# Supplementary material for: Complete genome analysis of a virulent Vibrio scophthalmi strain VSc190401 isolated from diseased marine fish half-smooth tongue sole, Cynoglossus semilaevis
Source: BMC Microbiol. 2020 Nov 11;20:341. doi: 10.1186/s12866-020-02028-7 (PMC7661262; doi:10.1186/s12866-020-02028-7)
Supplement: Supplementary file 4 — Additional file 4: Table S2. The GO functional annotation information. [file 12866_2020_2028_MOESM4_ESM.xls]

## Sheet: 基因与GO对应关系详情表
Gene ID	Location	Gene Description	GO ID	GO Description
gene0001	Chr1	chromosomal replication initiation protein DnaA	GO:0006270;GO:0006275;GO:0005737;GO:0005524;GO:0003688	DNA replication initiation;regulation of DNA replication;cytoplasm;ATP binding;DNA replication origin binding
gene0002	Chr1	DNA polymerase III subunit beta	GO:0090305;GO:0006260;GO:0071897;GO:0005737;GO:0009360;GO:0003677;GO:0003887;GO:0008408	nucleic acid phosphodiester bond hydrolysis;DNA replication;DNA biosynthetic process;cytoplasm;DNA polymerase III complex;DNA binding;DNA-directed DNA polymerase activity;3'-5' exonuclease activity
gene0003	Chr1	DNA replication/repair protein RecF	GO:0006281;GO:0006260;GO:0009432;GO:0005737;GO:0005524;GO:0003697	DNA repair;DNA replication;SOS response;cytoplasm;ATP binding;single-stranded DNA binding
gene0004	Chr1	DNA gyrase subunit B	GO:0006265;GO:0006261;GO:0005737;GO:0005694;GO:0005524;GO:0003677;GO:0000287;GO:0003918	DNA topological change;DNA-dependent DNA replication;cytoplasm;chromosome;ATP binding;DNA binding;magnesium ion binding;DNA topoisomerase type II (ATP-hydrolyzing) activity
gene0007	Chr1	valine--pyruvate transaminase	GO:0009058;GO:0030170;GO:0009042	biosynthetic process;pyridoxal phosphate binding;valine-pyruvate transaminase activity
gene0009	Chr1	glycine--tRNA ligase subunit beta	GO:0006426;GO:0006420;GO:0005737;GO:0005524;GO:0004820;GO:0004814	glycyl-tRNA aminoacylation;arginyl-tRNA aminoacylation;cytoplasm;ATP binding;glycine-tRNA ligase activity;arginine-tRNA ligase activity
gene0010	Chr1	glycine--tRNA ligase subunit alpha	GO:0006426;GO:0005737;GO:0005524;GO:0004820	glycyl-tRNA aminoacylation;cytoplasm;ATP binding;glycine-tRNA ligase activity
gene0011	Chr1	peptide ABC transporter substrate-binding protein	GO:0055085;GO:0043190	transmembrane transport;ATP-binding cassette (ABC) transporter complex
gene0012	Chr1	hypothetical protein	GO:0016021	integral component of membrane
gene0013	Chr1	tRNA 2-thiouridine(34) synthase TusA	GO:0005737;GO:0016783	cytoplasm;sulfurtransferase activity
gene0014	Chr1	LysR family transcriptional regulator	GO:0006355;GO:0003677;GO:0003700	regulation of transcription, DNA-templated;DNA binding;transcription factor activity, sequence-specific DNA binding
gene0015	Chr1	quinone oxidoreductase	GO:0055114;GO:0008270;GO:0016491	oxidation-reduction process;zinc ion binding;oxidoreductase activity
gene0016	Chr1	PLP-dependent threonine dehydratase	GO:0009097;GO:0030170;GO:0004794	isoleucine biosynthetic process;pyridoxal phosphate binding;L-threonine ammonia-lyase activity
gene0017	Chr1	dihydroxy-acid dehydratase	GO:0009097;GO:0009099;GO:0046872;GO:0051539;GO:0004160	isoleucine biosynthetic process;valine biosynthetic process;metal ion binding;4 iron, 4 sulfur cluster binding;dihydroxy-acid dehydratase activity
gene0018	Chr1	branched chain amino acid aminotransferase	GO:0009081;GO:0052654;GO:0052655;GO:0052656	branched-chain amino acid metabolic process;L-leucine transaminase activity;L-valine transaminase activity;L-isoleucine transaminase activity
gene0019	Chr1	acetolactate synthase	GO:0003984	acetolactate synthase activity
gene0020	Chr1	acetolactate synthase 2 catalytic subunit	GO:0009097;GO:0009099;GO:0000287;GO:0050660;GO:0030976;GO:0003984	isoleucine biosynthetic process;valine biosynthetic process;magnesium ion binding;flavin adenine dinucleotide binding;thiamine pyrophosphate binding;acetolactate synthase activity
gene0021	Chr1	ATPase	GO:0006508;GO:0006260;GO:0005524;GO:0003677;GO:0008233	proteolysis;DNA replication;ATP binding;DNA binding;peptidase activity
gene0022	Chr1	hypothetical protein	GO:0006810;GO:0016020;GO:0004872	transport;membrane;receptor activity
gene0023	Chr1	thiol:disulfide interchange protein	GO:0055114;GO:0045454;GO:0042597;GO:0015035	oxidation-reduction process;cell redox homeostasis;periplasmic space;protein disulfide oxidoreductase activity
gene0024	Chr1	stress response kinase A	GO:0006950;GO:0006468;GO:0005737;GO:0005524;GO:0000287;GO:0004674	response to stress;protein phosphorylation;cytoplasm;ATP binding;magnesium ion binding;protein serine/threonine kinase activity
gene0025	Chr1	cytochrome c oxidase accessory protein CcoG	GO:0016021	integral component of membrane
gene0029	Chr1	hemolysin III family protein	GO:0019835;GO:0016021	cytolysis;integral component of membrane
gene0030	Chr1	potassium transporter TrkH	GO:0071805;GO:0016021;GO:0005886;GO:0022820	potassium ion transmembrane transport;integral component of membrane;plasma membrane;potassium ion symporter activity
gene0031	Chr1	Trk system potassium transport protein TrkA	GO:0071805;GO:0005886;GO:0015079	potassium ion transmembrane transport;plasma membrane;potassium ion transmembrane transporter activity
gene0032	Chr1	16S rRNA (cytosine(967)-C(5))-methyltransferase	GO:0006355;GO:0031167;GO:0005737;GO:0003723;GO:0008649	regulation of transcription, DNA-templated;rRNA methylation;cytoplasm;RNA binding;rRNA methyltransferase activity
gene0033	Chr1	methionyl-tRNA formyltransferase	GO:0006413;GO:0071951;GO:0004479	translational initiation;conversion of methionyl-tRNA to N-formyl-methionyl-tRNA;methionyl-tRNA formyltransferase activity
gene0034	Chr1	peptide deformylase	GO:0006412;GO:0005506;GO:0042586	translation;iron ion binding;peptide deformylase activity
gene0036	Chr1	DNA protecting protein DprA	GO:0009294	DNA mediated transformation
gene0038	Chr1	DNA topoisomerase	GO:0006265;GO:0005694;GO:0003677;GO:0003917	DNA topological change;chromosome;DNA binding;DNA topoisomerase type I activity
gene0039	Chr1	5-(carboxyamino)imidazole ribonucleotide synthase	GO:0006189;GO:0005524;GO:0046872;GO:0034028;GO:0004638	'de novo' IMP biosynthetic process;ATP binding;metal ion binding;5-(carboxyamino)imidazole ribonucleotide synthase activity;phosphoribosylaminoimidazole carboxylase activity
gene0040	Chr1	5-(carboxyamino)imidazole ribonucleotide mutase	GO:0006189;GO:0034023	'de novo' IMP biosynthetic process;5-(carboxyamino)imidazole ribonucleotide mutase activity
gene0041	Chr1	tRNA threonylcarbamoyladenosine biosynthesis protein RimN	GO:0002949;GO:0005737;GO:0005524;GO:0003725;GO:0061710	tRNA threonylcarbamoyladenosine modification;cytoplasm;ATP binding;double-stranded RNA binding;L-threonylcarbamoyladenylate synthase
gene0042	Chr1	coproporphyrinogen III oxidase	GO:0055114;GO:0006782;GO:0005737;GO:0046872;GO:0004109;GO:0042803	oxidation-reduction process;protoporphyrinogen IX biosynthetic process;cytoplasm;metal ion binding;coproporphyrinogen oxidase activity;protein homodimerization activity
gene0043	Chr1	shikimate dehydrogenase	GO:0055114;GO:0009423;GO:0009073;GO:0019632;GO:0050661;GO:0004764	oxidation-reduction process;chorismate biosynthetic process;aromatic amino acid family biosynthetic process;shikimate metabolic process;NADP binding;shikimate 3-dehydrogenase (NADP+) activity
gene0053	Chr1	adenosine deaminase	GO:0009117;GO:0009168;GO:0008270;GO:0004000	nucleotide metabolic process;purine ribonucleoside monophosphate biosynthetic process;zinc ion binding;adenosine deaminase activity
gene0054	Chr1	GGDEF domain-containing protein	GO:0007165;GO:0016021;GO:0004871	signal transduction;integral component of membrane;signal transducer activity
gene0055	Chr1	nitrogen regulation protein NR(I)	GO:0006355;GO:0000160;GO:0006808;GO:0005622;GO:0005524;GO:0043565;GO:0008134;GO:0000156	regulation of transcription, DNA-templated;phosphorelay signal transduction system;regulation of nitrogen utilization;intracellular;ATP binding;sequence-specific DNA binding;transcription factor binding;phosphorelay response regulator activity
gene0056	Chr1	two-component system sensor histidine kinase NtrB	GO:0006355;GO:0000160;GO:0023014;GO:0018106;GO:0005622;GO:0005524;GO:0000155	regulation of transcription, DNA-templated;phosphorelay signal transduction system;signal transduction by protein phosphorylation;peptidyl-histidine phosphorylation;intracellular;ATP binding;phosphorelay sensor kinase activity
gene0057	Chr1	glutamine synthetase	GO:0009399;GO:0006542;GO:0005737;GO:0005524;GO:0004356	nitrogen fixation;glutamine biosynthetic process;cytoplasm;ATP binding;glutamate-ammonia ligase activity
gene0058	Chr1	GTP-binding protein	GO:0005525;GO:0003924	GTP binding;GTPase activity
gene0061	Chr1	hypothetical protein	GO:0005887	integral component of plasma membrane
gene0062	Chr1	D-tyrosyl-tRNA(Tyr) deacylase	GO:0019478;GO:0005737;GO:0016788	D-amino acid catabolic process;cytoplasm;hydrolase activity, acting on ester bonds
gene0063	Chr1	GNAT family N-acetyltransferase	GO:0016021;GO:0008080	integral component of membrane;N-acetyltransferase activity
gene0065	Chr1	phosphoenolpyruvate carboxykinase (ATP)	GO:0016310;GO:0006094;GO:0005737;GO:0005524;GO:0046872;GO:0016301;GO:0004612	phosphorylation;gluconeogenesis;cytoplasm;ATP binding;metal ion binding;kinase activity;phosphoenolpyruvate carboxykinase (ATP) activity
gene0066	Chr1	molecular chaperone Hsp33	GO:0006457;GO:0005737;GO:0051082	protein folding;cytoplasm;unfolded protein binding
gene0067	Chr1	heat-shock protein Hsp15	GO:0034605;GO:0003677;GO:0043023;GO:0003727	cellular response to heat;DNA binding;ribosomal large subunit binding;single-stranded RNA binding
gene0068	Chr1	type II secretion system protein GspC	GO:0015628;GO:0016021;GO:0015627;GO:0008565	protein secretion by the type II secretion system;integral component of membrane;type II protein secretion system complex;protein transporter activity
gene0069	Chr1	type II secretion system protein GspD	GO:0015628;GO:0009279;GO:0015627;GO:0008565	protein secretion by the type II secretion system;cell outer membrane;type II protein secretion system complex;protein transporter activity
gene0070	Chr1	type II secretion system protein GspE	GO:0015628;GO:0015627;GO:0005524;GO:0008565	protein secretion by the type II secretion system;type II protein secretion system complex;ATP binding;protein transporter activity
gene0071	Chr1	type II secretion system protein GspF	GO:0015628;GO:0016021;GO:0005886;GO:0015627;GO:0008565	protein secretion by the type II secretion system;integral component of membrane;plasma membrane;type II protein secretion system complex;protein transporter activity
gene0072	Chr1	type II secretion system protein GspG	GO:0015628;GO:0016021;GO:0015627;GO:0008565	protein secretion by the type II secretion system;integral component of membrane;type II protein secretion system complex;protein transporter activity
gene0074	Chr1	type II secretion system protein GspH	GO:0015628;GO:0015627;GO:0008565	protein secretion by the type II secretion system;type II protein secretion system complex;protein transporter activity
gene0076	Chr1	type II secretion system protein GspI	GO:0015628;GO:0016021;GO:0015627;GO:0008565	protein secretion by the type II secretion system;integral component of membrane;type II protein secretion system complex;protein transporter activity
gene0077	Chr1	type II secretion system protein GspJ	GO:0015628;GO:0016021;GO:0015627;GO:0008565	protein secretion by the type II secretion system;integral component of membrane;type II protein secretion system complex;protein transporter activity
gene0078	Chr1	general secretion pathway protein GspK	GO:0009306;GO:0016021;GO:0005886	protein secretion;integral component of membrane;plasma membrane
gene0079	Chr1	type II secretion system protein GspL	GO:0015031;GO:0016021;GO:0009276;GO:0008565	protein transport;integral component of membrane;Gram-negative-bacterium-type cell wall;protein transporter activity
gene0080	Chr1	general secretion pathway protein GspM	GO:0015031;GO:0006858;GO:0016021;GO:0005886;GO:0005576	protein transport;extracellular transport;integral component of membrane;plasma membrane;extracellular region
gene0081	Chr1	general secretion pathway protein GspN	GO:0015628;GO:0015627;GO:0008565	protein secretion by the type II secretion system;type II protein secretion system complex;protein transporter activity
gene0082	Chr1	two-component sensor histidine kinase	GO:0000160;GO:0023014;GO:0016021;GO:0005622;GO:0005524;GO:0000155	phosphorelay signal transduction system;signal transduction by protein phosphorylation;integral component of membrane;intracellular;ATP binding;phosphorelay sensor kinase activity
gene0083	Chr1	DNA-binding response regulator	GO:0006355;GO:0000160;GO:0005622;GO:0003677	regulation of transcription, DNA-templated;phosphorelay signal transduction system;intracellular;DNA binding
gene0084	Chr1	hypoxanthine-guanine phosphoribosyltransferase	GO:0009116;GO:0052657;GO:0004422	nucleoside metabolic process;guanine phosphoribosyltransferase activity;hypoxanthine phosphoribosyltransferase activity
gene0085	Chr1	transcription elongation factor GreB	GO:0006414;GO:0032784;GO:0003677;GO:0003746;GO:0070063	translational elongation;regulation of DNA-templated transcription, elongation;DNA binding;translation elongation factor activity;RNA polymerase binding
gene0089	Chr1	IstB protein	GO:0005524	ATP binding
gene0090	Chr1	transposase	GO:0015074;GO:0003676	DNA integration;nucleic acid binding
gene0092	Chr1	diguanylate cyclase	GO:0005524;GO:0003677;GO:0016787	ATP binding;DNA binding;hydrolase activity
gene0094	Chr1	transcriptional regulator	GO:0043565	sequence-specific DNA binding
gene0095	Chr1	transcription elongation factor GreB	GO:0006414;GO:0032784;GO:0003677;GO:0003746;GO:0070063	translational elongation;regulation of DNA-templated transcription, elongation;DNA binding;translation elongation factor activity;RNA polymerase binding
gene0097	Chr1	phage integrase family protein	GO:0006310;GO:0015074;GO:0003677	DNA recombination;DNA integration;DNA binding
gene0098	Chr1	integrase	GO:0006310;GO:0015074;GO:0003677	DNA recombination;DNA integration;DNA binding
gene0099	Chr1	transcription elongation factor	GO:0006414;GO:0032784;GO:0003677;GO:0003746;GO:0070063	translational elongation;regulation of DNA-templated transcription, elongation;DNA binding;translation elongation factor activity;RNA polymerase binding
gene0100	Chr1	RNA-binding transcriptional accessory protein	GO:0006139;GO:0003676	nucleobase-containing compound metabolic process;nucleic acid binding
gene0101	Chr1	hypothetical protein	GO:0006508;GO:0008233	proteolysis;peptidase activity
gene0102	Chr1	BioH protein	GO:0009102;GO:0005737;GO:0052689	biotin biosynthetic process;cytoplasm;carboxylic ester hydrolase activity
gene0103	Chr1	hypothetical protein	GO:0009116;GO:0016757	nucleoside metabolic process;transferase activity, transferring glycosyl groups
gene0104	Chr1	Fe-S biogenesis protein NfuA	GO:0016226;GO:0051604;GO:0051539;GO:0005506	iron-sulfur cluster assembly;protein maturation;4 iron, 4 sulfur cluster binding;iron ion binding
gene0105	Chr1	ADP compounds hydrolase NudE	GO:0016787	hydrolase activity
gene0106	Chr1	3'(2'),5'-bisphosphate nucleotidase CysQ	GO:0046854;GO:0016020;GO:0000287	phosphatidylinositol phosphorylation;membrane;magnesium ion binding
gene0107	Chr1	beta-N-acetylhexosaminidase	GO:0005975;GO:0004563;GO:0030247	carbohydrate metabolic process;beta-N-acetylhexosaminidase activity;polysaccharide binding
gene0109	Chr1	ATP-dependent DNA helicase RecG	GO:0006281;GO:0006310;GO:0032508;GO:0005524;GO:0003676;GO:0004003	DNA repair;DNA recombination;DNA duplex unwinding;ATP binding;nucleic acid binding;ATP-dependent DNA helicase activity
gene0110	Chr1	tRNA (guanosine(18)-2'-O)-methyltransferase TrmH	GO:0030488;GO:0003723;GO:0009020	tRNA methylation;RNA binding;tRNA (guanosine-2'-O-)-methyltransferase activity
gene0111	Chr1	bifunctional GTP diphosphokinase/guanosine-3',5'-bis(diphosphate) 3'-diphosphatase	GO:0015969;GO:0016787;GO:0016597	guanosine tetraphosphate metabolic process;hydrolase activity;amino acid binding
gene0112	Chr1	DNA-directed RNA polymerase subunit omega	GO:0006351;GO:0003677;GO:0003899	transcription, DNA-templated;DNA binding;DNA-directed RNA polymerase activity
gene0113	Chr1	guanylate kinase	GO:0016310;GO:0046710;GO:0046037;GO:0005737;GO:0005524;GO:0004385	phosphorylation;GDP metabolic process;GMP metabolic process;cytoplasm;ATP binding;guanylate kinase activity
gene0115	Chr1	hypothetical protein	GO:1904823;GO:0016021;GO:0005345	purine nucleobase transmembrane transport;integral component of membrane;purine nucleobase transmembrane transporter activity
gene0116	Chr1	hypothetical protein	GO:0016036;GO:0016021;GO:0005886	cellular response to phosphate starvation;integral component of membrane;plasma membrane
gene0117	Chr1	pyridoxal kinase	GO:0016310;GO:0009443;GO:0005524;GO:0008478	phosphorylation;pyridoxal 5'-phosphate salvage;ATP binding;pyridoxal kinase activity
gene0119	Chr1	ribonuclease PH	GO:0008033;GO:0090501;GO:0000049;GO:0009022;GO:0004549	tRNA processing;RNA phosphodiester bond hydrolysis;tRNA binding;tRNA nucleotidyltransferase activity;tRNA-specific ribonuclease activity
gene0120	Chr1	orotate phosphoribosyltransferase	GO:0044205;GO:0000287;GO:0004588	'de novo' UMP biosynthetic process;magnesium ion binding;orotate phosphoribosyltransferase activity
gene0122	Chr1	lipid A biosynthesis lauroyl acyltransferase	GO:0009245;GO:0009103;GO:0036104;GO:0005887;GO:0008913	lipid A biosynthetic process;lipopolysaccharide biosynthetic process;Kdo2-lipid A biosynthetic process;integral component of plasma membrane;lauroyltransferase activity
gene0123	Chr1	nucleoid occlusion factor SlmA	GO:0010974;GO:0005737;GO:0043590;GO:0043565	negative regulation of barrier septum assembly;cytoplasm;bacterial nucleoid;sequence-specific DNA binding
gene0124	Chr1	phosphopantothenoylcysteine decarboxylase	GO:0015937;GO:0015941;GO:0010181;GO:0004633;GO:0004632	coenzyme A biosynthetic process;pantothenate catabolic process;FMN binding;phosphopantothenoylcysteine decarboxylase activity;phosphopantothenate--cysteine ligase activity
gene0125	Chr1	chemotaxis protein	GO:0007165;GO:0006935;GO:0016021;GO:0004871	signal transduction;chemotaxis;integral component of membrane;signal transducer activity
gene0127	Chr1	50S ribosomal protein L28	GO:0006412;GO:0005840;GO:0003735	translation;ribosome;structural constituent of ribosome
gene0128	Chr1	50S ribosomal protein L33	GO:0006412;GO:0005840;GO:0003735	translation;ribosome;structural constituent of ribosome
gene0131	Chr1	DNA-formamidopyrimidine glycosylase	GO:0006284;GO:0006289;GO:0008270;GO:0003684;GO:0008534	base-excision repair;nucleotide-excision repair;zinc ion binding;damaged DNA binding;oxidized purine nucleobase lesion DNA N-glycosylase activity
gene0132	Chr1	NAD-dependent epimerase	GO:0005975;GO:0016857	carbohydrate metabolic process;racemase and epimerase activity, acting on carbohydrates and derivatives
gene0133	Chr1	pantetheine-phosphate adenylyltransferase	GO:0015937;GO:0005737;GO:0005524;GO:0004595	coenzyme A biosynthetic process;cytoplasm;ATP binding;pantetheine-phosphate adenylyltransferase activity
gene0134	Chr1	glycosyl transferase	GO:0008152;GO:0016757	metabolic process;transferase activity, transferring glycosyl groups
gene0135	Chr1	3-deoxy-D-manno-octulosonic acid kinase	GO:0006468;GO:0009244;GO:0005886;GO:0005524;GO:0004672	protein phosphorylation;lipopolysaccharide core region biosynthetic process;plasma membrane;ATP binding;protein kinase activity
gene0136	Chr1	3-deoxy-D-manno-octulosonic acid transferase	GO:0016021;GO:0016740	integral component of membrane;transferase activity
gene0137	Chr1	CDP-glycerol--glycerophosphate glycerophosphotransferase	GO:0016020;GO:0047355	membrane;CDP-glycerol glycerophosphotransferase activity
gene0138	Chr1	glycosyl transferase	GO:0016021;GO:0016740	integral component of membrane;transferase activity
gene0140	Chr1	glycosyl transferase family 1	GO:0016740	transferase activity
gene0142	Chr1	putative O-antigen ligase	GO:0016021;GO:0016874	integral component of membrane;ligase activity
gene0143	Chr1	lauroyl acyltransferase	GO:0009103;GO:0036104;GO:0005887;GO:0009276;GO:0019107	lipopolysaccharide biosynthetic process;Kdo2-lipid A biosynthetic process;integral component of plasma membrane;Gram-negative-bacterium-type cell wall;myristoyltransferase activity
gene0144	Chr1	UDP-glucose 6-dehydrogenase	GO:0055114;GO:0000271;GO:0051287;GO:0003979	oxidation-reduction process;polysaccharide biosynthetic process;NAD binding;UDP-glucose 6-dehydrogenase activity
gene0145	Chr1	ADP-glyceromanno-heptose 6-epimerase	GO:0005975;GO:0097171;GO:0050661;GO:0008712	carbohydrate metabolic process;ADP-L-glycero-beta-D-manno-heptose biosynthetic process;NADP binding;ADP-glyceromanno-heptose 6-epimerase activity
gene0147	Chr1	dTDP-glucose 4,6-dehydratase	GO:0009225;GO:0008460	nucleotide-sugar metabolic process;dTDP-glucose 4,6-dehydratase activity
gene0149	Chr1	acetyltransferase	GO:0008080	N-acetyltransferase activity
gene0155	Chr1	o-succinylbenzoate--CoA ligase	GO:0008152;GO:0016874	metabolic process;ligase activity
gene0156	Chr1	dTDP-4-amino-4,6-dideoxy-D-glucose transaminase	GO:0008483	transaminase activity
gene0158	Chr1	hypothetical protein	GO:0016740	transferase activity
gene0162	Chr1	UDP-glucose 4-epimerase	GO:0009103;GO:0016829;GO:0003978	lipopolysaccharide biosynthetic process;lyase activity;UDP-glucose 4-epimerase activity
gene0163	Chr1	capsular biosynthesis protein	GO:0055114;GO:0016491;GO:0050662	oxidation-reduction process;oxidoreductase activity;coenzyme binding
gene0164	Chr1	UDP-N-acetyl glucosamine 2-epimerase	GO:0008761	UDP-N-acetylglucosamine 2-epimerase activity
gene0165	Chr1	glycosyltransferase WbuB	GO:0016740	transferase activity
gene0166	Chr1	sugar transferase	GO:0016740	transferase activity
gene0167	Chr1	acetyltransferase	GO:0016746	transferase activity, transferring acyl groups
gene0168	Chr1	aminotransferase	GO:0008483	transaminase activity
gene0169	Chr1	nucleoside-diphosphate sugar epimerase	GO:0016021	integral component of membrane
gene0170	Chr1	phosphatidylserine synthase	GO:0008654;GO:0003882	phospholipid biosynthetic process;CDP-diacylglycerol-serine O-phosphatidyltransferase activity
gene0172	Chr1	acyltransferase	GO:0008080	N-acetyltransferase activity
gene0173	Chr1	UDP-N-acetylenolpyruvoylglucosamine reductase	GO:0055114;GO:0051301;GO:0007049;GO:0008360;GO:0071555;GO:0009252;GO:0005737;GO:0050660;GO:0008762	oxidation-reduction process;cell division;cell cycle;regulation of cell shape;cell wall organization;peptidoglycan biosynthetic process;cytoplasm;flavin adenine dinucleotide binding;UDP-N-acetylmuramate dehydrogenase activity
gene0174	Chr1	bifunctional biotin--[acetyl-CoA-carboxylase] synthetase/biotin operon repressor	GO:0006355;GO:0009305;GO:0005524;GO:0003677;GO:0004077	regulation of transcription, DNA-templated;protein biotinylation;ATP binding;DNA binding;biotin-[acetyl-CoA-carboxylase] ligase activity
gene0176	Chr1	chain-length determining protein	GO:0009103;GO:0016021	lipopolysaccharide biosynthetic process;integral component of membrane
gene0177	Chr1	molecular chaperone GroES	GO:0006457;GO:0005737;GO:0005524	protein folding;cytoplasm;ATP binding
gene0178	Chr1	molecular chaperone GroEL	GO:0042026;GO:0005737;GO:0005524;GO:0051082	protein refolding;cytoplasm;ATP binding;unfolded protein binding
gene0179	Chr1	sensor domain-containing diguanylate cyclase	GO:0016021	integral component of membrane
gene0180	Chr1	fructose-1,6-bisphosphatase, class II	GO:0016311;GO:0006094;GO:0006071;GO:0046872;GO:0042132	dephosphorylation;gluconeogenesis;glycerol metabolic process;metal ion binding;fructose 1,6-bisphosphate 1-phosphatase activity
gene0181	Chr1	septal ring assembly protein ZapB	GO:0043093;GO:0005737	FtsZ-dependent cytokinesis;cytoplasm
gene0182	Chr1	5,10-methylenetetrahydrofolate reductase	GO:0055114;GO:0009086;GO:0035999;GO:0005829;GO:0004489	oxidation-reduction process;methionine biosynthetic process;tetrahydrofolate interconversion;cytosol;methylenetetrahydrofolate reductase (NAD(P)H) activity
gene0183	Chr1	bifunctional aspartate kinase/homoserine dehydrogenase II	GO:0055114;GO:0016310;GO:0009067;GO:0050661;GO:0004072;GO:0004412;GO:0047002	oxidation-reduction process;phosphorylation;aspartate family amino acid biosynthetic process;NADP binding;aspartate kinase activity;homoserine dehydrogenase activity;L-arabinitol 2-dehydrogenase activity
gene0184	Chr1	cystathionine gamma-synthase	GO:0030170;GO:0003962	pyridoxal phosphate binding;cystathionine gamma-synthase activity
gene0185	Chr1	transcriptional regulator	GO:0045892;GO:0009086;GO:0005737;GO:0003677;GO:0003700	negative regulation of transcription, DNA-templated;methionine biosynthetic process;cytoplasm;DNA binding;transcription factor activity, sequence-specific DNA binding
gene0186	Chr1	malate dehydrogenase	GO:0055114;GO:0006108;GO:0046872;GO:0051287;GO:0004471	oxidation-reduction process;malate metabolic process;metal ion binding;NAD binding;malate dehydrogenase (decarboxylating) (NAD+) activity
gene0187	Chr1	50S ribosomal protein L31	GO:0006412;GO:0005840;GO:0046872;GO:0003735;GO:0019843	translation;ribosome;metal ion binding;structural constituent of ribosome;rRNA binding
gene0188	Chr1	primosomal protein N'	GO:0006269;GO:0006268;GO:1990077;GO:0005524;GO:0003677;GO:0008270;GO:0004003	DNA replication, synthesis of RNA primer;DNA unwinding involved in DNA replication;primosome complex;ATP binding;DNA binding;zinc ion binding;ATP-dependent DNA helicase activity
gene0189	Chr1	DNA-binding transcriptional regulator CytR	GO:0006355;GO:0003677;GO:0003700	regulation of transcription, DNA-templated;DNA binding;transcription factor activity, sequence-specific DNA binding
gene0190	Chr1	putative cell division protein FtsN	GO:0051301;GO:0042834	cell division;peptidoglycan binding
gene0191	Chr1	transcriptional activator RfaH	GO:0031564	transcription antitermination
gene0192	Chr1	ATP-dependent protease subunit HslV	GO:0051603;GO:0009376;GO:0005839;GO:0046872;GO:0004298	proteolysis involved in cellular protein catabolic process;HslUV protease complex;proteasome core complex;metal ion binding;threonine-type endopeptidase activity
gene0193	Chr1	ATP-dependent protease ATP-binding subunit HslU	GO:0006508;GO:0043335;GO:0009376;GO:0005524;GO:0016887;GO:0070011	proteolysis;protein unfolding;HslUV protease complex;ATP binding;ATPase activity;peptidase activity, acting on L-amino acid peptides
gene0194	Chr1	fumarate reductase	GO:0006106;GO:0016021;GO:0005886	fumarate metabolic process;integral component of membrane;plasma membrane
gene0195	Chr1	fumarate reductase subunit C	GO:0016021;GO:0005886	integral component of membrane;plasma membrane
gene0196	Chr1	fumarate reductase iron-sulfur subunit	GO:0006099;GO:0046872;GO:0051539;GO:0009055;GO:0051537;GO:0008177;GO:0051538	tricarboxylic acid cycle;metal ion binding;4 iron, 4 sulfur cluster binding;electron carrier activity;2 iron, 2 sulfur cluster binding;succinate dehydrogenase (ubiquinone) activity;3 iron, 4 sulfur cluster binding
gene0197	Chr1	fumarate reductase flavoprotein subunit	GO:0022900;GO:0009061;GO:0050660;GO:0016627	electron transport chain;anaerobic respiration;flavin adenine dinucleotide binding;oxidoreductase activity, acting on the CH-CH group of donors
gene0198	Chr1	elongation factor P lysine(34) lysyltransferase	GO:0006430;GO:0071915;GO:0005737;GO:0005524;GO:0004824;GO:0016880	lysyl-tRNA aminoacylation;protein-lysine lysylation;cytoplasm;ATP binding;lysine-tRNA ligase activity;acid-ammonia (or amide) ligase activity
gene0199	Chr1	rhodanese-like domain-containing protein	GO:0016021;GO:0016740	integral component of membrane;transferase activity
gene0200	Chr1	preprotein translocase subunit SecB	GO:0006457;GO:0015031;GO:0051262;GO:0005737;GO:0051082	protein folding;protein transport;protein tetramerization;cytoplasm;unfolded protein binding
gene0201	Chr1	glycerol-3-phosphate dehydrogenase	GO:0055114;GO:0005975;GO:0008654;GO:0046168;GO:0006650;GO:0046167;GO:0009331;GO:0051287;GO:0036439;GO:0047952;GO:0004367	oxidation-reduction process;carbohydrate metabolic process;phospholipid biosynthetic process;glycerol-3-phosphate catabolic process;glycerophospholipid metabolic process;glycerol-3-phosphate biosynthetic process;glycerol-3-phosphate dehydrogenase complex;NAD binding;glycerol-3-phosphate dehydrogenase [NADP+] activity;glycerol-3-phosphate dehydrogenase [NAD(P)+] activity;glycerol-3-phosphate dehyd…
gene0202	Chr1	serine O-acetyltransferase	GO:0006535;GO:0005737;GO:0009001	cysteine biosynthetic process from serine;cytoplasm;serine O-acetyltransferase activity
gene0204	Chr1	phosphoenolpyruvate carboxylase	GO:0006099;GO:0006107;GO:0015977;GO:0000287;GO:0008964	tricarboxylic acid cycle;oxaloacetate metabolic process;carbon fixation;magnesium ion binding;phosphoenolpyruvate carboxylase activity
gene0205	Chr1	acetylornithine deacetylase	GO:0006508;GO:0006526;GO:0005737;GO:0008270;GO:0008237;GO:0050897;GO:0008777	proteolysis;arginine biosynthetic process;cytoplasm;zinc ion binding;metallopeptidase activity;cobalt ion binding;acetylornithine deacetylase activity
gene0206	Chr1	N-acetyl-gamma-glutamyl-phosphate reductase	GO:0055114;GO:0006526;GO:0005737;GO:0051287;GO:0046983;GO:0003942	oxidation-reduction process;arginine biosynthetic process;cytoplasm;NAD binding;protein dimerization activity;N-acetyl-gamma-glutamyl-phosphate reductase activity
gene0207	Chr1	acetylglutamate kinase	GO:0016310;GO:0006526;GO:0005737;GO:0005524;GO:0003991	phosphorylation;arginine biosynthetic process;cytoplasm;ATP binding;acetylglutamate kinase activity
gene0208	Chr1	argininosuccinate synthase	GO:0006526;GO:0005737;GO:0005524;GO:0004055	arginine biosynthetic process;cytoplasm;ATP binding;argininosuccinate synthase activity
gene0209	Chr1	argininosuccinate lyase	GO:0042450;GO:0005737;GO:0008080;GO:0004056	arginine biosynthetic process via ornithine;cytoplasm;N-acetyltransferase activity;argininosuccinate lyase activity
gene0210	Chr1	hypothetical protein	GO:0016021	integral component of membrane
gene0212	Chr1	dihydrolipoyl dehydrogenase	GO:0055114;GO:0045454;GO:0005623;GO:0050660;GO:0004148	oxidation-reduction process;cell redox homeostasis;cell;flavin adenine dinucleotide binding;dihydrolipoyl dehydrogenase activity
gene0213	Chr1	glutathione amide-dependent peroxidase	GO:0055114;GO:0045454;GO:0098869;GO:0005623;GO:0009055;GO:0015035;GO:0004601;GO:0051920	oxidation-reduction process;cell redox homeostasis;cellular oxidant detoxification;cell;electron carrier activity;protein disulfide oxidoreductase activity;peroxidase activity;peroxiredoxin activity
gene0214	Chr1	DNA-binding transcriptional regulator OxyR	GO:0006355;GO:0003677;GO:0003700	regulation of transcription, DNA-templated;DNA binding;transcription factor activity, sequence-specific DNA binding
gene0215	Chr1	penicillin-sensitive transpeptidase	GO:0016021;GO:0008658	integral component of membrane;penicillin binding
gene0217	Chr1	pilus assembly protein PilN	GO:0016021	integral component of membrane
gene0218	Chr1	fimbrial protein	GO:0016021	integral component of membrane
gene0220	Chr1	fimbrial protein	GO:0009306;GO:0009297;GO:0009279;GO:0008565	protein secretion;pilus assembly;cell outer membrane;protein transporter activity
gene0221	Chr1	shikimate kinase I	GO:0016310;GO:0009423;GO:0009073;GO:0005737;GO:0005524;GO:0000287;GO:0004765	phosphorylation;chorismate biosynthetic process;aromatic amino acid family biosynthetic process;cytoplasm;ATP binding;magnesium ion binding;shikimate kinase activity
gene0222	Chr1	3-dehydroquinate synthase	GO:0009423;GO:0009073;GO:0005737;GO:0003856	chorismate biosynthetic process;aromatic amino acid family biosynthetic process;cytoplasm;3-dehydroquinate synthase activity
gene0223	Chr1	cell division protein DamX	GO:0051301;GO:0016021;GO:0042834	cell division;integral component of membrane;peptidoglycan binding
gene0224	Chr1	DNA adenine methylase	GO:0032775;GO:0003676;GO:0009007	DNA methylation on adenine;nucleic acid binding;site-specific DNA-methyltransferase (adenine-specific) activity
gene0225	Chr1	ribulose-phosphate 3-epimerase	GO:0005975;GO:0006098;GO:0046872;GO:0004750	carbohydrate metabolic process;pentose-phosphate shunt;metal ion binding;ribulose-phosphate 3-epimerase activity
gene0226	Chr1	phosphoglycolate phosphatase	GO:0005975;GO:0016311;GO:0046295;GO:0046872;GO:0008967	carbohydrate metabolic process;dephosphorylation;glycolate biosynthetic process;metal ion binding;phosphoglycolate phosphatase activity
gene0227	Chr1	tryptophan--tRNA ligase	GO:0006436;GO:0005737;GO:0005524;GO:0004830	tryptophanyl-tRNA aminoacylation;cytoplasm;ATP binding;tryptophan-tRNA ligase activity
gene0228	Chr1	glutamine amidotransferase	GO:0008152;GO:0004049;GO:0046820	metabolic process;anthranilate synthase activity;4-amino-4-deoxychorismate synthase activity
gene0229	Chr1	aspartate aminotransferase family protein	GO:0006526;GO:0005737;GO:0030170;GO:0003992	arginine biosynthetic process;cytoplasm;pyridoxal phosphate binding;N2-acetyl-L-ornithine:2-oxoglutarate 5-aminotransferase activity
gene0230	Chr1	arginine N-succinyltransferase	GO:0019545;GO:0008791	arginine catabolic process to succinate;arginine N-succinyltransferase activity
gene0231	Chr1	N-succinylglutamate 5-semialdehyde dehydrogenase	GO:0055114;GO:0019545;GO:0019544;GO:0043824	oxidation-reduction process;arginine catabolic process to succinate;arginine catabolic process to glutamate;succinylglutamate-semialdehyde dehydrogenase activity
gene0232	Chr1	hypothetical protein	GO:0008483	transaminase activity
gene0233	Chr1	transcriptional regulator Crp	GO:0006355;GO:0005622;GO:0003677;GO:0003700	regulation of transcription, DNA-templated;intracellular;DNA binding;transcription factor activity, sequence-specific DNA binding
gene0234	Chr1	phosphoribulokinase	GO:0016310;GO:0005975;GO:0005524;GO:0008974	phosphorylation;carbohydrate metabolic process;ATP binding;phosphoribulokinase activity
gene0236	Chr1	hydrolase	GO:0016787	hydrolase activity
gene0238	Chr1	ABC transporter ATP-binding protein	GO:0005524;GO:0003677;GO:0016887	ATP binding;DNA binding;ATPase activity
gene0239	Chr1	glutathione-regulated potassium-efflux system ancillary protein KefG	GO:0055114;GO:0032414;GO:1901381;GO:0005886;GO:0003955	oxidation-reduction process;positive regulation of ion transmembrane transporter activity;positive regulation of potassium ion transmembrane transport;plasma membrane;NAD(P)H dehydrogenase (quinone) activity
gene0240	Chr1	glutathione-regulated potassium-efflux system protein KefB	GO:1902600;GO:0071805;GO:0005887;GO:0015299;GO:0015503	hydrogen ion transmembrane transport;potassium ion transmembrane transport;integral component of plasma membrane;solute:proton antiporter activity;glutathione-regulated potassium exporter activity
gene0241	Chr1	DNA-binding protein	GO:0003677	DNA binding
gene0242	Chr1	peptidyl-prolyl cis-trans isomerase	GO:0006457;GO:0000413;GO:0003755	protein folding;protein peptidyl-prolyl isomerization;peptidyl-prolyl cis-trans isomerase activity
gene0243	Chr1	isoaspartyl peptidase/L-asparaginase	GO:0016787	hydrolase activity
gene0244	Chr1	adenylosuccinate synthase	GO:0044208;GO:0005737;GO:0000287;GO:0005525;GO:0004019	'de novo' AMP biosynthetic process;cytoplasm;magnesium ion binding;GTP binding;adenylosuccinate synthase activity
gene0246	Chr1	amidohydrolase	GO:0016810	hydrolase activity, acting on carbon-nitrogen (but not peptide) bonds
gene0247	Chr1	ribonuclease R	GO:0090503;GO:0005737;GO:0003723;GO:0008859	RNA phosphodiester bond hydrolysis, exonucleolytic;cytoplasm;RNA binding;exoribonuclease II activity
gene0248	Chr1	23S rRNA (guanosine(2251)-2'-O)-methyltransferase	GO:0000451;GO:0005737;GO:0003723;GO:0070039	rRNA 2'-O-methylation;cytoplasm;RNA binding;rRNA (guanosine-2'-O-)-methyltransferase activity
gene0249	Chr1	30S ribosomal protein S10P	GO:0006412;GO:0015935;GO:0003735;GO:0000049	translation;small ribosomal subunit;structural constituent of ribosome;tRNA binding
gene0250	Chr1	50S ribosomal protein L3	GO:0006412;GO:0005840;GO:0003735;GO:0019843	translation;ribosome;structural constituent of ribosome;rRNA binding
gene0251	Chr1	50S ribosomal protein L4	GO:0006412;GO:0005840;GO:0003735;GO:0019843	translation;ribosome;structural constituent of ribosome;rRNA binding
gene0252	Chr1	50S ribosomal protein L23	GO:0006412;GO:0005840;GO:0003735;GO:0019843;GO:0000166	translation;ribosome;structural constituent of ribosome;rRNA binding;nucleotide binding
gene0253	Chr1	50S ribosomal protein L2	GO:0006412;GO:0015934;GO:0003735;GO:0016740;GO:0019843	translation;large ribosomal subunit;structural constituent of ribosome;transferase activity;rRNA binding
gene0254	Chr1	30S ribosomal protein S19	GO:0006412;GO:0015935;GO:0003735;GO:0019843	translation;small ribosomal subunit;structural constituent of ribosome;rRNA binding
gene0255	Chr1	50S ribosomal protein L22	GO:0006412;GO:0015934;GO:0003735;GO:0019843	translation;large ribosomal subunit;structural constituent of ribosome;rRNA binding
gene0256	Chr1	30S ribosomal protein S3	GO:0006412;GO:0015935;GO:0003735;GO:0019843;GO:0003729	translation;small ribosomal subunit;structural constituent of ribosome;rRNA binding;mRNA binding
gene0257	Chr1	50S ribosomal protein L16	GO:0006412;GO:0005840;GO:0003735;GO:0019843;GO:0000049	translation;ribosome;structural constituent of ribosome;rRNA binding;tRNA binding
gene0258	Chr1	50S ribosomal protein L29	GO:0006412;GO:0005840;GO:0003735	translation;ribosome;structural constituent of ribosome
gene0259	Chr1	30S ribosomal protein S17	GO:0006412;GO:0005840;GO:0003735;GO:0019843	translation;ribosome;structural constituent of ribosome;rRNA binding
gene0260	Chr1	50S ribosomal protein L14	GO:0006412;GO:0015934;GO:0003735;GO:0019843	translation;large ribosomal subunit;structural constituent of ribosome;rRNA binding
gene0261	Chr1	50S ribosomal protein L24	GO:0006412;GO:0005840;GO:0003735;GO:0019843	translation;ribosome;structural constituent of ribosome;rRNA binding
gene0262	Chr1	50S ribosomal protein L5	GO:0006412;GO:0005840;GO:0003735;GO:0019843;GO:0000049	translation;ribosome;structural constituent of ribosome;rRNA binding;tRNA binding
gene0263	Chr1	30S ribosomal protein S14	GO:0006412;GO:0005840;GO:0003735;GO:0019843	translation;ribosome;structural constituent of ribosome;rRNA binding
gene0264	Chr1	30S ribosomal protein S8	GO:0006412;GO:0005840;GO:0003735;GO:0019843	translation;ribosome;structural constituent of ribosome;rRNA binding
gene0265	Chr1	50S ribosomal protein L6	GO:0006412;GO:0005840;GO:0003735;GO:0019843	translation;ribosome;structural constituent of ribosome;rRNA binding
gene0266	Chr1	50S ribosomal protein L18	GO:0006412;GO:0022625;GO:0003735;GO:0008097	translation;cytosolic large ribosomal subunit;structural constituent of ribosome;5S rRNA binding
gene0267	Chr1	30S ribosomal protein S5	GO:0006412;GO:0015935;GO:0003735;GO:0019843	translation;small ribosomal subunit;structural constituent of ribosome;rRNA binding
gene0268	Chr1	50S ribosomal protein L30	GO:0006412;GO:0022625;GO:0003735	translation;cytosolic large ribosomal subunit;structural constituent of ribosome
gene0269	Chr1	50S ribosomal protein L15	GO:0006412;GO:0015934;GO:0003735;GO:0019843	translation;large ribosomal subunit;structural constituent of ribosome;rRNA binding
gene0270	Chr1	preprotein translocase subunit SecY	GO:0006605;GO:0065002;GO:0043952;GO:0016021;GO:0005886;GO:0005622	protein targeting;intracellular protein transmembrane transport;protein transport by the Sec complex;integral component of membrane;plasma membrane;intracellular
gene0271	Chr1	SecY	GO:0006412;GO:0005840;GO:0003735	translation;ribosome;structural constituent of ribosome
gene0272	Chr1	30S ribosomal protein S13	GO:0006412;GO:0005840;GO:0003735;GO:0019843;GO:0000049	translation;ribosome;structural constituent of ribosome;rRNA binding;tRNA binding
gene0273	Chr1	30S ribosomal protein S11	GO:0006412;GO:0000028;GO:0000462;GO:0022627;GO:0003735;GO:0070181;GO:0048027	translation;ribosomal small subunit assembly;maturation of SSU-rRNA from tricistronic rRNA transcript (SSU-rRNA, 5.8S rRNA, LSU-rRNA);cytosolic small ribosomal subunit;structural constituent of ribosome;small ribosomal subunit rRNA binding;mRNA 5'-UTR binding
gene0274	Chr1	30S ribosomal protein S4	GO:0006412;GO:0015935;GO:0003735;GO:0019843	translation;small ribosomal subunit;structural constituent of ribosome;rRNA binding
gene0275	Chr1	DNA-directed RNA polymerase subunit alpha	GO:0006351;GO:0003677;GO:0046983;GO:0003899	transcription, DNA-templated;DNA binding;protein dimerization activity;DNA-directed RNA polymerase activity
gene0276	Chr1	50S ribosomal protein L17	GO:0006412;GO:0005840;GO:0003735	translation;ribosome;structural constituent of ribosome
gene0278	Chr1	peptidyl-prolyl cis-trans isomerase	GO:0006457;GO:0000413;GO:0003755	protein folding;protein peptidyl-prolyl isomerization;peptidyl-prolyl cis-trans isomerase activity
gene0280	Chr1	multidrug transporter	GO:0016021	integral component of membrane
gene0281	Chr1	GCN5 family N-acetyltransferase	GO:0008080	N-acetyltransferase activity
gene0283	Chr1	3'-nucleotidase	GO:0016311;GO:0009166;GO:0046872;GO:0000166;GO:0008663;GO:0008254	dephosphorylation;nucleotide catabolic process;metal ion binding;nucleotide binding;2',3'-cyclic-nucleotide 2'-phosphodiesterase activity;3'-nucleotidase activity
gene0284	Chr1	uroporphyrin-III C-methyltransferase	GO:0055114;GO:0032259;GO:0006779;GO:0004851	oxidation-reduction process;methylation;porphyrin-containing compound biosynthetic process;uroporphyrin-III C-methyltransferase activity
gene0285	Chr1	sulfate adenylyltransferase subunit 2	GO:0070814;GO:0000103;GO:0019419;GO:0005524;GO:0004781	hydrogen sulfide biosynthetic process;sulfate assimilation;sulfate reduction;ATP binding;sulfate adenylyltransferase (ATP) activity
gene0286	Chr1	sulfate adenylyltransferase	GO:0070814;GO:0000103;GO:0005524;GO:0005525;GO:0003924;GO:0004781	hydrogen sulfide biosynthetic process;sulfate assimilation;ATP binding;GTP binding;GTPase activity;sulfate adenylyltransferase (ATP) activity
gene0287	Chr1	potassium transporter TrkA	GO:0098655;GO:0006813;GO:0016021;GO:0008324	cation transmembrane transport;potassium ion transport;integral component of membrane;cation transmembrane transporter activity
gene0288	Chr1	adenylyl-sulfate kinase	GO:0016310;GO:0070814;GO:0000103;GO:0005524;GO:0004020	phosphorylation;hydrogen sulfide biosynthetic process;sulfate assimilation;ATP binding;adenylylsulfate kinase activity
gene0291	Chr1	transcriptional repressor	GO:0006355;GO:0003677;GO:0003700	regulation of transcription, DNA-templated;DNA binding;transcription factor activity, sequence-specific DNA binding
gene0292	Chr1	tRNA dihydrouridine synthase DusA	GO:0055114;GO:0002943;GO:0050660;GO:0000049;GO:0010181;GO:0017150	oxidation-reduction process;tRNA dihydrouridine synthesis;flavin adenine dinucleotide binding;tRNA binding;FMN binding;tRNA dihydrouridine synthase activity
gene0293	Chr1	phage-shock protein	GO:0016021	integral component of membrane
gene0295	Chr1	hypothetical protein	GO:0016310;GO:0016301	phosphorylation;kinase activity
gene0296	Chr1	sulfite reductase	GO:0055114;GO:0070814;GO:0000103;GO:0019344;GO:0050660;GO:0010181;GO:0004783	oxidation-reduction process;hydrogen sulfide biosynthetic process;sulfate assimilation;cysteine biosynthetic process;flavin adenine dinucleotide binding;FMN binding;sulfite reductase (NADPH) activity
gene0297	Chr1	sulfite reductase subunit beta	GO:0055114;GO:0070814;GO:0000103;GO:0019344;GO:0009337;GO:0046872;GO:0051539;GO:0020037;GO:0050661;GO:0004783	oxidation-reduction process;hydrogen sulfide biosynthetic process;sulfate assimilation;cysteine biosynthetic process;sulfite reductase complex (NADPH);metal ion binding;4 iron, 4 sulfur cluster binding;heme binding;NADP binding;sulfite reductase (NADPH) activity
gene0298	Chr1	phosphoadenosine phosphosulfate reductase	GO:0070814;GO:0019379;GO:0005737;GO:0004604	hydrogen sulfide biosynthetic process;sulfate assimilation, phosphoadenylyl sulfate reduction by phosphoadenylyl-sulfate reductase (thioredoxin);cytoplasm;phosphoadenylyl-sulfate reductase (thioredoxin) activity
gene0309	Chr1	membrane protein	GO:0016021	integral component of membrane
gene0310	Chr1	sodium:proton antiporter	GO:1902600;GO:0016021;GO:0015299	hydrogen ion transmembrane transport;integral component of membrane;solute:proton antiporter activity
gene0311	Chr1	methionine synthase	GO:0032259;GO:0009086;GO:0042558;GO:0005622;GO:0008270;GO:0031419;GO:0008898;GO:0008705	methylation;methionine biosynthetic process;pteridine-containing compound metabolic process;intracellular;zinc ion binding;cobalamin binding;S-adenosylmethionine-homocysteine S-methyltransferase activity;methionine synthase activity
gene0313	Chr1	magnesium transporter	GO:0098655;GO:1903830;GO:0015693;GO:0016021;GO:0005886;GO:0046872;GO:0015095	cation transmembrane transport;magnesium ion transmembrane transport;magnesium ion transport;integral component of membrane;plasma membrane;metal ion binding;magnesium ion transmembrane transporter activity
gene0314	Chr1	phosphate ABC transporter permease	GO:0009401;GO:0006468;GO:0005737;GO:0004674	phosphoenolpyruvate-dependent sugar phosphotransferase system;protein phosphorylation;cytoplasm;protein serine/threonine kinase activity
gene0315	Chr1	glmZ(sRNA)-inactivating NTPase	GO:0005524;GO:0005525	ATP binding;GTP binding
gene0316	Chr1	PTS IIA-like nitrogen-regulatory protein PtsN	GO:0009401;GO:0034219;GO:0008982	phosphoenolpyruvate-dependent sugar phosphotransferase system;carbohydrate transmembrane transport;protein-N(PI)-phosphohistidine-sugar phosphotransferase activity
gene0317	Chr1	ribosomal subunit interface protein	GO:0044238	primary metabolic process
gene0318	Chr1	RNA polymerase sigma-54 factor	GO:0006355;GO:0006352;GO:0003677;GO:0003700;GO:0016987;GO:0003899	regulation of transcription, DNA-templated;DNA-templated transcription, initiation;DNA binding;transcription factor activity, sequence-specific DNA binding;sigma factor activity;DNA-directed RNA polymerase activity
gene0319	Chr1	ABC transporter ATP-binding protein	GO:0055085;GO:0043190;GO:0005524;GO:0016887	transmembrane transport;ATP-binding cassette (ABC) transporter complex;ATP binding;ATPase activity
gene0320	Chr1	lipopolysaccharide transport periplasmic protein LptA	GO:0043165;GO:0015920;GO:0042597;GO:0001530	Gram-negative-bacterium-type cell outer membrane assembly;lipopolysaccharide transport;periplasmic space;lipopolysaccharide binding
gene0321	Chr1	LPS export ABC transporter periplasmic protein LptC	GO:0043165;GO:0015920;GO:0005887;GO:0015221	Gram-negative-bacterium-type cell outer membrane assembly;lipopolysaccharide transport;integral component of plasma membrane;lipopolysaccharide transmembrane transporter activity
gene0322	Chr1	3-deoxy-D-manno-octulosonate 8-phosphate phosphatase	GO:0016311;GO:0046872;GO:0019143	dephosphorylation;metal ion binding;3-deoxy-manno-octulosonate-8-phosphatase activity
gene0323	Chr1	hypothetical protein	GO:0005975;GO:0046872;GO:0030246;GO:0019146	carbohydrate metabolic process;metal ion binding;carbohydrate binding;arabinose-5-phosphate isomerase activity
gene0324	Chr1	sodium:calcium antiporter	GO:0055085;GO:0016021	transmembrane transport;integral component of membrane
gene0325	Chr1	ABC transporter ATP-binding protein	GO:0005524;GO:0016887	ATP binding;ATPase activity
gene0326	Chr1	ABC transporter permease	GO:0006810;GO:0043190	transport;ATP-binding cassette (ABC) transporter complex
gene0327	Chr1	outer membrane lipid asymmetry maintenance protein MlaD	GO:0015914;GO:0016021	phospholipid transport;integral component of membrane
gene0331	Chr1	UDP-N-acetylglucosamine 1-carboxyvinyltransferase	GO:0051301;GO:0007049;GO:0008360;GO:0071555;GO:0009252;GO:0019277;GO:0005737;GO:0008760	cell division;cell cycle;regulation of cell shape;cell wall organization;peptidoglycan biosynthetic process;UDP-N-acetylgalactosamine biosynthetic process;cytoplasm;UDP-N-acetylglucosamine 1-carboxyvinyltransferase activity
gene0332	Chr1	1-acyl-sn-glycerol-3-phosphate acyltransferase	GO:0008654;GO:0016021;GO:0003841	phospholipid biosynthetic process;integral component of membrane;1-acylglycerol-3-phosphate O-acyltransferase activity
gene0339	Chr1	chemotaxis protein	GO:0007165;GO:0006935;GO:0016021;GO:0004871	signal transduction;chemotaxis;integral component of membrane;signal transducer activity
gene0344	Chr1	lytic murein transglycosylase	GO:0071555;GO:0000270;GO:0009279;GO:0008933;GO:0016837	cell wall organization;peptidoglycan metabolic process;cell outer membrane;lytic transglycosylase activity;carbon-oxygen lyase activity, acting on polysaccharides
gene0345	Chr1	Fe(2+)-trafficking protein	GO:0005506	iron ion binding
gene0346	Chr1	A/G-specific adenine glycosylase	GO:0006284;GO:0003677;GO:0051539;GO:0019104	base-excision repair;DNA binding;4 iron, 4 sulfur cluster binding;DNA N-glycosylase activity
gene0347	Chr1	tRNA (guanosine(46)-N7)-methyltransferase TrmB	GO:0006400;GO:0036265;GO:0008176	tRNA modification;RNA (guanine-N7)-methylation;tRNA (guanine-N7-)-methyltransferase activity
gene0348	Chr1	glutaminase	GO:0006541;GO:0004359	glutamine metabolic process;glutaminase activity
gene0349	Chr1	YggW family oxidoreductase	GO:0055114;GO:0006779;GO:0005737;GO:0051536;GO:0004109	oxidation-reduction process;porphyrin-containing compound biosynthetic process;cytoplasm;iron-sulfur cluster binding;coproporphyrinogen oxidase activity
gene0350	Chr1	non-canonical purine NTP pyrophosphatase	GO:0009143;GO:0006163;GO:0046872;GO:0000166;GO:0047429;GO:0017111	nucleoside triphosphate catabolic process;purine nucleotide metabolic process;metal ion binding;nucleotide binding;nucleoside-triphosphate diphosphatase activity;nucleoside-triphosphatase activity
gene0353	Chr1	membrane protein	GO:0016021	integral component of membrane
gene0354	Chr1	pyrroline-5-carboxylate reductase	GO:0055114;GO:0055129;GO:0005737;GO:0004735	oxidation-reduction process;L-proline biosynthetic process;cytoplasm;pyrroline-5-carboxylate reductase activity
gene0356	Chr1	twitching motility protein PilT	GO:0006810;GO:0005524	transport;ATP binding
gene0357	Chr1	twitching motility protein PilT	GO:0006810;GO:0005524	transport;ATP binding
gene0358	Chr1	lysine-sensitive aspartokinase 3	GO:0016310;GO:0009089;GO:0016597;GO:0004072	phosphorylation;lysine biosynthetic process via diaminopimelate;amino acid binding;aspartate kinase activity
gene0359	Chr1	alanine--glyoxylate aminotransferase	GO:0008483	transaminase activity
gene0360	Chr1	ligase	GO:0016021;GO:0016874	integral component of membrane;ligase activity
gene0361	Chr1	excinuclease ABC subunit A	GO:0090305;GO:0009432;GO:0006289;GO:0005737;GO:0009380;GO:0005524;GO:0003677;GO:0008270;GO:0016887;GO:0009381	nucleic acid phosphodiester bond hydrolysis;SOS response;nucleotide-excision repair;cytoplasm;excinuclease repair complex;ATP binding;DNA binding;zinc ion binding;ATPase activity;excinuclease ABC activity
gene0362	Chr1	UTP--glucose-1-phosphate uridylyltransferase	GO:0009058;GO:0006011;GO:0003983	biosynthetic process;UDP-glucose metabolic process;UTP:glucose-1-phosphate uridylyltransferase activity
gene0363	Chr1	helix-turn-helix transcriptional regulator	GO:0006355;GO:0003677	regulation of transcription, DNA-templated;DNA binding
gene0364	Chr1	ssDNA-binding protein	GO:0006281;GO:0006310;GO:0006260;GO:0003697	DNA repair;DNA recombination;DNA replication;single-stranded DNA binding
gene0365	Chr1	RNase E specificity factor CsrD	GO:0016021	integral component of membrane
gene0367	Chr1	MSHA biogenesis protein MshJ	GO:0006858;GO:0016021;GO:0005576	extracellular transport;integral component of membrane;extracellular region
gene0369	Chr1	MSHA biogenesis protein MshL	GO:0009306;GO:0009297;GO:0019867	protein secretion;pilus assembly;outer membrane
gene0370	Chr1	MSHA biogenesis protein MshL	GO:0009306;GO:0009297;GO:0019867	protein secretion;pilus assembly;outer membrane
gene0373	Chr1	MSHA biogenesis protein MshE	GO:0006810;GO:0005524	transport;ATP binding
gene0374	Chr1	MSHA biogenesis protein MshG	GO:0016021	integral component of membrane
gene0375	Chr1	MSHA biogenesis protein MshF	GO:0016021	integral component of membrane
gene0376	Chr1	MSHA pilin protein MshB	GO:0016021	integral component of membrane
gene0377	Chr1	MSHA biogenesis protein MshA	GO:0016021	integral component of membrane
gene0378	Chr1	MSHA biogenesis protein MshC	GO:0016021	integral component of membrane
gene0379	Chr1	MSHA biogenesis protein MshD	GO:0016021	integral component of membrane
gene0380	Chr1	MSHA biogenesis protein MshO	GO:0016021	integral component of membrane
gene0381	Chr1	MSHA biogenesis protein MshP	GO:0016021	integral component of membrane
gene0383	Chr1	rod shape-determining protein	GO:0000902	cell morphogenesis
gene0384	Chr1	rod shape-determining protein MreC	GO:0008360	regulation of cell shape
gene0385	Chr1	rod shape-determining protein MreD	GO:0008360;GO:0016021;GO:0005886	regulation of cell shape;integral component of membrane;plasma membrane
gene0386	Chr1	septum formation protein Maf	GO:0005737	cytoplasm
gene0387	Chr1	ribonuclease G	GO:0006396;GO:0090501;GO:0003723;GO:0004540	RNA processing;RNA phosphodiester bond hydrolysis;RNA binding;ribonuclease activity
gene0388	Chr1	DUF3971 domain-containing protein	GO:0016021	integral component of membrane
gene0389	Chr1	amidohydrolase	GO:0006807;GO:0016810	nitrogen compound metabolic process;hydrolase activity, acting on carbon-nitrogen (but not peptide) bonds
gene0390	Chr1	protease TldD	GO:0006508;GO:0008237	proteolysis;metallopeptidase activity
gene0391	Chr1	arginine deiminase	GO:0018101;GO:0019547;GO:0005737;GO:0016990	protein citrullination;arginine catabolic process to ornithine;cytoplasm;arginine deiminase activity
gene0392	Chr1	ribonuclease E inhibitor RraB	GO:0060702;GO:0005737;GO:0019899;GO:0060698	negative regulation of endoribonuclease activity;cytoplasm;enzyme binding;endoribonuclease inhibitor activity
gene0394	Chr1	membrane protein	GO:0016021	integral component of membrane
gene0395	Chr1	universal stress protein	GO:0006950;GO:0005737	response to stress;cytoplasm
gene0396	Chr1	C4-dicarboxylate ABC transporter	GO:0016021	integral component of membrane
gene0398	Chr1	arginine repressor	GO:0006355;GO:0006526;GO:0051259;GO:0005737;GO:0003677;GO:0003700;GO:0034618	regulation of transcription, DNA-templated;arginine biosynthetic process;protein oligomerization;cytoplasm;DNA binding;transcription factor activity, sequence-specific DNA binding;arginine binding
gene0399	Chr1	malate dehydrogenase	GO:0005975;GO:0006099;GO:0006108;GO:0030060	carbohydrate metabolic process;tricarboxylic acid cycle;malate metabolic process;L-malate dehydrogenase activity
gene0401	Chr1	octaprenyl diphosphate synthase	GO:0008299;GO:0016740	isoprenoid biosynthetic process;transferase activity
gene0402	Chr1	50S ribosomal protein L21	GO:0006412;GO:0005840;GO:0003735;GO:0019843	translation;ribosome;structural constituent of ribosome;rRNA binding
gene0403	Chr1	50S ribosomal protein L27	GO:0006412;GO:0005840;GO:0003735	translation;ribosome;structural constituent of ribosome
gene0404	Chr1	GTPase ObgE	GO:0042254;GO:0005737;GO:0000287;GO:0005525;GO:0003924	ribosome biogenesis;cytoplasm;magnesium ion binding;GTP binding;GTPase activity
gene0405	Chr1	hypothetical protein	GO:0016021	integral component of membrane
gene0406	Chr1	hypothetical protein	GO:0016021	integral component of membrane
gene0407	Chr1	diacylglycerol kinase	GO:0055114;GO:0016310;GO:0046654;GO:0006730;GO:0009165;GO:0006545;GO:0016301;GO:0050661;GO:0004146	oxidation-reduction process;phosphorylation;tetrahydrofolate biosynthetic process;one-carbon metabolic process;nucleotide biosynthetic process;glycine biosynthetic process;kinase activity;NADP binding;dihydrofolate reductase activity
gene0408	Chr1	bis(5'-nucleosyl)-tetraphosphatase (symmetrical)	GO:0008803	bis(5'-nucleosyl)-tetraphosphatase (symmetrical) activity
gene0409	Chr1	Co2+/Mg2+ efflux protein ApaG	GO:0003950	NAD+ ADP-ribosyltransferase activity
gene0410	Chr1	16S rRNA (adenine(1518)-N(6)/adenine(1519)-N(6))-dimethyltransferase	GO:0031167;GO:0005737;GO:0003723;GO:0000179;GO:0052908	rRNA methylation;cytoplasm;RNA binding;rRNA (adenine-N6,N6-)-dimethyltransferase activity;16S rRNA (adenine(1518)-N(6)/adenine(1519)-N(6))-dimethyltransferase activity
gene0411	Chr1	4-hydroxythreonine-4-phosphate dehydrogenase PdxA	GO:0055114;GO:0008615;GO:0042823;GO:0005737;GO:0000287;GO:0008270;GO:0051287;GO:0050897;GO:0050570	oxidation-reduction process;pyridoxine biosynthetic process;pyridoxal phosphate biosynthetic process;cytoplasm;magnesium ion binding;zinc ion binding;NAD binding;cobalt ion binding;4-hydroxythreonine-4-phosphate dehydrogenase activity
gene0412	Chr1	peptidyl-prolyl cis-trans isomerase	GO:0043165;GO:0000413;GO:0050821;GO:0060274;GO:0051085;GO:0030288;GO:0051082;GO:0003755;GO:0042277	Gram-negative-bacterium-type cell outer membrane assembly;protein peptidyl-prolyl isomerization;protein stabilization;maintenance of stationary phase;chaperone mediated protein folding requiring cofactor;outer membrane-bounded periplasmic space;unfolded protein binding;peptidyl-prolyl cis-trans isomerase activity;peptide binding
gene0413	Chr1	LPS assembly protein LptD	GO:0043165;GO:0015920;GO:0010033;GO:0009279	Gram-negative-bacterium-type cell outer membrane assembly;lipopolysaccharide transport;response to organic substance;cell outer membrane
gene0414	Chr1	molecular chaperone DjlA	GO:0016021;GO:0005886;GO:0051087	integral component of membrane;plasma membrane;chaperone binding
gene0416	Chr1	aspartate carbamoyltransferase regulatory subunit	GO:0006207;GO:0006221;GO:0009347;GO:0046872;GO:0016740	'de novo' pyrimidine nucleobase biosynthetic process;pyrimidine nucleotide biosynthetic process;aspartate carbamoyltransferase complex;metal ion binding;transferase activity
gene0417	Chr1	aspartate carbamoyltransferase	GO:0044205;GO:0006520;GO:0006207;GO:0016597;GO:0004070	'de novo' UMP biosynthetic process;cellular amino acid metabolic process;'de novo' pyrimidine nucleobase biosynthetic process;amino acid binding;aspartate carbamoyltransferase activity
gene0418	Chr1	ornithine carbamoyltransferase	GO:0006591;GO:0005737;GO:0016597;GO:0004585	ornithine metabolic process;cytoplasm;amino acid binding;ornithine carbamoyltransferase activity
gene0419	Chr1	ATPase	GO:0005524	ATP binding
gene0420	Chr1	RNA polymerase-associated protein RapA	GO:0006355;GO:0005524;GO:0003677;GO:0004386	regulation of transcription, DNA-templated;ATP binding;DNA binding;helicase activity
gene0421	Chr1	membrane protein	GO:0006810;GO:0016021;GO:0005215	transport;integral component of membrane;transporter activity
gene0422	Chr1	RNA pseudouridine synthase	GO:0001522;GO:0003723;GO:0009982	pseudouridine synthesis;RNA binding;pseudouridine synthase activity
gene0423	Chr1	glycerate dehydrogenase	GO:0055114;GO:0051287;GO:0008465	oxidation-reduction process;NAD binding;glycerate dehydrogenase activity
gene0424	Chr1	valine--tRNA ligase	GO:0006450;GO:0006438;GO:0005737;GO:0005524;GO:0002161;GO:0004832	regulation of translational fidelity;valyl-tRNA aminoacylation;cytoplasm;ATP binding;aminoacyl-tRNA editing activity;valine-tRNA ligase activity
gene0425	Chr1	DNA polymerase III subunit chi	GO:0006260;GO:0071897;GO:0003677;GO:0003887	DNA replication;DNA biosynthetic process;DNA binding;DNA-directed DNA polymerase activity
gene0426	Chr1	leucyl aminopeptidase	GO:0006508;GO:0005737;GO:0030145;GO:0004177;GO:0008235	proteolysis;cytoplasm;manganese ion binding;aminopeptidase activity;metalloexopeptidase activity
gene0427	Chr1	LPS export ABC transporter permease LptF	GO:0055085;GO:0043190	transmembrane transport;ATP-binding cassette (ABC) transporter complex
gene0428	Chr1	LPS export ABC transporter permease LptG	GO:0055085;GO:0043190	transmembrane transport;ATP-binding cassette (ABC) transporter complex
gene0430	Chr1	nicotinate-nucleotide diphosphorylase	GO:0009435;GO:0004514	NAD biosynthetic process;nicotinate-nucleotide diphosphorylase (carboxylating) activity
gene0431	Chr1	N-acetyl-anhydromuranmyl-L-alanine amidase	GO:0009253;GO:0008745	peptidoglycan catabolic process;N-acetylmuramoyl-L-alanine amidase activity
gene0432	Chr1	flavodoxin FldB	GO:0055114;GO:0010181	oxidation-reduction process;FMN binding
gene0433	Chr1	site-specific tyrosine recombinase XerD	GO:0006313;GO:0051301;GO:0007049;GO:0015074;GO:0007059;GO:0005737;GO:0003677;GO:0009037	transposition, DNA-mediated;cell division;cell cycle;DNA integration;chromosome segregation;cytoplasm;DNA binding;tyrosine-based site-specific recombinase activity
gene0434	Chr1	thiol:disulfide interchange protein	GO:0045454;GO:0005623	cell redox homeostasis;cell
gene0435	Chr1	ssDNA exonuclease RecJ	GO:0090305;GO:0006281;GO:0006310;GO:0003676;GO:0008409	nucleic acid phosphodiester bond hydrolysis;DNA repair;DNA recombination;nucleic acid binding;5'-3' exonuclease activity
gene0437	Chr1	transcriptional regulator PdhR	GO:0006355;GO:0003677;GO:0003700	regulation of transcription, DNA-templated;DNA binding;transcription factor activity, sequence-specific DNA binding
gene0438	Chr1	pyruvate dehydrogenase (acetyl-transferring), homodimeric type	GO:0055114;GO:0004739	oxidation-reduction process;pyruvate dehydrogenase (acetyl-transferring) activity
gene0439	Chr1	pyruvate dehydrogenase complex dihydrolipoyllysine-residue acetyltransferase	GO:0006096;GO:0045254;GO:0004742	glycolytic process;pyruvate dehydrogenase complex;dihydrolipoyllysine-residue acetyltransferase activity
gene0440	Chr1	dihydrolipoyl dehydrogenase	GO:0055114;GO:0045454;GO:0006096;GO:0005737;GO:0050660;GO:0004148	oxidation-reduction process;cell redox homeostasis;glycolytic process;cytoplasm;flavin adenine dinucleotide binding;dihydrolipoyl dehydrogenase activity
gene0441	Chr1	LuxR family transcriptional regulator	GO:0006355;GO:0003677	regulation of transcription, DNA-templated;DNA binding
gene0442	Chr1	hypoxanthine phosphoribosyltransferase	GO:0006166;GO:0005737;GO:0052657;GO:0004422	purine ribonucleoside salvage;cytoplasm;guanine phosphoribosyltransferase activity;hypoxanthine phosphoribosyltransferase activity
gene0443	Chr1	carbonic anhydrase	GO:0015976;GO:0008270;GO:0004089	carbon utilization;zinc ion binding;carbonate dehydratase activity
gene0444	Chr1	sodium-independent anion transporter	GO:1902358;GO:0016021;GO:0008271	sulfate transmembrane transport;integral component of membrane;secondary active sulfate transmembrane transporter activity
gene0445	Chr1	ABC transporter	GO:0005524;GO:0016887	ATP binding;ATPase activity
gene0446	Chr1	ABC transporter permease	GO:0006810;GO:0016021;GO:0005886	transport;integral component of membrane;plasma membrane
gene0447	Chr1	pantoate--beta-alanine ligase	GO:0015940;GO:0005737;GO:0005524;GO:0004592	pantothenate biosynthetic process;cytoplasm;ATP binding;pantoate-beta-alanine ligase activity
gene0448	Chr1	3-methyl-2-oxobutanoate hydroxymethyltransferase	GO:0032259;GO:0015940;GO:0005737;GO:0046872;GO:0008168;GO:0003864	methylation;pantothenate biosynthetic process;cytoplasm;metal ion binding;methyltransferase activity;3-methyl-2-oxobutanoate hydroxymethyltransferase activity
gene0449	Chr1	2-amino-4-hydroxy-6-hydroxymethyldihydropteridine diphosphokinase	GO:0016310;GO:0009396;GO:0016301;GO:0003848	phosphorylation;folic acid-containing compound biosynthetic process;kinase activity;2-amino-4-hydroxy-6-hydroxymethyldihydropteridine diphosphokinase activity
gene0450	Chr1	polynucleotide adenylyltransferase PcnB	GO:0006351;GO:0006378;GO:0005524;GO:0003723;GO:0004652	transcription, DNA-templated;mRNA polyadenylation;ATP binding;RNA binding;polynucleotide adenylyltransferase activity
gene0451	Chr1	polynucleotide adenylyltransferase PcnB	GO:0006351;GO:0006378;GO:0005524;GO:0003723;GO:0004652	transcription, DNA-templated;mRNA polyadenylation;ATP binding;RNA binding;polynucleotide adenylyltransferase activity
gene0452	Chr1	tRNA glutamyl-Q synthetase	GO:0006412;GO:0006400;GO:0043039;GO:0005737;GO:0005524;GO:0008270;GO:0004812	translation;tRNA modification;tRNA aminoacylation;cytoplasm;ATP binding;zinc ion binding;aminoacyl-tRNA ligase activity
gene0453	Chr1	RNA polymerase-binding protein DksA	GO:0010468;GO:0005737;GO:0008270	regulation of gene expression;cytoplasm;zinc ion binding
gene0455	Chr1	ATP-dependent helicase HrpB	GO:0005524;GO:0003676;GO:0004386	ATP binding;nucleic acid binding;helicase activity
gene0456	Chr1	penicillin-binding protein 1B	GO:0006508;GO:0008360;GO:0071555;GO:0009252;GO:0046677;GO:0016021;GO:0009274;GO:0008233;GO:0008658;GO:0008955	proteolysis;regulation of cell shape;cell wall organization;peptidoglycan biosynthetic process;response to antibiotic;integral component of membrane;peptidoglycan-based cell wall;peptidase activity;penicillin binding;peptidoglycan glycosyltransferase activity
gene0457	Chr1	hypothetical protein	GO:0006629;GO:0019867	lipid metabolic process;outer membrane
gene0458	Chr1	aconitate hydratase B	GO:0006099;GO:0005829;GO:0046872;GO:0051539;GO:0003994;GO:0047456	tricarboxylic acid cycle;cytosol;metal ion binding;4 iron, 4 sulfur cluster binding;aconitate hydratase activity;2-methylisocitrate dehydratase activity
gene0459	Chr1	glycerate kinase	GO:0031388;GO:0008887	organic acid phosphorylation;glycerate kinase activity
gene0460	Chr1	gluconate:proton symporter	GO:0035429;GO:0016021;GO:0015128	gluconate transmembrane transport;integral component of membrane;gluconate transmembrane transporter activity
gene0463	Chr1	DNA-binding response regulator	GO:0006355;GO:0000160;GO:0005622;GO:0003677	regulation of transcription, DNA-templated;phosphorelay signal transduction system;intracellular;DNA binding
gene0464	Chr1	signal transduction histidine kinase	GO:0000160;GO:0023014;GO:0016021;GO:0005622;GO:0000155	phosphorelay signal transduction system;signal transduction by protein phosphorylation;integral component of membrane;intracellular;phosphorelay sensor kinase activity
gene0467	Chr1	nitrogen regulatory protein P-II 1	GO:0006355;GO:0050790;GO:0006808;GO:0030234	regulation of transcription, DNA-templated;regulation of catalytic activity;regulation of nitrogen utilization;enzyme regulator activity
gene0468	Chr1	ammonium transporter	GO:0072488;GO:0016021;GO:0008519	ammonium transmembrane transport;integral component of membrane;ammonium transmembrane transporter activity
gene0469	Chr1	iron ABC transporter substrate-binding protein	GO:0046872	metal ion binding
gene0470	Chr1	iron ABC transporter permease	GO:0006810;GO:0016021;GO:0005886	transport;integral component of membrane;plasma membrane
gene0471	Chr1	ABC transporter	GO:0055085;GO:0043190;GO:0005524;GO:0016887;GO:0016820	transmembrane transport;ATP-binding cassette (ABC) transporter complex;ATP binding;ATPase activity;hydrolase activity, acting on acid anhydrides, catalyzing transmembrane movement of substances
gene0472	Chr1	hypothetical protein	GO:0016740	transferase activity
gene0473	Chr1	protease	GO:0006508;GO:0006541;GO:0016740;GO:0008233;GO:0016798	proteolysis;glutamine metabolic process;transferase activity;peptidase activity;hydrolase activity, acting on glycosyl bonds
gene0474	Chr1	phosphoglucomutase/phosphomannomutase	GO:0005975;GO:0016868	carbohydrate metabolic process;intramolecular transferase activity, phosphotransferases
gene0475	Chr1	N,N'-diacetylchitobiose phosphorylase	GO:0005975;GO:0003824;GO:0030246	carbohydrate metabolic process;catalytic activity;carbohydrate binding
gene0476	Chr1	beta-hexosaminidase	GO:0005975;GO:0004563	carbohydrate metabolic process;beta-N-acetylhexosaminidase activity
gene0477	Chr1	N-acetylglucosamine kinase	GO:0016310;GO:0016301	phosphorylation;kinase activity
gene0478	Chr1	hypothetical protein	GO:0005975;GO:0008810	carbohydrate metabolic process;cellulase activity
gene0479	Chr1	chemotaxis protein	GO:0015833;GO:0005524;GO:0016887	peptide transport;ATP binding;ATPase activity
gene0480	Chr1	sugar ABC transporter ATP-binding protein	GO:0015833;GO:0005524;GO:0016887	peptide transport;ATP binding;ATPase activity
gene0481	Chr1	peptide ABC transporter permease	GO:0006810;GO:0016021;GO:0005886	transport;integral component of membrane;plasma membrane
gene0482	Chr1	peptide ABC transporter permease	GO:0006810;GO:0016021;GO:0005886	transport;integral component of membrane;plasma membrane
gene0483	Chr1	peptide ABC transporter substrate-binding protein	GO:0055085;GO:0043190	transmembrane transport;ATP-binding cassette (ABC) transporter complex
gene0484	Chr1	histidine kinase	GO:0000160;GO:0023014;GO:0018106;GO:0016021;GO:0005622;GO:0005524;GO:0000155	phosphorelay signal transduction system;signal transduction by protein phosphorylation;peptidyl-histidine phosphorylation;integral component of membrane;intracellular;ATP binding;phosphorelay sensor kinase activity
gene0485	Chr1	hypothetical protein	GO:0006313;GO:0003677;GO:0004803	transposition, DNA-mediated;DNA binding;transposase activity
gene0486	Chr1	histidine kinase	GO:0006355;GO:0000160;GO:0023014;GO:0018106;GO:0016021;GO:0005622;GO:0005524;GO:0000155	regulation of transcription, DNA-templated;phosphorelay signal transduction system;signal transduction by protein phosphorylation;peptidyl-histidine phosphorylation;integral component of membrane;intracellular;ATP binding;phosphorelay sensor kinase activity
gene0487	Chr1	16S rRNA methyltransferase	GO:0031167;GO:0005737;GO:0003676;GO:0052914	rRNA methylation;cytoplasm;nucleic acid binding;16S rRNA (guanine(1207)-N(2))-methyltransferase activity
gene0488	Chr1	AI-2E family transporter	GO:0016021	integral component of membrane
gene0490	Chr1	aspartate aminotransferase family protein	GO:0006782;GO:0005737;GO:0030170;GO:0008483;GO:0042286	protoporphyrinogen IX biosynthetic process;cytoplasm;pyridoxal phosphate binding;transaminase activity;glutamate-1-semialdehyde 2,1-aminomutase activity
gene0491	Chr1	iron-sulfur cluster insertion protein ErpA	GO:0016226;GO:0005506;GO:0005198;GO:0051536	iron-sulfur cluster assembly;iron ion binding;structural molecule activity;iron-sulfur cluster binding
gene0492	Chr1	hemolysin D	GO:0055085;GO:0016020	transmembrane transport;membrane
gene0493	Chr1	acriflavin resistance protein	GO:0006810;GO:0016021;GO:0005215	transport;integral component of membrane;transporter activity
gene0495	Chr1	tyrosine--tRNA ligase	GO:0006437;GO:0005737;GO:0005524;GO:0003723;GO:0004831	tyrosyl-tRNA aminoacylation;cytoplasm;ATP binding;RNA binding;tyrosine-tRNA ligase activity
gene0496	Chr1	Mg2+ transporter mgtE	GO:0098655;GO:0016021;GO:0008324	cation transmembrane transport;integral component of membrane;cation transmembrane transporter activity
gene0497	Chr1	serine-type D-Ala-D-Ala carboxypeptidase	GO:0006508;GO:0009002	proteolysis;serine-type D-Ala-D-Ala carboxypeptidase activity
gene0498	Chr1	membrane protein	GO:0055085;GO:0016020;GO:0015288	transmembrane transport;membrane;porin activity
gene0500	Chr1	transcription elongation factor GreA	GO:0006414;GO:0032784;GO:0003677;GO:0003746;GO:0070063	translational elongation;regulation of DNA-templated transcription, elongation;DNA binding;translation elongation factor activity;RNA polymerase binding
gene0501	Chr1	RNA-binding protein	GO:0003723	RNA binding
gene0502	Chr1	23S rRNA (uridine(2552)-2'-O)-methyltransferase	GO:0031167;GO:0005737;GO:0008650	rRNA methylation;cytoplasm;rRNA (uridine-2'-O-)-methyltransferase activity
gene0503	Chr1	ATP-dependent metalloprotease	GO:0006508;GO:0051301;GO:0030163;GO:0016021;GO:0005886;GO:0005524;GO:0008270;GO:0016887;GO:0004222	proteolysis;cell division;protein catabolic process;integral component of membrane;plasma membrane;ATP binding;zinc ion binding;ATPase activity;metalloendopeptidase activity
gene0504	Chr1	dihydropteroate synthase	GO:0046654;GO:0046656;GO:0046872;GO:0004156	tetrahydrofolate biosynthetic process;folic acid biosynthetic process;metal ion binding;dihydropteroate synthase activity
gene0505	Chr1	phosphoglucosamine mutase	GO:0005975;GO:0000287;GO:0008966	carbohydrate metabolic process;magnesium ion binding;phosphoglucosamine mutase activity
gene0506	Chr1	preprotein translocase subunit SecG	GO:0009306;GO:0071806;GO:0016021;GO:0015450	protein secretion;protein transmembrane transport;integral component of membrane;P-P-bond-hydrolysis-driven protein transmembrane transporter activity
gene0509	Chr1	ribosome maturation factor	GO:0042274;GO:0005737	ribosomal small subunit biogenesis;cytoplasm
gene0510	Chr1	transcription termination/antitermination protein NusA	GO:0006414;GO:0031564;GO:0005737;GO:0003700;GO:0000166;GO:0003746	translational elongation;transcription antitermination;cytoplasm;transcription factor activity, sequence-specific DNA binding;nucleotide binding;translation elongation factor activity
gene0511	Chr1	translation initiation factor IF-2	GO:0006413;GO:0005737;GO:0005525;GO:0003924;GO:0003743	translational initiation;cytoplasm;GTP binding;GTPase activity;translation initiation factor activity
gene0512	Chr1	ribosome-binding factor A	GO:0006364;GO:0005737	rRNA processing;cytoplasm
gene0513	Chr1	tRNA pseudouridine(55) synthase TruB	GO:0031119;GO:0003723;GO:0009982	tRNA pseudouridine synthesis;RNA binding;pseudouridine synthase activity
gene0515	Chr1	dihydropyrimidine dehydrogenase subunit A	GO:0055114;GO:0006537;GO:0051536;GO:0004355	oxidation-reduction process;glutamate biosynthetic process;iron-sulfur cluster binding;glutamate synthase (NADPH) activity
gene0516	Chr1	glutamate synthase	GO:0055114;GO:0006537;GO:0015930	oxidation-reduction process;glutamate biosynthetic process;glutamate synthase activity
gene0517	Chr1	TIGR01212 family radical SAM protein	GO:0003824;GO:0051536	catalytic activity;iron-sulfur cluster binding
gene0518	Chr1	diguanylate cyclase	GO:0000160;GO:0023014;GO:0016021;GO:0005622;GO:0000155	phosphorelay signal transduction system;signal transduction by protein phosphorylation;integral component of membrane;intracellular;phosphorelay sensor kinase activity
gene0519	Chr1	hybrid sensor histidine kinase/response regulator	GO:0000160;GO:0023014;GO:0018106;GO:0016021;GO:0005622;GO:0000155	phosphorelay signal transduction system;signal transduction by protein phosphorylation;peptidyl-histidine phosphorylation;integral component of membrane;intracellular;phosphorelay sensor kinase activity
gene0523	Chr1	aldo/keto reductase	GO:0055114;GO:0016491	oxidation-reduction process;oxidoreductase activity
gene0524	Chr1	lysyl-tRNA synthetase	GO:0004812	aminoacyl-tRNA ligase activity
gene0525	Chr1	DNA mismatch repair protein MutH	GO:0090305;GO:0006298;GO:0006304;GO:0005737;GO:0003677;GO:0004519	nucleic acid phosphodiester bond hydrolysis;mismatch repair;DNA modification;cytoplasm;DNA binding;endonuclease activity
gene0526	Chr1	dinucleoside polyphosphate hydrolase	GO:0046872;GO:0016818	metal ion binding;hydrolase activity, acting on acid anhydrides, in phosphorus-containing anhydrides
gene0527	Chr1	phosphoenolpyruvate--protein phosphotransferase PtsP	GO:0016310;GO:0009401;GO:0016772	phosphorylation;phosphoenolpyruvate-dependent sugar phosphotransferase system;transferase activity, transferring phosphorus-containing groups
gene0528	Chr1	hypothetical protein	GO:0016021;GO:0005886	integral component of membrane;plasma membrane
gene0529	Chr1	prolipoprotein diacylglyceryl transferase	GO:0042158;GO:0009249;GO:0016021;GO:0005886;GO:0008961	lipoprotein biosynthetic process;protein lipoylation;integral component of membrane;plasma membrane;phosphatidylglycerol-prolipoprotein diacylglyceryl transferase activity
gene0530	Chr1	thymidylate synthase	GO:0032259;GO:0006235;GO:0006231;GO:0005737;GO:0004799	methylation;dTTP biosynthetic process;dTMP biosynthetic process;cytoplasm;thymidylate synthase activity
gene0531	Chr1	thymidylate synthase	GO:0032259;GO:0006310;GO:0015074;GO:0003677;GO:0004799	methylation;DNA recombination;DNA integration;DNA binding;thymidylate synthase activity
gene0532	Chr1	hypothetical protein	GO:0006313;GO:0003677;GO:0004803	transposition, DNA-mediated;DNA binding;transposase activity
gene0535	Chr1	hypothetical protein	GO:0003677	DNA binding
gene0536	Chr1	hypothetical protein	GO:0090305;GO:0004527	nucleic acid phosphodiester bond hydrolysis;exonuclease activity
gene0537	Chr1	thymidylate synthase	GO:0032259;GO:0006235;GO:0006231;GO:0005737;GO:0004799	methylation;dTTP biosynthetic process;dTMP biosynthetic process;cytoplasm;thymidylate synthase activity
gene0538	Chr1	hypothetical protein	GO:0006310;GO:0003677;GO:0000150	DNA recombination;DNA binding;recombinase activity
gene0540	Chr1	ATPase AAA	GO:0004386	helicase activity
gene0542	Chr1	DNA methyltransferase	GO:0032775;GO:0003677;GO:0009007;GO:0008170	DNA methylation on adenine;DNA binding;site-specific DNA-methyltransferase (adenine-specific) activity;N-methyltransferase activity
gene0544	Chr1	type I site-specific deoxyribonuclease	GO:0090305;GO:0009307;GO:0005524;GO:0003677;GO:0009035	nucleic acid phosphodiester bond hydrolysis;DNA restriction-modification system;ATP binding;DNA binding;Type I site-specific deoxyribonuclease activity
gene0545	Chr1	thymidylate synthase	GO:0032259;GO:0006235;GO:0006231;GO:0005737;GO:0004799	methylation;dTTP biosynthetic process;dTMP biosynthetic process;cytoplasm;thymidylate synthase activity
gene0546	Chr1	Na+/phosphate symporter	GO:0035435;GO:0044341;GO:0016021;GO:0015321	phosphate ion transmembrane transport;sodium-dependent phosphate transport;integral component of membrane;sodium-dependent phosphate transmembrane transporter activity
gene0547	Chr1	transcriptional activator NhaR	GO:0006355;GO:0003677;GO:0003700	regulation of transcription, DNA-templated;DNA binding;transcription factor activity, sequence-specific DNA binding
gene0548	Chr1	transcriptional regulator	GO:0006355;GO:0003677;GO:0003700	regulation of transcription, DNA-templated;DNA binding;transcription factor activity, sequence-specific DNA binding
gene0549	Chr1	30S ribosomal protein S20	GO:0006412;GO:0005840;GO:0003735;GO:0019843	translation;ribosome;structural constituent of ribosome;rRNA binding
gene0550	Chr1	lipid II flippase MurJ	GO:0006810;GO:0008360;GO:0071555;GO:0009252;GO:0016021;GO:0005886	transport;regulation of cell shape;cell wall organization;peptidoglycan biosynthetic process;integral component of membrane;plasma membrane
gene0551	Chr1	bifunctional riboflavin kinase/FMN adenylyltransferase	GO:0016310;GO:0009231;GO:0009398;GO:0006747;GO:0005524;GO:0003919;GO:0008531	phosphorylation;riboflavin biosynthetic process;FMN biosynthetic process;FAD biosynthetic process;ATP binding;FMN adenylyltransferase activity;riboflavin kinase activity
gene0552	Chr1	isoleucine--tRNA ligase	GO:0006450;GO:0006428;GO:0005737;GO:0005524;GO:0008270;GO:0002161;GO:0004822	regulation of translational fidelity;isoleucyl-tRNA aminoacylation;cytoplasm;ATP binding;zinc ion binding;aminoacyl-tRNA editing activity;isoleucine-tRNA ligase activity
gene0553	Chr1	signal peptidase II	GO:0006508;GO:0016021;GO:0005886;GO:0004190	proteolysis;integral component of membrane;plasma membrane;aspartic-type endopeptidase activity
gene0554	Chr1	peptidyl-prolyl cis-trans isomerase	GO:0006457;GO:0000413;GO:0003755	protein folding;protein peptidyl-prolyl isomerization;peptidyl-prolyl cis-trans isomerase activity
gene0555	Chr1	4-hydroxy-3-methylbut-2-enyl diphosphate reductase	GO:0055114;GO:0016114;GO:0019288;GO:0050992;GO:0046872;GO:0051538;GO:0051745	oxidation-reduction process;terpenoid biosynthetic process;isopentenyl diphosphate biosynthetic process, methylerythritol 4-phosphate pathway;dimethylallyl diphosphate biosynthetic process;metal ion binding;3 iron, 4 sulfur cluster binding;4-hydroxy-3-methylbut-2-en-1-yl diphosphate reductase activity
gene0556	Chr1	carbon starvation protein A	GO:0009267;GO:0016021	cellular response to starvation;integral component of membrane
gene0558	Chr1	anhydro-N-acetylmuramic acid kinase	GO:0016310;GO:0005975;GO:0009254;GO:0097175;GO:0006040;GO:0005524;GO:0016301;GO:0016773	phosphorylation;carbohydrate metabolic process;peptidoglycan turnover;1,6-anhydro-N-acetyl-beta-muramic acid catabolic process;amino sugar metabolic process;ATP binding;kinase activity;phosphotransferase activity, alcohol group as acceptor
gene0559	Chr1	beta-N-acetylhexosaminidase	GO:0005975;GO:0051301;GO:0007049;GO:0008360;GO:0071555;GO:0009252;GO:0009254;GO:0005737;GO:0004563	carbohydrate metabolic process;cell division;cell cycle;regulation of cell shape;cell wall organization;peptidoglycan biosynthetic process;peptidoglycan turnover;cytoplasm;beta-N-acetylhexosaminidase activity
gene0560	Chr1	DNA-binding response regulator	GO:0006355;GO:0000160;GO:0005622;GO:0003677	regulation of transcription, DNA-templated;phosphorelay signal transduction system;intracellular;DNA binding
gene0561	Chr1	sensor histidine kinase	GO:0000160;GO:0023014;GO:0071555;GO:0018106;GO:0016021;GO:0005622;GO:0000155	phosphorelay signal transduction system;signal transduction by protein phosphorylation;cell wall organization;peptidyl-histidine phosphorylation;integral component of membrane;intracellular;phosphorelay sensor kinase activity
gene0562	Chr1	phospho-2-dehydro-3-deoxyheptonate aldolase	GO:0009423;GO:0009073;GO:0003849	chorismate biosynthetic process;aromatic amino acid family biosynthetic process;3-deoxy-7-phosphoheptulonate synthase activity
gene0563	Chr1	bifunctional chorismate mutase/prephenate dehydrogenase	GO:0055114;GO:0046417;GO:0006571;GO:0005737;GO:0004106;GO:0004665;GO:0008977	oxidation-reduction process;chorismate metabolic process;tyrosine biosynthetic process;cytoplasm;chorismate mutase activity;prephenate dehydrogenase (NADP+) activity;prephenate dehydrogenase activity
gene0564	Chr1	peptidase M23	GO:0016021	integral component of membrane
gene0565	Chr1	pilus protein PilZ	GO:0035438	cyclic-di-GMP binding
gene0566	Chr1	energy-dependent translational throttle protein EttA	GO:0005524;GO:0016887	ATP binding;ATPase activity
gene0567	Chr1	murein transglycosylase	GO:0042597;GO:0004553	periplasmic space;hydrolase activity, hydrolyzing O-glycosyl compounds
gene0568	Chr1	Trp operon repressor	GO:0045892;GO:0005737;GO:0003700;GO:0043565	negative regulation of transcription, DNA-templated;cytoplasm;transcription factor activity, sequence-specific DNA binding;sequence-specific DNA binding
gene0569	Chr1	non-canonical purine NTP phosphatase	GO:0009117;GO:0046872;GO:0000166;GO:0017111	nucleotide metabolic process;metal ion binding;nucleotide binding;nucleoside-triphosphatase activity
gene0570	Chr1	GGDEF-domain containing protein	GO:0007165;GO:0016021;GO:0004871	signal transduction;integral component of membrane;signal transducer activity
gene0571	Chr1	spermidine/putrescine ABC transporter substrate-binding protein	GO:0015846;GO:0042597;GO:0019808	polyamine transport;periplasmic space;polyamine binding
gene0572	Chr1	bifunctional chorismate mutase/prephenate dehydratase	GO:0046417;GO:0009094;GO:0005737;GO:0016597;GO:0004106;GO:0004664	chorismate metabolic process;L-phenylalanine biosynthetic process;cytoplasm;amino acid binding;chorismate mutase activity;prephenate dehydratase activity
gene0573	Chr1	ribosomal subunit interface protein	GO:0044238	primary metabolic process
gene0574	Chr1	amino-acid ABC transporter binding protein	GO:0071555;GO:0009279;GO:0016837	cell wall organization;cell outer membrane;carbon-oxygen lyase activity, acting on polysaccharides
gene0575	Chr1	membrane protein	GO:0043165;GO:0051205;GO:0009279	Gram-negative-bacterium-type cell outer membrane assembly;protein insertion into membrane;cell outer membrane
gene0576	Chr1	23S rRNA pseudouridine(1911/1915/1917) synthase	GO:0001522;GO:0003723;GO:0009982	pseudouridine synthesis;RNA binding;pseudouridine synthase activity
gene0578	Chr1	ATP-dependent chaperone ClpB	GO:0009408;GO:0016485;GO:0005737;GO:0005524;GO:0008233	response to heat;protein processing;cytoplasm;ATP binding;peptidase activity
gene0587	Chr1	inositol monophosphatase	GO:0046854;GO:0046855;GO:0008934	phosphatidylinositol phosphorylation;inositol phosphate dephosphorylation;inositol monophosphate 1-phosphatase activity
gene0588	Chr1	tRNA (cytosine(32)/uridine(32)-2'-O)-methyltransferase TrmJ	GO:0008033;GO:0001510;GO:0005737;GO:0003723;GO:0008173	tRNA processing;RNA methylation;cytoplasm;RNA binding;RNA methyltransferase activity
gene0590	Chr1	cysteine desulfurase IscS	GO:0044571;GO:0005737;GO:0046872;GO:0030170;GO:0051537;GO:0031071	[2Fe-2S] cluster assembly;cytoplasm;metal ion binding;pyridoxal phosphate binding;2 iron, 2 sulfur cluster binding;cysteine desulfurase activity
gene0591	Chr1	iron-sulfur cluster scaffold-like protein	GO:0016226;GO:0005506;GO:0051536	iron-sulfur cluster assembly;iron ion binding;iron-sulfur cluster binding
gene0592	Chr1	iron-sulfur cluster assembly protein IscA	GO:0016226;GO:0005506;GO:0005198;GO:0051536	iron-sulfur cluster assembly;iron ion binding;structural molecule activity;iron-sulfur cluster binding
gene0593	Chr1	cobalamin (5'-phosphate) synthase	GO:0006457;GO:0051259;GO:0051087	protein folding;protein oligomerization;chaperone binding
gene0594	Chr1	molecular chaperone HscA	GO:0006457;GO:0016226;GO:0005524;GO:0016887;GO:0051082	protein folding;iron-sulfur cluster assembly;ATP binding;ATPase activity;unfolded protein binding
gene0595	Chr1	ferredoxin, 2Fe-2S type, ISC system	GO:0046872;GO:0009055;GO:0051537	metal ion binding;electron carrier activity;2 iron, 2 sulfur cluster binding
gene0596	Chr1	Fe-S assembly protein IscX	GO:0016226	iron-sulfur cluster assembly
gene0597	Chr1	aminopeptidase PepB	GO:0006508;GO:0005737;GO:0030145;GO:0004177;GO:0008235	proteolysis;cytoplasm;manganese ion binding;aminopeptidase activity;metalloexopeptidase activity
gene0598	Chr1	nucleoside-diphosphate kinase	GO:0006241;GO:0006183;GO:0006228;GO:0006165;GO:0005737;GO:0005524;GO:0046872;GO:0004550	CTP biosynthetic process;GTP biosynthetic process;UTP biosynthetic process;nucleoside diphosphate phosphorylation;cytoplasm;ATP binding;metal ion binding;nucleoside diphosphate kinase activity
gene0599	Chr1	cysteine sulfinate desulfinase	GO:0016226;GO:0006534;GO:0030170;GO:0016829;GO:0031071	iron-sulfur cluster assembly;cysteine metabolic process;pyridoxal phosphate binding;lyase activity;cysteine desulfurase activity
gene0601	Chr1	2-dehydropantoate 2-reductase	GO:0055114;GO:0015940;GO:0005737;GO:0050661;GO:0008677	oxidation-reduction process;pantothenate biosynthetic process;cytoplasm;NADP binding;2-dehydropantoate 2-reductase activity
gene0602	Chr1	membrane protein	GO:1901642;GO:0009279;GO:0005337	nucleoside transmembrane transport;cell outer membrane;nucleoside transmembrane transporter activity
gene0603	Chr1	ATP-dependent protease	GO:0006508;GO:0004176	proteolysis;ATP-dependent peptidase activity
gene0604	Chr1	RNA polymerase sigma factor	GO:0006355;GO:0006352;GO:0003677;GO:0003700;GO:0016987	regulation of transcription, DNA-templated;DNA-templated transcription, initiation;DNA binding;transcription factor activity, sequence-specific DNA binding;sigma factor activity
gene0606	Chr1	MFS transporter	GO:0055085;GO:0016021	transmembrane transport;integral component of membrane
gene0607	Chr1	peptidyl-prolyl cis-trans isomerase	GO:0006457;GO:0000413;GO:0003755	protein folding;protein peptidyl-prolyl isomerization;peptidyl-prolyl cis-trans isomerase activity
gene0609	Chr1	50S rRNA methyltransferase	GO:0031167;GO:0005737;GO:0003676;GO:0052916	rRNA methylation;cytoplasm;nucleic acid binding;23S rRNA (guanine(1835)-N(2))-methyltransferase activity
gene0610	Chr1	transcriptional regulator	GO:0051301	cell division
gene0611	Chr1	NADH:ubiquinone reductase (Na(+)-transporting) subunit A	GO:0055114;GO:0006814;GO:0016655	oxidation-reduction process;sodium ion transport;oxidoreductase activity, acting on NAD(P)H, quinone or similar compound as acceptor
gene0612	Chr1	NADH:ubiquinone reductase (Na(+)-transporting) subunit B	GO:0006814;GO:0022904;GO:0016021;GO:0005886;GO:0009276;GO:0010181;GO:0016655	sodium ion transport;respiratory electron transport chain;integral component of membrane;plasma membrane;Gram-negative-bacterium-type cell wall;FMN binding;oxidoreductase activity, acting on NAD(P)H, quinone or similar compound as acceptor
gene0613	Chr1	NADH:ubiquinone reductase (Na(+)-transporting) subunit C	GO:0055114;GO:0006814;GO:0016021;GO:0005886;GO:0009276;GO:0010181;GO:0016655	oxidation-reduction process;sodium ion transport;integral component of membrane;plasma membrane;Gram-negative-bacterium-type cell wall;FMN binding;oxidoreductase activity, acting on NAD(P)H, quinone or similar compound as acceptor
gene0614	Chr1	NADH:ubiquinone reductase (Na(+)-transporting) subunit D	GO:0055114;GO:0006814;GO:0016021;GO:0005886;GO:0016655	oxidation-reduction process;sodium ion transport;integral component of membrane;plasma membrane;oxidoreductase activity, acting on NAD(P)H, quinone or similar compound as acceptor
gene0615	Chr1	Na(+)-translocating NADH-quinone reductase subunit E	GO:0006814;GO:0022904;GO:0016021;GO:0005886;GO:0009276;GO:0016655	sodium ion transport;respiratory electron transport chain;integral component of membrane;plasma membrane;Gram-negative-bacterium-type cell wall;oxidoreductase activity, acting on NAD(P)H, quinone or similar compound as acceptor
gene0616	Chr1	NADH:ubiquinone reductase (Na(+)-transporting) subunit F	GO:0055114;GO:0006814;GO:0016021;GO:0005886;GO:0046872;GO:0009055;GO:0051537;GO:0016655	oxidation-reduction process;sodium ion transport;integral component of membrane;plasma membrane;metal ion binding;electron carrier activity;2 iron, 2 sulfur cluster binding;oxidoreductase activity, acting on NAD(P)H, quinone or similar compound as acceptor
gene0617	Chr1	FAD:protein FMN transferase ApbE	GO:0017013;GO:0005886;GO:0046872;GO:0016740	protein flavinylation;plasma membrane;metal ion binding;transferase activity
gene0618	Chr1	hypothetical protein	GO:0016021	integral component of membrane
gene0619	Chr1	diguanylate cyclase response regulator	GO:0000160;GO:0005622	phosphorelay signal transduction system;intracellular
gene0620	Chr1	DNA polymerase IV	GO:0006281;GO:0071897;GO:0006261;GO:0005737;GO:0000287;GO:0003887;GO:0003684	DNA repair;DNA biosynthetic process;DNA-dependent DNA replication;cytoplasm;magnesium ion binding;DNA-directed DNA polymerase activity;damaged DNA binding
gene0621	Chr1	hypothetical protein	GO:0006414;GO:0032784;GO:0003677;GO:0003746;GO:0070063	translational elongation;regulation of DNA-templated transcription, elongation;DNA binding;translation elongation factor activity;RNA polymerase binding
gene0623	Chr1	sodium-dependent transporter	GO:0055085;GO:0006836;GO:0016021;GO:0005328	transmembrane transport;neurotransmitter transport;integral component of membrane;neurotransmitter:sodium symporter activity
gene0624	Chr1	deacylase	GO:0008152;GO:0046872;GO:0016788	metabolic process;metal ion binding;hydrolase activity, acting on ester bonds
gene0625	Chr1	ribosomal protein S6 modification protein	GO:0006412;GO:0006464;GO:0005524;GO:0000287;GO:0030145;GO:0016881	translation;cellular protein modification process;ATP binding;magnesium ion binding;manganese ion binding;acid-amino acid ligase activity
gene0627	Chr1	aminoacyl-histidine dipeptidase	GO:0006508;GO:0016787	proteolysis;hydrolase activity
gene0628	Chr1	adenine permease	GO:1904823;GO:0016021;GO:0005345	purine nucleobase transmembrane transport;integral component of membrane;purine nucleobase transmembrane transporter activity
gene0629	Chr1	oxytetracycline resistance phosphoribosyltransferase domain-containing protein Tet(34)	GO:0006166;GO:0032265;GO:0005886;GO:0000287;GO:0000310	purine ribonucleoside salvage;XMP salvage;plasma membrane;magnesium ion binding;xanthine phosphoribosyltransferase activity
gene0631	Chr1	XRE family transcriptional regulator	GO:0045893;GO:0005737;GO:0003677	positive regulation of transcription, DNA-templated;cytoplasm;DNA binding
gene0632	Chr1	gamma-glutamyl kinase	GO:0016310;GO:0055129;GO:0005737;GO:0005524;GO:0003723;GO:0004349	phosphorylation;L-proline biosynthetic process;cytoplasm;ATP binding;RNA binding;glutamate 5-kinase activity
gene0633	Chr1	gamma-glutamyl-phosphate reductase	GO:0055114;GO:0055129;GO:0005737;GO:0050661;GO:0004350	oxidation-reduction process;L-proline biosynthetic process;cytoplasm;NADP binding;glutamate-5-semialdehyde dehydrogenase activity
gene0634	Chr1	transcriptional regulator NrdR	GO:0045892;GO:0005524;GO:0003677;GO:0008270	negative regulation of transcription, DNA-templated;ATP binding;DNA binding;zinc ion binding
gene0635	Chr1	riboflavin biosynthesis protein RibD	GO:0055114;GO:0009231;GO:0008270;GO:0050661;GO:0008703;GO:0008835	oxidation-reduction process;riboflavin biosynthetic process;zinc ion binding;NADP binding;5-amino-6-(5-phosphoribosylamino)uracil reductase activity;diaminohydroxyphosphoribosylaminopyrimidine deaminase activity
gene0636	Chr1	riboflavin synthase subunit alpha	GO:0055114;GO:0016491;GO:0004746	oxidation-reduction process;oxidoreductase activity;riboflavin synthase activity
gene0637	Chr1	3,4-dihydroxy-2-butanone-4-phosphate synthase	GO:0009231;GO:0000287;GO:0016787;GO:0030145;GO:0008686	riboflavin biosynthetic process;magnesium ion binding;hydrolase activity;manganese ion binding;3,4-dihydroxy-2-butanone-4-phosphate synthase activity
gene0638	Chr1	6,7-dimethyl-8-ribityllumazine synthase	GO:0009231;GO:0009349;GO:0016740;GO:0016874;GO:0000906	riboflavin biosynthetic process;riboflavin synthase complex;transferase activity;ligase activity;6,7-dimethyl-8-ribityllumazine synthase activity
gene0639	Chr1	N utilization substance protein B	GO:0006355;GO:0006353;GO:0003723	regulation of transcription, DNA-templated;DNA-templated transcription, termination;RNA binding
gene0640	Chr1	thiamine-monophosphate kinase	GO:0016310;GO:0009228;GO:0009229;GO:0005524;GO:0000287;GO:0009030	phosphorylation;thiamine biosynthetic process;thiamine diphosphate biosynthetic process;ATP binding;magnesium ion binding;thiamine-phosphate kinase activity
gene0641	Chr1	phosphatidylglycerophosphatase A	GO:0016311;GO:0009395;GO:0006655;GO:0016021;GO:0005886;GO:0046872;GO:0008962	dephosphorylation;phospholipid catabolic process;phosphatidylglycerol biosynthetic process;integral component of membrane;plasma membrane;metal ion binding;phosphatidylglycerophosphatase activity
gene0643	Chr1	bifunctional uridylyltransferase/uridylyl-removing protein	GO:0006807;GO:0006808;GO:0016597;GO:0008773;GO:0008081	nitrogen compound metabolic process;regulation of nitrogen utilization;amino acid binding;[protein-PII] uridylyltransferase activity;phosphoric diester hydrolase activity
gene0644	Chr1	type I methionyl aminopeptidase	GO:0006508;GO:0070084;GO:0046872;GO:0070006	proteolysis;protein initiator methionine removal;metal ion binding;metalloaminopeptidase activity
gene0645	Chr1	30S ribosomal protein S2	GO:0006412;GO:0015935;GO:0003735	translation;small ribosomal subunit;structural constituent of ribosome
gene0646	Chr1	elongation factor Ts	GO:0006414;GO:0005737;GO:0003746	translational elongation;cytoplasm;translation elongation factor activity
gene0647	Chr1	UMP kinase	GO:0046939;GO:0044210;GO:0005737;GO:0005524;GO:0033862	nucleotide phosphorylation;'de novo' CTP biosynthetic process;cytoplasm;ATP binding;UMP kinase activity
gene0648	Chr1	ribosome recycling factor	GO:0006415;GO:0005737	translational termination;cytoplasm
gene0649	Chr1	di-trans,poly-cis-decaprenylcistransferase	GO:0008360;GO:0071555;GO:0009252;GO:0000287;GO:0008834	regulation of cell shape;cell wall organization;peptidoglycan biosynthetic process;magnesium ion binding;di-trans,poly-cis-decaprenylcistransferase activity
gene0650	Chr1	CDP-diglyceride synthase	GO:0016024;GO:0016021;GO:0004605	CDP-diacylglycerol biosynthetic process;integral component of membrane;phosphatidate cytidylyltransferase activity
gene0651	Chr1	1-deoxy-D-xylulose-5-phosphate reductoisomerase	GO:0055114;GO:0016114;GO:0019288;GO:0046872;GO:0016853;GO:0070402;GO:0030604	oxidation-reduction process;terpenoid biosynthetic process;isopentenyl diphosphate biosynthetic process, methylerythritol 4-phosphate pathway;metal ion binding;isomerase activity;NADPH binding;1-deoxy-D-xylulose-5-phosphate reductoisomerase activity
gene0652	Chr1	zinc metalloprotease	GO:0006508;GO:0016021;GO:0005886;GO:0046872;GO:0004222	proteolysis;integral component of membrane;plasma membrane;metal ion binding;metalloendopeptidase activity
gene0653	Chr1	outer membrane protein assembly factor BamA	GO:0043165;GO:0051205;GO:0016021;GO:0009279	Gram-negative-bacterium-type cell outer membrane assembly;protein insertion into membrane;integral component of membrane;cell outer membrane
gene0654	Chr1	molecular chaperone	GO:0042597;GO:0051082	periplasmic space;unfolded protein binding
gene0655	Chr1	UDP-3-O-(3-hydroxymyristoyl)glucosamine N-acyltransferase	GO:0009245;GO:0016410	lipid A biosynthetic process;N-acyltransferase activity
gene0656	Chr1	beta-hydroxyacyl-ACP dehydratase	GO:0006633;GO:0009245;GO:0005737;GO:0047451	fatty acid biosynthetic process;lipid A biosynthetic process;cytoplasm;3-hydroxyoctanoyl-[acyl-carrier-protein] dehydratase activity
gene0657	Chr1	acyl-[acyl-carrier-protein]--UDP-N-acetylglucosamine O-acyltransferase	GO:0009245;GO:0005737;GO:0008780	lipid A biosynthetic process;cytoplasm;acyl-[acyl-carrier-protein]-UDP-N-acetylglucosamine O-acyltransferase activity
gene0658	Chr1	lipid-A-disaccharide synthase	GO:0009245;GO:0008915	lipid A biosynthetic process;lipid-A-disaccharide synthase activity
gene0659	Chr1	ribonuclease HII	GO:0090502;GO:0006401;GO:0005737;GO:0003723;GO:0030145;GO:0004523	RNA phosphodiester bond hydrolysis, endonucleolytic;RNA catabolic process;cytoplasm;RNA binding;manganese ion binding;RNA-DNA hybrid ribonuclease activity
gene0660	Chr1	DNA polymerase III subunit alpha	GO:0090305;GO:0006260;GO:0071897;GO:0005737;GO:0003677;GO:0003887;GO:0008408	nucleic acid phosphodiester bond hydrolysis;DNA replication;DNA biosynthetic process;cytoplasm;DNA binding;DNA-directed DNA polymerase activity;3'-5' exonuclease activity
gene0661	Chr1	acetyl-CoA carboxylase carboxyltransferase subunit alpha	GO:0006633;GO:2001295;GO:0009317;GO:0005524;GO:0016740;GO:0003989	fatty acid biosynthetic process;malonyl-CoA biosynthetic process;acetyl-CoA carboxylase complex;ATP binding;transferase activity;acetyl-CoA carboxylase activity
gene0662	Chr1	tRNA(Ile)-lysidine synthase	GO:0006400;GO:0005737;GO:0005524;GO:0016879	tRNA modification;cytoplasm;ATP binding;ligase activity, forming carbon-nitrogen bonds
gene0663	Chr1	nitrogen regulatory protein P-II	GO:0006355;GO:0050790;GO:0006808;GO:0030234	regulation of transcription, DNA-templated;regulation of catalytic activity;regulation of nitrogen utilization;enzyme regulator activity
gene0664	Chr1	hypothetical protein	GO:0005737	cytoplasm
gene0665	Chr1	membrane protein	GO:0016021	integral component of membrane
gene0666	Chr1	lytic transglycosylase	GO:0000270;GO:0016020;GO:0008933	peptidoglycan metabolic process;membrane;lytic transglycosylase activity
gene0667	Chr1	hydroxyacylglutathione hydrolase	GO:0019243;GO:0046872;GO:0004416	methylglyoxal catabolic process to D-lactate via S-lactoyl-glutathione;metal ion binding;hydroxyacylglutathione hydrolase activity
gene0668	Chr1	SAM-dependent methyltransferase	GO:0032259;GO:0016021;GO:0008168	methylation;integral component of membrane;methyltransferase activity
gene0669	Chr1	ribonuclease HI	GO:0090502;GO:0006401;GO:0005737;GO:0000287;GO:0003676;GO:0004523	RNA phosphodiester bond hydrolysis, endonucleolytic;RNA catabolic process;cytoplasm;magnesium ion binding;nucleic acid binding;RNA-DNA hybrid ribonuclease activity
gene0670	Chr1	DNA polymerase III subunit epsilon	GO:0006260;GO:0071897;GO:0003677;GO:0003887	DNA replication;DNA biosynthetic process;DNA binding;DNA-directed DNA polymerase activity
gene0671	Chr1	glutamate synthase	GO:0016021	integral component of membrane
gene0672	Chr1	DDE transposase	GO:0006313;GO:0003677;GO:0004803	transposition, DNA-mediated;DNA binding;transposase activity
gene0673	Chr1	acyl-CoA dehydrogenase	GO:0033539;GO:0016021;GO:0050660;GO:0003995	fatty acid beta-oxidation using acyl-CoA dehydrogenase;integral component of membrane;flavin adenine dinucleotide binding;acyl-CoA dehydrogenase activity
gene0674	Chr1	phosphoheptose isomerase	GO:0005975;GO:2001061;GO:0005737;GO:0008270;GO:0030246;GO:0008968	carbohydrate metabolic process;D-glycero-D-manno-heptose 7-phosphate biosynthetic process;cytoplasm;zinc ion binding;carbohydrate binding;D-sedoheptulose 7-phosphate isomerase activity
gene0675	Chr1	class II glutamine amidotransferase	GO:0006541;GO:0016740	glutamine metabolic process;transferase activity
gene0676	Chr1	proline--tRNA ligase	GO:0006450;GO:0006433;GO:0005737;GO:0005524;GO:0002161;GO:0004827	regulation of translational fidelity;prolyl-tRNA aminoacylation;cytoplasm;ATP binding;aminoacyl-tRNA editing activity;proline-tRNA ligase activity
gene0677	Chr1	tRNA (N6-threonylcarbamoyladenosine(37)-N6)-methyltransferase TrmO	GO:0032259;GO:0008168	methylation;methyltransferase activity
gene0678	Chr1	50S ribosomal protein L36	GO:0006412;GO:0005840;GO:0003735	translation;ribosome;structural constituent of ribosome
gene0680	Chr1	methionine ABC transporter permease	GO:0006810;GO:0016021;GO:0005886	transport;integral component of membrane;plasma membrane
gene0681	Chr1	D-methionine ABC transporter, ATP-binding protein	GO:0003333;GO:0048473;GO:0043190;GO:0009276;GO:0005524;GO:0015424;GO:0048474	amino acid transmembrane transport;D-methionine transport;ATP-binding cassette (ABC) transporter complex;Gram-negative-bacterium-type cell wall;ATP binding;amino acid-transporting ATPase activity;D-methionine transmembrane transporter activity
gene0682	Chr1	D-glycero-beta-D-manno-heptose 1,7-bisphosphate 7-phosphatase	GO:0005975;GO:0016311;GO:0005737;GO:0016791	carbohydrate metabolic process;dephosphorylation;cytoplasm;phosphatase activity
gene0685	Chr1	membrane protein	GO:0016021	integral component of membrane
gene0686	Chr1	serine hydroxymethyltransferase	GO:0032259;GO:0035999;GO:0019264;GO:0005737;GO:0030170;GO:0008168;GO:0004372	methylation;tetrahydrofolate interconversion;glycine biosynthetic process from serine;cytoplasm;pyridoxal phosphate binding;methyltransferase activity;glycine hydroxymethyltransferase activity
gene0688	Chr1	lipoyl synthase	GO:0009249;GO:0009107;GO:0005737;GO:0046872;GO:0051539;GO:0016992	protein lipoylation;lipoate biosynthetic process;cytoplasm;metal ion binding;4 iron, 4 sulfur cluster binding;lipoate synthase activity
gene0689	Chr1	octanoyltransferase	GO:0006464;GO:0009107;GO:0005737;GO:0016874;GO:0033819;GO:0016415	cellular protein modification process;lipoate biosynthetic process;cytoplasm;ligase activity;lipoyl(octanoyl) transferase activity;octanoyltransferase activity
gene0692	Chr1	D-alanyl-D-alanine carboxypeptidase	GO:0006508;GO:0009002	proteolysis;serine-type D-Ala-D-Ala carboxypeptidase activity
gene0693	Chr1	hypothetical protein	GO:0042834	peptidoglycan binding
gene0694	Chr1	rod shape-determining protein RodA	GO:0051301;GO:0007049;GO:0008360;GO:0016021	cell division;cell cycle;regulation of cell shape;integral component of membrane
gene0695	Chr1	penicillin-binding protein 2	GO:0016021;GO:0008658	integral component of membrane;penicillin binding
gene0696	Chr1	23S rRNA (pseudouridine(1915)-N(3))-methyltransferase RlmH	GO:0031167;GO:0005737;GO:0070038	rRNA methylation;cytoplasm;rRNA (pseudouridine-N3-)-methyltransferase activity
gene0697	Chr1	ribosome silencing factor RsfS	GO:0017148;GO:0090071;GO:0042256;GO:0005737	negative regulation of translation;negative regulation of ribosome biogenesis;mature ribosome assembly;cytoplasm
gene0698	Chr1	DNA polymerase III subunit delta	GO:0006260;GO:0071897;GO:0009360;GO:0003677;GO:0003887	DNA replication;DNA biosynthetic process;DNA polymerase III complex;DNA binding;DNA-directed DNA polymerase activity
gene0699	Chr1	hypothetical protein	GO:0043165;GO:0009279	Gram-negative-bacterium-type cell outer membrane assembly;cell outer membrane
gene0700	Chr1	leucine--tRNA ligase	GO:0006450;GO:0006429;GO:0005737;GO:0005524;GO:0002161;GO:0004823	regulation of translational fidelity;leucyl-tRNA aminoacylation;cytoplasm;ATP binding;aminoacyl-tRNA editing activity;leucine-tRNA ligase activity
gene0702	Chr1	apolipoprotein N-acyltransferase	GO:0006807;GO:0042158;GO:0016021;GO:0005886;GO:0016810;GO:0016410	nitrogen compound metabolic process;lipoprotein biosynthetic process;integral component of membrane;plasma membrane;hydrolase activity, acting on carbon-nitrogen (but not peptide) bonds;N-acyltransferase activity
gene0703	Chr1	cobalt transporter	GO:0055114;GO:0050660;GO:0016614	oxidation-reduction process;flavin adenine dinucleotide binding;oxidoreductase activity, acting on CH-OH group of donors
gene0704	Chr1	rRNA maturation RNase YbeY	GO:0006508;GO:0006364;GO:0090502;GO:0005737;GO:0008270;GO:0004222;GO:0004521	proteolysis;rRNA processing;RNA phosphodiester bond hydrolysis, endonucleolytic;cytoplasm;zinc ion binding;metalloendopeptidase activity;endoribonuclease activity
gene0705	Chr1	nucleoside triphosphate hydrolase	GO:0005524;GO:0016787	ATP binding;hydrolase activity
gene0706	Chr1	tRNA (N6-isopentenyl adenosine(37)-C2)-methylthiotransferase MiaB	GO:0006400;GO:0005737;GO:0016740;GO:0051539;GO:0005506	tRNA modification;cytoplasm;transferase activity;4 iron, 4 sulfur cluster binding;iron ion binding
gene0707	Chr1	2-octaprenyl-3-methyl-6-methoxy-1,4-benzoquinol hydroxylase	GO:0055114;GO:0006744;GO:0071949;GO:0016709	oxidation-reduction process;ubiquinone biosynthetic process;FAD binding;oxidoreductase activity, acting on paired donors, with incorporation or reduction of molecular oxygen, NAD(P)H as one donor, and incorporation of one atom of oxygen
gene0708	Chr1	PTS glucose transporter subunit IIA	GO:0016310;GO:0009401;GO:0016301	phosphorylation;phosphoenolpyruvate-dependent sugar phosphotransferase system;kinase activity
gene0709	Chr1	phosphoenolpyruvate--protein phosphotransferase	GO:0016310;GO:0009401;GO:0005737;GO:0046872;GO:0016301;GO:0008965	phosphorylation;phosphoenolpyruvate-dependent sugar phosphotransferase system;cytoplasm;metal ion binding;kinase activity;phosphoenolpyruvate-protein phosphotransferase activity
gene0710	Chr1	PTS sugar transporter	GO:0009401;GO:0006468;GO:0005737;GO:0004674	phosphoenolpyruvate-dependent sugar phosphotransferase system;protein phosphorylation;cytoplasm;protein serine/threonine kinase activity
gene0711	Chr1	cysteine synthase A	GO:0006535;GO:0016740;GO:0004124	cysteine biosynthetic process from serine;transferase activity;cysteine synthase activity
gene0712	Chr1	sulfate transporter CysZ	GO:0000103;GO:0019344;GO:1902358;GO:0005887;GO:0015116	sulfate assimilation;cysteine biosynthetic process;sulfate transmembrane transport;integral component of plasma membrane;sulfate transmembrane transporter activity
gene0713	Chr1	cell division protein ZipA	GO:0043093;GO:0005887;GO:0032153	FtsZ-dependent cytokinesis;integral component of plasma membrane;cell division site
gene0714	Chr1	DNA ligase (NAD(+)) LigA	GO:0006281;GO:0006260;GO:0006266;GO:0003677;GO:0046872;GO:0003911	DNA repair;DNA replication;DNA ligation;DNA binding;metal ion binding;DNA ligase (NAD+) activity
gene0718	Chr1	hypothetical protein	GO:0006508;GO:0016021;GO:0008233	proteolysis;integral component of membrane;peptidase activity
gene0719	Chr1	paraslipin	GO:0006508;GO:0016021;GO:0008233	proteolysis;integral component of membrane;peptidase activity
gene0720	Chr1	co-chaperone YbbN	GO:0055114;GO:0045454;GO:0006662;GO:0005623;GO:0015035	oxidation-reduction process;cell redox homeostasis;glycerol ether metabolic process;cell;protein disulfide oxidoreductase activity
gene0721	Chr1	hypothetical protein	GO:0006313;GO:0003677;GO:0004803	transposition, DNA-mediated;DNA binding;transposase activity
gene0722	Chr1	co-chaperone YbbN	GO:0055114;GO:0045454;GO:0006662;GO:0005623;GO:0015035	oxidation-reduction process;cell redox homeostasis;glycerol ether metabolic process;cell;protein disulfide oxidoreductase activity
gene0723	Chr1	short-chain dehydrogenase/reductase	GO:0055114;GO:0016491	oxidation-reduction process;oxidoreductase activity
gene0724	Chr1	epimerase	GO:0051301;GO:0003824;GO:0050662	cell division;catalytic activity;coenzyme binding
gene0725	Chr1	membrane protein	GO:0016021	integral component of membrane
gene0726	Chr1	hypothetical protein	GO:0016021	integral component of membrane
gene0727	Chr1	nitrogen regulatory protein P-II	GO:0050790;GO:0006808;GO:0030234	regulation of catalytic activity;regulation of nitrogen utilization;enzyme regulator activity
gene0729	Chr1	phosphodiesterase	GO:0046872;GO:0016787	metal ion binding;hydrolase activity
gene0731	Chr1	permease	GO:0016021;GO:0005886	integral component of membrane;plasma membrane
gene0732	Chr1	hypothetical protein	GO:0016021	integral component of membrane
gene0733	Chr1	transcriptional regulator	GO:0006355;GO:0000160;GO:0016021;GO:0005622;GO:0003677	regulation of transcription, DNA-templated;phosphorelay signal transduction system;integral component of membrane;intracellular;DNA binding
gene0734	Chr1	molecular chaperone HtpG	GO:0006457;GO:0006950;GO:0005737;GO:0005524;GO:0051082	protein folding;response to stress;cytoplasm;ATP binding;unfolded protein binding
gene0735	Chr1	adenylate kinase	GO:0046939;GO:0044209;GO:0005737;GO:0005524;GO:0004017	nucleotide phosphorylation;AMP salvage;cytoplasm;ATP binding;adenylate kinase activity
gene0736	Chr1	ferrochelatase	GO:0006783;GO:0005737;GO:0046872;GO:0004325	heme biosynthetic process;cytoplasm;metal ion binding;ferrochelatase activity
gene0739	Chr1	copper exporting ATPase	GO:0098655;GO:0030001;GO:0016021;GO:0005886;GO:0046872;GO:0000166;GO:0019829	cation transmembrane transport;metal ion transport;integral component of membrane;plasma membrane;metal ion binding;nucleotide binding;cation-transporting ATPase activity
gene0741	Chr1	membrane protein	GO:0055085;GO:0016020;GO:0015288	transmembrane transport;membrane;porin activity
gene0743	Chr1	glutamate--tRNA ligase	GO:0006424;GO:0005737;GO:0005524;GO:0000049;GO:0004818	glutamyl-tRNA aminoacylation;cytoplasm;ATP binding;tRNA binding;glutamate-tRNA ligase activity
gene0744	Chr1	membrane protein	GO:0016021;GO:0009279	integral component of membrane;cell outer membrane
gene0746	Chr1	PTS glucose transporter subunit IIBC	GO:0016310;GO:0009401;GO:0034219;GO:1901264;GO:0016021;GO:0005886;GO:0019866;GO:0016301;GO:0008982;GO:0015572	phosphorylation;phosphoenolpyruvate-dependent sugar phosphotransferase system;carbohydrate transmembrane transport;carbohydrate derivative transport;integral component of membrane;plasma membrane;organelle inner membrane;kinase activity;protein-N(PI)-phosphohistidine-sugar phosphotransferase activity;N-acetylglucosamine transmembrane transporter activity
gene0747	Chr1	two-component sensor histidine kinase	GO:0000160;GO:0023014;GO:0016021;GO:0005622;GO:0005524;GO:0000155	phosphorelay signal transduction system;signal transduction by protein phosphorylation;integral component of membrane;intracellular;ATP binding;phosphorelay sensor kinase activity
gene0748	Chr1	DNA-binding response regulator	GO:0006355;GO:0000160;GO:0005622;GO:0003677	regulation of transcription, DNA-templated;phosphorelay signal transduction system;intracellular;DNA binding
gene0753	Chr1	molecular chaperone	GO:0044780	bacterial-type flagellum assembly
gene0754	Chr1	negative regulator of flagellin synthesis FlgM	GO:0045892	negative regulation of transcription, DNA-templated
gene0755	Chr1	flagellar basal body P-ring biosynthesis protein FlgA	GO:0044781;GO:0042597	bacterial-type flagellum organization;periplasmic space
gene0756	Chr1	chemotaxis protein CheW	GO:0000160;GO:0006935;GO:0005622;GO:0004871	phosphorelay signal transduction system;chemotaxis;intracellular;signal transducer activity
gene0757	Chr1	chemotaxis protein CheR	GO:0032259;GO:0008757	methylation;S-adenosylmethionine-dependent methyltransferase activity
gene0759	Chr1	flagellar biosynthesis protein FlgB	GO:0071973;GO:0030694	bacterial-type flagellum-dependent cell motility;bacterial-type flagellum basal body, rod
gene0760	Chr1	flagellar basal body rod protein FlgC	GO:0071973;GO:0030694	bacterial-type flagellum-dependent cell motility;bacterial-type flagellum basal body, rod
gene0761	Chr1	flagellar basal body rod modification protein FlgD	GO:0044781	bacterial-type flagellum organization
gene0762	Chr1	flagellar hook protein FlgE	GO:0071973;GO:0009425	bacterial-type flagellum-dependent cell motility;bacterial-type flagellum basal body
gene0763	Chr1	flagellar basal body rod protein FlgF	GO:0071973;GO:0030694	bacterial-type flagellum-dependent cell motility;bacterial-type flagellum basal body, rod
gene0764	Chr1	flagellar basal body rod protein FlgG	GO:0071973;GO:0009426	bacterial-type flagellum-dependent cell motility;bacterial-type flagellum basal body, distal rod
gene0765	Chr1	flagellar basal body L-ring protein	GO:0071973;GO:0009279;GO:0009427;GO:0003774	bacterial-type flagellum-dependent cell motility;cell outer membrane;bacterial-type flagellum basal body, distal rod, L ring;motor activity
gene0766	Chr1	flagellar P-ring protein FlgI	GO:0071973;GO:0030288;GO:0009428;GO:0005198	bacterial-type flagellum-dependent cell motility;outer membrane-bounded periplasmic space;bacterial-type flagellum basal body, distal rod, P ring;structural molecule activity
gene0767	Chr1	flagellar rod assembly protein/muramidase FlgJ	GO:0044780;GO:0004040;GO:0016798	bacterial-type flagellum assembly;amidase activity;hydrolase activity, acting on glycosyl bonds
gene0769	Chr1	flagellar hook protein FlgK	GO:0071973;GO:0044780;GO:0009424;GO:0005198	bacterial-type flagellum-dependent cell motility;bacterial-type flagellum assembly;bacterial-type flagellum hook;structural molecule activity
gene0770	Chr1	flagellar hook-associated protein FlgL	GO:0071973;GO:0009424;GO:0005198	bacterial-type flagellum-dependent cell motility;bacterial-type flagellum hook;structural molecule activity
gene0771	Chr1	flagellin	GO:0071973;GO:0044781;GO:0005576;GO:0009420;GO:0005198	bacterial-type flagellum-dependent cell motility;bacterial-type flagellum organization;extracellular region;bacterial-type flagellum filament;structural molecule activity
gene0772	Chr1	flagellin	GO:0071973;GO:0044781;GO:0005576;GO:0009420;GO:0005198	bacterial-type flagellum-dependent cell motility;bacterial-type flagellum organization;extracellular region;bacterial-type flagellum filament;structural molecule activity
gene0789	Chr1	GTP-binding protein YchF	GO:0005524;GO:0016887;GO:0005525;GO:0043022;GO:0043023	ATP binding;ATPase activity;GTP binding;ribosome binding;ribosomal large subunit binding
gene0790	Chr1	aminoacyl-tRNA hydrolase	GO:0006412;GO:0005737;GO:0004045	translation;cytoplasm;aminoacyl-tRNA hydrolase activity
gene0791	Chr1	ribose-phosphate pyrophosphokinase	GO:0016310;GO:0006015;GO:0009165;GO:0009156;GO:0005737;GO:0005524;GO:0000287;GO:0016301;GO:0004749	phosphorylation;5-phosphoribose 1-diphosphate biosynthetic process;nucleotide biosynthetic process;ribonucleoside monophosphate biosynthetic process;cytoplasm;ATP binding;magnesium ion binding;kinase activity;ribose phosphate diphosphokinase activity
gene0792	Chr1	4-(cytidine 5'-diphospho)-2-C-methyl-D-erythritol kinase	GO:0016310;GO:0016114;GO:0019288;GO:0005524;GO:0050515	phosphorylation;terpenoid biosynthetic process;isopentenyl diphosphate biosynthetic process, methylerythritol 4-phosphate pathway;ATP binding;4-(cytidine 5'-diphospho)-2-C-methyl-D-erythritol kinase activity
gene0793	Chr1	outer membrane lipoprotein LolB	GO:0015031;GO:0009279;GO:0008565	protein transport;cell outer membrane;protein transporter activity
gene0794	Chr1	glutamyl-tRNA reductase	GO:0055114;GO:0006782;GO:0050661;GO:0008883	oxidation-reduction process;protoporphyrinogen IX biosynthetic process;NADP binding;glutamyl-tRNA reductase activity
gene0795	Chr1	peptide chain release factor 1	GO:0006415;GO:0005737;GO:0016149	translational termination;cytoplasm;translation release factor activity, codon specific
gene0796	Chr1	N5-glutamine S-adenosyl-L-methionine-dependent methyltransferase	GO:0018364;GO:0003676;GO:0036009	peptidyl-glutamine methylation;nucleic acid binding;protein-glutamine N-methyltransferase activity
gene0797	Chr1	hypothetical protein	GO:0016021	integral component of membrane
gene0799	Chr1	3-deoxy-8-phosphooctulonate synthase	GO:0019294;GO:0005737;GO:0008676	keto-3-deoxy-D-manno-octulosonic acid biosynthetic process;cytoplasm;3-deoxy-8-phosphooctulonate synthase activity
gene0800	Chr1	bifunctional metallophosphatase/5'-nucleotidase	GO:0016311;GO:0009166;GO:0046872;GO:0000166;GO:0008253;GO:0008768	dephosphorylation;nucleotide catabolic process;metal ion binding;nucleotide binding;5'-nucleotidase activity;UDP-sugar diphosphatase activity
gene0801	Chr1	aminoacyl-tRNA deacylase	GO:0006450;GO:0016829;GO:0002161	regulation of translational fidelity;lyase activity;aminoacyl-tRNA editing activity
gene0802	Chr1	uracil permease	GO:0055085;GO:0016021;GO:0005215	transmembrane transport;integral component of membrane;transporter activity
gene0804	Chr1	hypothetical protein	GO:0016021	integral component of membrane
gene0805	Chr1	Trp operon repressor	GO:0055114;GO:0045892;GO:0016491;GO:0009055;GO:0010181	oxidation-reduction process;negative regulation of transcription, DNA-templated;oxidoreductase activity;electron carrier activity;FMN binding
gene0806	Chr1	arsenate reductase (glutaredoxin)	GO:0055114;GO:0008794	oxidation-reduction process;arsenate reductase (glutaredoxin) activity
gene0807	Chr1	hypothetical protein	GO:0006508;GO:0061077;GO:0016020;GO:0042597;GO:0008270;GO:0004222	proteolysis;chaperone-mediated protein folding;membrane;periplasmic space;zinc ion binding;metalloendopeptidase activity
gene0809	Chr1	AI-2E family transporter	GO:0016021	integral component of membrane
gene0810	Chr1	chemotaxis protein	GO:0007165;GO:0016021;GO:0004871	signal transduction;integral component of membrane;signal transducer activity
gene0811	Chr1	peroxiredoxin	GO:0055114;GO:0098869;GO:0004601;GO:0051920	oxidation-reduction process;cellular oxidant detoxification;peroxidase activity;peroxiredoxin activity
gene0817	Chr1	type I restriction-modification protein subunit M	GO:0032775;GO:0009307;GO:0003677;GO:0009007;GO:0008170	DNA methylation on adenine;DNA restriction-modification system;DNA binding;site-specific DNA-methyltransferase (adenine-specific) activity;N-methyltransferase activity
gene0820	Chr1	integrase	GO:0006310;GO:0015074;GO:0003677	DNA recombination;DNA integration;DNA binding
gene0821	Chr1	transposase	GO:0015074;GO:0003677	DNA integration;DNA binding
gene0822	Chr1	resolvase	GO:0055114;GO:0006310;GO:0098869;GO:0003677;GO:0004601;GO:0000150	oxidation-reduction process;DNA recombination;cellular oxidant detoxification;DNA binding;peroxidase activity;recombinase activity
gene0823	Chr1	peroxiredoxin	GO:0055114;GO:0098869;GO:0016491;GO:0016209	oxidation-reduction process;cellular oxidant detoxification;oxidoreductase activity;antioxidant activity
gene0825	Chr1	integrase	GO:0006310;GO:0015074;GO:0003677	DNA recombination;DNA integration;DNA binding
gene0828	Chr1	peroxiredoxin	GO:0055114;GO:0098869;GO:0004601;GO:0051920	oxidation-reduction process;cellular oxidant detoxification;peroxidase activity;peroxiredoxin activity
gene0829	Chr1	glycine cleavage system transcriptional repressor	GO:0006355;GO:0016597	regulation of transcription, DNA-templated;amino acid binding
gene0831	Chr1	4-hydroxy-tetrahydrodipicolinate synthase	GO:0009089;GO:0019877;GO:0005737;GO:0008840	lysine biosynthetic process via diaminopimelate;diaminopimelate biosynthetic process;cytoplasm;4-hydroxy-tetrahydrodipicolinate synthase
gene0832	Chr1	hypothetical protein	GO:0043165;GO:0051205;GO:0009279	Gram-negative-bacterium-type cell outer membrane assembly;protein insertion into membrane;cell outer membrane
gene0833	Chr1	sodium:proton antiporter	GO:0055085;GO:0016021;GO:0015293	transmembrane transport;integral component of membrane;symporter activity
gene0834	Chr1	ribonuclease T	GO:0008033;GO:0090503;GO:0000287;GO:0003676;GO:0016896	tRNA processing;RNA phosphodiester bond hydrolysis, exonucleolytic;magnesium ion binding;nucleic acid binding;exoribonuclease activity, producing 5'-phosphomonoesters
gene0835	Chr1	sodium-type flagellar protein MotY	GO:0016021;GO:0009279	integral component of membrane;cell outer membrane
gene0837	Chr1	lactoylglutathione lyase	GO:0046872;GO:0004462	metal ion binding;lactoylglutathione lyase activity
gene0838	Chr1	endonuclease III	GO:0090305;GO:0006284;GO:0003677;GO:0046872;GO:0051539;GO:0019104;GO:0003906	nucleic acid phosphodiester bond hydrolysis;base-excision repair;DNA binding;metal ion binding;4 iron, 4 sulfur cluster binding;DNA N-glycosylase activity;DNA-(apurinic or apyrimidinic site) lyase activity
gene0839	Chr1	electron transport complex subunit RsxE	GO:0006414;GO:0022900;GO:0016021;GO:0005886;GO:0003746	translational elongation;electron transport chain;integral component of membrane;plasma membrane;translation elongation factor activity
gene0840	Chr1	electron transport complex subunit G	GO:0022900;GO:0016021;GO:0005886;GO:0009055;GO:0010181	electron transport chain;integral component of membrane;plasma membrane;electron carrier activity;FMN binding
gene0841	Chr1	electron transport complex subunit D	GO:0006810;GO:0022900;GO:0016021;GO:0005886	transport;electron transport chain;integral component of membrane;plasma membrane
gene0842	Chr1	hypothetical protein	GO:0005488	binding
gene0843	Chr1	electron transport complex subunit RsxC	GO:0055114;GO:0006334;GO:0005886;GO:0000786;GO:0003677;GO:0046872;GO:0051539;GO:0009055	oxidation-reduction process;nucleosome assembly;plasma membrane;nucleosome;DNA binding;metal ion binding;4 iron, 4 sulfur cluster binding;electron carrier activity
gene0844	Chr1	electron transport complex subunit RsxB	GO:0022900;GO:0005886;GO:0046872;GO:0051539;GO:0009055;GO:0051537	electron transport chain;plasma membrane;metal ion binding;4 iron, 4 sulfur cluster binding;electron carrier activity;2 iron, 2 sulfur cluster binding
gene0845	Chr1	electron transport complex subunit A	GO:0022900;GO:0016021;GO:0005886	electron transport chain;integral component of membrane;plasma membrane
gene0846	Chr1	C4-dicarboxylate ABC transporter	GO:0015740;GO:0016021;GO:0005886;GO:0015556	C4-dicarboxylate transport;integral component of membrane;plasma membrane;C4-dicarboxylate transmembrane transporter activity
gene0848	Chr1	excinuclease ABC subunit B	GO:0090305;GO:0009432;GO:0006289;GO:0005737;GO:0005524;GO:0003677;GO:0004386;GO:0009381	nucleic acid phosphodiester bond hydrolysis;SOS response;nucleotide-excision repair;cytoplasm;ATP binding;DNA binding;helicase activity;excinuclease ABC activity
gene0850	Chr1	sigma-54-dependent Fis family transcriptional regulator	GO:0006355;GO:0000160;GO:0005622;GO:0005524;GO:0043565;GO:0008134	regulation of transcription, DNA-templated;phosphorelay signal transduction system;intracellular;ATP binding;sequence-specific DNA binding;transcription factor binding
gene0851	Chr1	putative phosphorelay protein LuxU	GO:0000160;GO:0005622;GO:0004871	phosphorelay signal transduction system;intracellular;signal transducer activity
gene0852	Chr1	hypothetical protein	GO:0008360;GO:0005737	regulation of cell shape;cytoplasm
gene0853	Chr1	cyclic pyranopterin phosphate synthase MoaA	GO:0006777;GO:0019008;GO:0046872;GO:0051539;GO:0005525;GO:0016829;GO:0061597	Mo-molybdopterin cofactor biosynthetic process;molybdopterin synthase complex;metal ion binding;4 iron, 4 sulfur cluster binding;GTP binding;lyase activity;obsolete cyclic pyranopterin monophosphate synthase activity
gene0854	Chr1	molybdenum cofactor biosynthesis protein	GO:0006777	Mo-molybdopterin cofactor biosynthetic process
gene0855	Chr1	cyclic pyranopterin monophosphate synthase accessory protein	GO:0006777	Mo-molybdopterin cofactor biosynthetic process
gene0856	Chr1	molybdopterin synthase sulfur carrier subunit	GO:0006777;GO:0000166	Mo-molybdopterin cofactor biosynthetic process;nucleotide binding
gene0857	Chr1	molybdopterin guanine dinucleotide biosynthesis protein MoaE	GO:0006777	Mo-molybdopterin cofactor biosynthetic process
gene0859	Chr1	MATE family efflux transporter	GO:0006855;GO:0016021;GO:0015297;GO:0015238	drug transmembrane transport;integral component of membrane;antiporter activity;drug transmembrane transporter activity
gene0860	Chr1	zinc/cadmium/mercury/lead-transporting ATPase	GO:0071577;GO:0070574;GO:0016021;GO:0005886;GO:0046872;GO:0000166;GO:0008551;GO:0016463	zinc II ion transmembrane transport;cadmium ion transmembrane transport;integral component of membrane;plasma membrane;metal ion binding;nucleotide binding;cadmium-exporting ATPase activity;zinc-exporting ATPase activity
gene0861	Chr1	uridine phosphorylase	GO:0009166;GO:0044206;GO:0005737;GO:0004850	nucleotide catabolic process;UMP salvage;cytoplasm;uridine phosphorylase activity
gene0862	Chr1	methionine--tRNA ligase	GO:0006431;GO:0005737;GO:0005524;GO:0046872;GO:0000049;GO:0004825	methionyl-tRNA aminoacylation;cytoplasm;ATP binding;metal ion binding;tRNA binding;methionine-tRNA ligase activity
gene0863	Chr1	sodium:proton antiporter	GO:0005524;GO:0046872;GO:0016887;GO:0051536	ATP binding;metal ion binding;ATPase activity;iron-sulfur cluster binding
gene0864	Chr1	uridine kinase	GO:0016310;GO:0044206;GO:0044211;GO:0005737;GO:0005524;GO:0016773;GO:0004849	phosphorylation;UMP salvage;CTP salvage;cytoplasm;ATP binding;phosphotransferase activity, alcohol group as acceptor;uridine kinase activity
gene0867	Chr1	cob(I)yrinic acid a,c-diamide adenosyltransferase	GO:0009236;GO:0005524;GO:0008817	cobalamin biosynthetic process;ATP binding;cob(I)yrinic acid a,c-diamide adenosyltransferase activity
gene0868	Chr1	hypothetical protein	GO:0016021	integral component of membrane
gene0869	Chr1	F0F1 ATP synthase subunit A	GO:0042777;GO:0016021;GO:0005886;GO:0045263;GO:0046933	plasma membrane ATP synthesis coupled proton transport;integral component of membrane;plasma membrane;proton-transporting ATP synthase complex, coupling factor F(o);proton-transporting ATP synthase activity, rotational mechanism
gene0870	Chr1	F0F1 ATP synthase subunit C	GO:0015991;GO:0015986;GO:0016021;GO:0005886;GO:0045263;GO:0016787;GO:0015078	ATP hydrolysis coupled proton transport;ATP synthesis coupled proton transport;integral component of membrane;plasma membrane;proton-transporting ATP synthase complex, coupling factor F(o);hydrolase activity;hydrogen ion transmembrane transporter activity
gene0871	Chr1	F0F1 ATP synthase subunit B	GO:0042777;GO:0016021;GO:0005886;GO:0045263;GO:0046933	plasma membrane ATP synthesis coupled proton transport;integral component of membrane;plasma membrane;proton-transporting ATP synthase complex, coupling factor F(o);proton-transporting ATP synthase activity, rotational mechanism
gene0872	Chr1	ATP synthase subunit delta	GO:0042777;GO:0005886;GO:0045261;GO:0046933	plasma membrane ATP synthesis coupled proton transport;plasma membrane;proton-transporting ATP synthase complex, catalytic core F(1);proton-transporting ATP synthase activity, rotational mechanism
gene0873	Chr1	ATP synthase subunit alpha	GO:0042777;GO:0015991;GO:0005886;GO:0045261;GO:0005524;GO:0046933;GO:0046961	plasma membrane ATP synthesis coupled proton transport;ATP hydrolysis coupled proton transport;plasma membrane;proton-transporting ATP synthase complex, catalytic core F(1);ATP binding;proton-transporting ATP synthase activity, rotational mechanism;proton-transporting ATPase activity, rotational mechanism
gene0874	Chr1	F0F1 ATP synthase subunit gamma	GO:0042777;GO:0005886;GO:0045261;GO:0005524;GO:0046933;GO:0046961	plasma membrane ATP synthesis coupled proton transport;plasma membrane;proton-transporting ATP synthase complex, catalytic core F(1);ATP binding;proton-transporting ATP synthase activity, rotational mechanism;proton-transporting ATPase activity, rotational mechanism
gene0875	Chr1	ATP synthase subunit beta	GO:0042777;GO:0015991;GO:0005886;GO:0045261;GO:0005524;GO:0046933	plasma membrane ATP synthesis coupled proton transport;ATP hydrolysis coupled proton transport;plasma membrane;proton-transporting ATP synthase complex, catalytic core F(1);ATP binding;proton-transporting ATP synthase activity, rotational mechanism
gene0876	Chr1	F0F1 ATP synthase subunit epsilon	GO:0042777;GO:0005886;GO:0045261;GO:0005524;GO:0046933;GO:0046961	plasma membrane ATP synthesis coupled proton transport;plasma membrane;proton-transporting ATP synthase complex, catalytic core F(1);ATP binding;proton-transporting ATP synthase activity, rotational mechanism;proton-transporting ATPase activity, rotational mechanism
gene0877	Chr1	protein-tyrosine-phosphatase	GO:0035335;GO:0004725	peptidyl-tyrosine dephosphorylation;protein tyrosine phosphatase activity
gene0880	Chr1	superoxide dismutase	GO:0055114;GO:0019430;GO:0046872;GO:0004784	oxidation-reduction process;removal of superoxide radicals;metal ion binding;superoxide dismutase activity
gene0881	Chr1	monothiol glutaredoxin, Grx4 family	GO:0055114;GO:0045454;GO:0005623;GO:0046872;GO:0009055;GO:0051537;GO:0015035	oxidation-reduction process;cell redox homeostasis;cell;metal ion binding;electron carrier activity;2 iron, 2 sulfur cluster binding;protein disulfide oxidoreductase activity
gene0882	Chr1	DNA topoisomerase III	GO:0006265;GO:0003677;GO:0000287;GO:0003917	DNA topological change;DNA binding;magnesium ion binding;DNA topoisomerase type I activity
gene0884	Chr1	hypothetical protein	GO:0016021	integral component of membrane
gene0886	Chr1	GGDEF domain-containing protein	GO:0016021	integral component of membrane
gene0887	Chr1	acyltransferase	GO:0016021;GO:0016747	integral component of membrane;transferase activity, transferring acyl groups other than amino-acyl groups
gene0888	Chr1	sodium:proton antiporter	GO:0016021	integral component of membrane
gene0889	Chr1	cystathionine beta-lyase	GO:0030170;GO:0016829	pyridoxal phosphate binding;lyase activity
gene0890	Chr1	glucosaminidase	GO:0004040	amidase activity
gene0891	Chr1	hypothetical protein	GO:0006313;GO:0003677;GO:0004803	transposition, DNA-mediated;DNA binding;transposase activity
gene0892	Chr1	GntR family transcriptional regulator	GO:0006355;GO:0003677;GO:0003700	regulation of transcription, DNA-templated;DNA binding;transcription factor activity, sequence-specific DNA binding
gene0893	Chr1	transketolase	GO:0008152;GO:0008661	metabolic process;1-deoxy-D-xylulose-5-phosphate synthase activity
gene0895	Chr1	PTS ascorbate transporter subunit IIC	GO:0009401;GO:0016021	phosphoenolpyruvate-dependent sugar phosphotransferase system;integral component of membrane
gene0896	Chr1	PTS mannitol transporter subunit IIB	GO:0009401;GO:0034219;GO:0008982;GO:0103111	phosphoenolpyruvate-dependent sugar phosphotransferase system;carbohydrate transmembrane transport;protein-N(PI)-phosphohistidine-sugar phosphotransferase activity;D-glucosamine PTS permease activity
gene0897	Chr1	PTS ascorbate transporter subunit IIA	GO:0006810;GO:0005215;GO:0016740	transport;transporter activity;transferase activity
gene0898	Chr1	acid phosphatase	GO:0016311;GO:0030288;GO:0016740;GO:0003993	dephosphorylation;outer membrane-bounded periplasmic space;transferase activity;acid phosphatase activity
gene0899	Chr1	CoA-disulfide reductase	GO:0055114;GO:0045454;GO:0005623;GO:0016491;GO:0050660	oxidation-reduction process;cell redox homeostasis;cell;oxidoreductase activity;flavin adenine dinucleotide binding
gene0900	Chr1	histidine kinase	GO:0055085;GO:0016021;GO:0015293	transmembrane transport;integral component of membrane;symporter activity
gene0902	Chr1	hypothetical protein	GO:0003677	DNA binding
gene0903	Chr1	C4-dicarboxylate ABC transporter	GO:0016021	integral component of membrane
gene0904	Chr1	nopaline dehydrogenase	GO:0055114;GO:0046168;GO:0051287;GO:0016616	oxidation-reduction process;glycerol-3-phosphate catabolic process;NAD binding;oxidoreductase activity, acting on the CH-OH group of donors, NAD or NADP as acceptor
gene0905	Chr1	LysR family transcriptional regulator	GO:0006355;GO:0003677;GO:0003700	regulation of transcription, DNA-templated;DNA binding;transcription factor activity, sequence-specific DNA binding
gene0908	Chr1	hydrolase	GO:0008152;GO:0016021;GO:0008484	metabolic process;integral component of membrane;sulfuric ester hydrolase activity
gene0910	Chr1	nucleoid-associated protein YejK	GO:0005737;GO:0009295	cytoplasm;nucleoid
gene0911	Chr1	histidine kinase	GO:0000160;GO:0016310;GO:0016021;GO:0005622;GO:0016301;GO:0004871	phosphorelay signal transduction system;phosphorylation;integral component of membrane;intracellular;kinase activity;signal transducer activity
gene0912	Chr1	chemotaxis protein	GO:0016021	integral component of membrane
gene0913	Chr1	Na+/H+ antiporter NhaC	GO:0055085;GO:0016021;GO:0015297	transmembrane transport;integral component of membrane;antiporter activity
gene0914	Chr1	aspartate-semialdehyde dehydrogenase	GO:0055114;GO:0009089;GO:0009097;GO:0019877;GO:0009088;GO:0071266;GO:0005737;GO:0051287;GO:0050661;GO:0046983;GO:0003942;GO:0004073	oxidation-reduction process;lysine biosynthetic process via diaminopimelate;isoleucine biosynthetic process;diaminopimelate biosynthetic process;threonine biosynthetic process;'de novo' L-methionine biosynthetic process;cytoplasm;NAD binding;NADP binding;protein dimerization activity;N-acetyl-gamma-glutamyl-phosphate reductase activity;aspartate-semialdehyde dehydrogenase activity
gene0915	Chr1	GntR family transcriptional regulator	GO:0006355;GO:0003677;GO:0003700	regulation of transcription, DNA-templated;DNA binding;transcription factor activity, sequence-specific DNA binding
gene0916	Chr1	v10 pilin	GO:0016021	integral component of membrane
gene0917	Chr1	ion transporter	GO:0071805;GO:0008076;GO:0005249	potassium ion transmembrane transport;voltage-gated potassium channel complex;voltage-gated potassium channel activity
gene0918	Chr1	membrane protein	GO:0016021;GO:0005886	integral component of membrane;plasma membrane
gene0919	Chr1	bifunctional acetaldehyde-CoA/alcohol dehydrogenase	GO:0055114;GO:0015976;GO:0006066;GO:0046872;GO:0004022;GO:0008774	oxidation-reduction process;carbon utilization;alcohol metabolic process;metal ion binding;alcohol dehydrogenase (NAD) activity;acetaldehyde dehydrogenase (acetylating) activity
gene0920	Chr1	cell division topological specificity factor MinE	GO:0032955	regulation of barrier septum assembly
gene0921	Chr1	septum site-determining protein MinD	GO:0051301;GO:0005524;GO:0016887	cell division;ATP binding;ATPase activity
gene0922	Chr1	septum formation inhibitor	GO:0000902;GO:0051302;GO:0051726	cell morphogenesis;regulation of cell division;regulation of cell cycle
gene0925	Chr1	LysR family transcriptional regulator	GO:0006355;GO:0003677;GO:0003700	regulation of transcription, DNA-templated;DNA binding;transcription factor activity, sequence-specific DNA binding
gene0926	Chr1	nucleoside permease	GO:1901642;GO:0016021;GO:0005337	nucleoside transmembrane transport;integral component of membrane;nucleoside transmembrane transporter activity
gene0928	Chr1	bifunctional methylenetetrahydrofolate dehydrogenase/methenyltetrahydrofolate cyclohydrolase	GO:0055114;GO:0000105;GO:0009086;GO:0009396;GO:0035999;GO:0006164;GO:0004477;GO:0004488	oxidation-reduction process;histidine biosynthetic process;methionine biosynthetic process;folic acid-containing compound biosynthetic process;tetrahydrofolate interconversion;purine nucleotide biosynthetic process;methenyltetrahydrofolate cyclohydrolase activity;methylenetetrahydrofolate dehydrogenase (NADP+) activity
gene0929	Chr1	integrase	GO:0006310;GO:0015074;GO:0003677	DNA recombination;DNA integration;DNA binding
gene0930	Chr1	hypothetical protein	GO:0006310;GO:0015074;GO:0003677	DNA recombination;DNA integration;DNA binding
gene0933	Chr1	ATPase AAA	GO:0006259;GO:0004386;GO:0008854	DNA metabolic process;helicase activity;exodeoxyribonuclease V activity
gene0937	Chr1	hypothetical protein	GO:0016021	integral component of membrane
gene0939	Chr1	aminotransferase	GO:0009058;GO:0030170;GO:0003824	biosynthetic process;pyridoxal phosphate binding;catalytic activity
gene0941	Chr1	PTS mannose transporter subunit IIA	GO:0009401	phosphoenolpyruvate-dependent sugar phosphotransferase system
gene0943	Chr1	PTS lactose transporter subunit IIB	GO:0009401;GO:0034219;GO:0008982	phosphoenolpyruvate-dependent sugar phosphotransferase system;carbohydrate transmembrane transport;protein-N(PI)-phosphohistidine-sugar phosphotransferase activity
gene0944	Chr1	PTS lactose transporter subunit IIC	GO:0009401;GO:0034219;GO:0016021;GO:0005886;GO:0008982	phosphoenolpyruvate-dependent sugar phosphotransferase system;carbohydrate transmembrane transport;integral component of membrane;plasma membrane;protein-N(PI)-phosphohistidine-sugar phosphotransferase activity
gene0945	Chr1	peptidase M24	GO:0016787	hydrolase activity
gene0946	Chr1	peptidase	GO:0006508;GO:0004177	proteolysis;aminopeptidase activity
gene0948	Chr1	transcriptional regulator	GO:0006355;GO:0005622;GO:0003677;GO:0003700	regulation of transcription, DNA-templated;intracellular;DNA binding;transcription factor activity, sequence-specific DNA binding
gene0949	Chr1	hypothetical protein	GO:0003677	DNA binding
gene0950	Chr1	transcriptional regulator	GO:0006355;GO:0005622;GO:0003677;GO:0003700	regulation of transcription, DNA-templated;intracellular;DNA binding;transcription factor activity, sequence-specific DNA binding
gene0951	Chr1	PTS N-acetylgalactosamine transporter subunit IIB	GO:0009401;GO:0034219;GO:0005737;GO:0008982	phosphoenolpyruvate-dependent sugar phosphotransferase system;carbohydrate transmembrane transport;cytoplasm;protein-N(PI)-phosphohistidine-sugar phosphotransferase activity
gene0952	Chr1	PTS acetylgalactosamine transporter subunit IIC	GO:0009401;GO:0016021;GO:0016740	phosphoenolpyruvate-dependent sugar phosphotransferase system;integral component of membrane;transferase activity
gene0953	Chr1	PTS N-acetylgalactosamine transporter subunit IID	GO:0009401;GO:0016021;GO:0016740	phosphoenolpyruvate-dependent sugar phosphotransferase system;integral component of membrane;transferase activity
gene0954	Chr1	PTS mannose transporter subunit IIA	GO:0009401;GO:0016021;GO:0016740	phosphoenolpyruvate-dependent sugar phosphotransferase system;integral component of membrane;transferase activity
gene0955	Chr1	glycosyl hydrolase family 88	GO:0016787	hydrolase activity
gene0956	Chr1	hypothetical protein	GO:0005975;GO:0016853	carbohydrate metabolic process;isomerase activity
gene0958	Chr1	DNA-binding transcriptional regulator KdgR	GO:0006355;GO:0003677	regulation of transcription, DNA-templated;DNA binding
gene0959	Chr1	2-deoxy-D-gluconate 3-dehydrogenase	GO:0055114;GO:0051287;GO:0008678	oxidation-reduction process;NAD binding;2-deoxy-D-gluconate 3-dehydrogenase activity
gene0960	Chr1	permease	GO:0016021	integral component of membrane
gene0961	Chr1	ketodeoxygluconokinase	GO:0016310;GO:0016301;GO:0016773	phosphorylation;kinase activity;phosphotransferase activity, alcohol group as acceptor
gene0962	Chr1	ketohydroxyglutarate aldolase	GO:0008152;GO:0008700	metabolic process;4-hydroxy-2-oxoglutarate aldolase activity
gene0964	Chr1	transcriptional regulator	GO:0006355;GO:0003677	regulation of transcription, DNA-templated;DNA binding
gene0965	Chr1	membrane protein	GO:0016021	integral component of membrane
gene0966	Chr1	C4-dicarboxylate ABC transporter permease	GO:0016021	integral component of membrane
gene0967	Chr1	hypothetical protein	GO:0006313;GO:0003677;GO:0004803	transposition, DNA-mediated;DNA binding;transposase activity
gene0968	Chr1	C4-dicarboxylate ABC transporter permease	GO:0016021	integral component of membrane
gene0969	Chr1	C4-dicarboxylate ABC transporter	GO:0006810;GO:0030288	transport;outer membrane-bounded periplasmic space
gene0970	Chr1	5-dehydro-4-deoxy-D-glucuronate isomerase	GO:0045490;GO:0008270;GO:0008697	pectin catabolic process;zinc ion binding;4-deoxy-L-threo-5-hexosulose-uronate ketol-isomerase activity
gene0972	Chr1	thiol:disulfide oxidoreductase	GO:0016740	transferase activity
gene0976	Chr1	C4-dicarboxylate ABC transporter	GO:0006810;GO:0030288	transport;outer membrane-bounded periplasmic space
gene0977	Chr1	C4-dicarboxylate ABC transporter permease	GO:0016021	integral component of membrane
gene0978	Chr1	C4-dicarboxylate ABC transporter permease	GO:0016021	integral component of membrane
gene0980	Chr1	heme ABC transporter ATP-binding protein	GO:0015886;GO:0043190;GO:0005524;GO:0015439	heme transport;ATP-binding cassette (ABC) transporter complex;ATP binding;heme-transporting ATPase activity
gene0981	Chr1	iron ABC transporter permease	GO:0006810;GO:0016021;GO:0005886;GO:0005215	transport;integral component of membrane;plasma membrane;transporter activity
gene0983	Chr1	biopolymer transporter ExbD	GO:0015031;GO:0016021;GO:0005886;GO:0005215	protein transport;integral component of membrane;plasma membrane;transporter activity
gene0984	Chr1	biopolymer transporter ExbB	GO:0015031;GO:0016021;GO:0008565	protein transport;integral component of membrane;protein transporter activity
gene0985	Chr1	biopolymer transporter TonB	GO:0006810	transport
gene0986	Chr1	putative heme utilization radical SAM enzyme HutW	GO:0003824;GO:0051536	catalytic activity;iron-sulfur cluster binding
gene0988	Chr1	heme utilization protein HutZ	GO:0055114;GO:0042823;GO:0010181;GO:0004733	oxidation-reduction process;pyridoxal phosphate biosynthetic process;FMN binding;pyridoxamine-phosphate oxidase activity
gene0989	Chr1	TonB-dependent receptor	GO:0006810;GO:0009279;GO:0005215;GO:0004872	transport;cell outer membrane;transporter activity;receptor activity
gene0990	Chr1	C4-dicarboxylate ABC transporter	GO:0006355;GO:0000160;GO:0005622;GO:0005524;GO:0043565;GO:0008134	regulation of transcription, DNA-templated;phosphorelay signal transduction system;intracellular;ATP binding;sequence-specific DNA binding;transcription factor binding
gene0991	Chr1	ATPase	GO:0000160;GO:0023014;GO:0016021;GO:0005622;GO:0005524;GO:0000155	phosphorelay signal transduction system;signal transduction by protein phosphorylation;integral component of membrane;intracellular;ATP binding;phosphorelay sensor kinase activity
gene0992	Chr1	trigger factor	GO:0051301;GO:0007049;GO:0006457;GO:0015031;GO:0000413;GO:0005737;GO:0003755	cell division;cell cycle;protein folding;protein transport;protein peptidyl-prolyl isomerization;cytoplasm;peptidyl-prolyl cis-trans isomerase activity
gene0993	Chr1	ATP-dependent Clp protease proteolytic subunit	GO:0006508;GO:0005737;GO:0004252	proteolysis;cytoplasm;serine-type endopeptidase activity
gene0994	Chr1	ATP-dependent Clp protease ATP-binding subunit ClpX	GO:0006508;GO:0006457;GO:0005524;GO:0008270;GO:0008233;GO:0051082;GO:0046983	proteolysis;protein folding;ATP binding;zinc ion binding;peptidase activity;unfolded protein binding;protein dimerization activity
gene0995	Chr1	endopeptidase La	GO:0006515;GO:0033554;GO:0005737;GO:0005524;GO:0043565;GO:0004252;GO:0004176	misfolded or incompletely synthesized protein catabolic process;cellular response to stress;cytoplasm;ATP binding;sequence-specific DNA binding;serine-type endopeptidase activity;ATP-dependent peptidase activity
gene0996	Chr1	transcriptional regulator	GO:0030261;GO:0003677	chromosome condensation;DNA binding
gene0997	Chr1	peptidylprolyl isomerase	GO:0000413;GO:0016021;GO:0003755	protein peptidyl-prolyl isomerization;integral component of membrane;peptidyl-prolyl cis-trans isomerase activity
gene1000	Chr1	cytidylate kinase	GO:0046939;GO:0006220;GO:0005737;GO:0005524;GO:0004127	nucleotide phosphorylation;pyrimidine nucleotide metabolic process;cytoplasm;ATP binding;cytidylate kinase activity
gene1001	Chr1	30S ribosomal protein S1	GO:0006412;GO:0005840;GO:0003735;GO:0003723	translation;ribosome;structural constituent of ribosome;RNA binding
gene1002	Chr1	integration host factor subunit beta	GO:0006355;GO:0006310;GO:0006417;GO:0005694;GO:0003677	regulation of transcription, DNA-templated;DNA recombination;regulation of translation;chromosome;DNA binding
gene1003	Chr1	hypothetical protein	GO:0008653;GO:0005887	lipopolysaccharide metabolic process;integral component of plasma membrane
gene1004	Chr1	lipopolysaccharide assembly protein LapB	GO:0008653;GO:0046890;GO:0016021;GO:0031235;GO:0005506	lipopolysaccharide metabolic process;regulation of lipid biosynthetic process;integral component of membrane;intrinsic component of the cytoplasmic side of the plasma membrane;iron ion binding
gene1005	Chr1	orotidine 5'-phosphate decarboxylase	GO:0044205;GO:0006207;GO:0004590	'de novo' UMP biosynthetic process;'de novo' pyrimidine nucleobase biosynthetic process;orotidine-5'-phosphate decarboxylase activity
gene1007	Chr1	transcriptional regulator CysB	GO:0006355;GO:0003677;GO:0003700	regulation of transcription, DNA-templated;DNA binding;transcription factor activity, sequence-specific DNA binding
gene1008	Chr1	SAM-dependent methyltransferase	GO:0032259;GO:0008168	methylation;methyltransferase activity
gene1010	Chr1	ABC transporter permease	GO:0006810;GO:0016021;GO:0005886;GO:0005215	transport;integral component of membrane;plasma membrane;transporter activity
gene1011	Chr1	ABC transporter ATP-binding protein	GO:0005524;GO:0016887	ATP binding;ATPase activity
gene1012	Chr1	tRNA dihydrouridine synthase DusC	GO:0055114;GO:0002943;GO:0050660;GO:0000049;GO:0010181;GO:0017150	oxidation-reduction process;tRNA dihydrouridine synthesis;flavin adenine dinucleotide binding;tRNA binding;FMN binding;tRNA dihydrouridine synthase activity
gene1013	Chr1	prepilin-type N-terminal cleavage/methylation domain-containing protein	GO:0016020	membrane
gene1015	Chr1	outer membrane lipoprotein carrier protein LolA	GO:0015031;GO:0042953;GO:0042597;GO:0008565;GO:0042954	protein transport;lipoprotein transport;periplasmic space;protein transporter activity;lipoprotein transporter activity
gene1016	Chr1	recombinase RarA	GO:0006260;GO:0005524;GO:0003677	DNA replication;ATP binding;DNA binding
gene1017	Chr1	serine--tRNA ligase	GO:0097056;GO:0006434;GO:0016260;GO:0005737;GO:0005524;GO:0004828	selenocysteinyl-tRNA(Sec) biosynthetic process;seryl-tRNA aminoacylation;selenocysteine biosynthetic process;cytoplasm;ATP binding;serine-tRNA ligase activity
gene1018	Chr1	acetyltransferase	GO:0016407	acetyltransferase activity
gene1019	Chr1	membrane protein	GO:0016021	integral component of membrane
gene1020	Chr1	caax amino protease family protein	GO:0006508;GO:0016021;GO:0008233	proteolysis;integral component of membrane;peptidase activity
gene1021	Chr1	L-asparaginase 1	GO:0006520;GO:0004067	cellular amino acid metabolic process;asparaginase activity
gene1022	Chr1	signal peptide peptidase SppA	GO:0006465;GO:0016021;GO:0005886;GO:0008233	signal peptide processing;integral component of membrane;plasma membrane;peptidase activity
gene1023	Chr1	2,4-dienoyl-CoA reductase	GO:0055114;GO:0010181;GO:0008670	oxidation-reduction process;FMN binding;2,4-dienoyl-CoA reductase (NADPH) activity
gene1025	Chr1	formyltetrahydrofolate deformylase	GO:0006189;GO:0006730;GO:0016597;GO:0016742;GO:0008864	'de novo' IMP biosynthetic process;one-carbon metabolic process;amino acid binding;hydroxymethyl-, formyl- and related transferase activity;formyltetrahydrofolate deformylase activity
gene1027	Chr1	ATP-dependent helicase	GO:0006139;GO:0005524;GO:0003676;GO:0008026	nucleobase-containing compound metabolic process;ATP binding;nucleic acid binding;ATP-dependent helicase activity
gene1028	Chr1	tRNA N6-adenosine(37)-N6-threonylcarbamoyltransferase complex dimerization subunit TsaB	GO:0002949	tRNA threonylcarbamoyladenosine modification
gene1030	Chr1	starvation lipoprotein Slp	GO:0019867	outer membrane
gene1031	Chr1	hydrolase	GO:0016787	hydrolase activity
gene1032	Chr1	long-chain-fatty-acid--CoA ligase	GO:0001676;GO:0004467	long-chain fatty acid metabolic process;long-chain fatty acid-CoA ligase activity
gene1033	Chr1	ribonuclease D	GO:0090503;GO:0042780;GO:0005737;GO:0003676;GO:0000166;GO:0008408;GO:0033890	RNA phosphodiester bond hydrolysis, exonucleolytic;tRNA 3'-end processing;cytoplasm;nucleic acid binding;nucleotide binding;3'-5' exonuclease activity;ribonuclease D activity
gene1036	Chr1	hypothetical protein	GO:0016021;GO:0003824	integral component of membrane;catalytic activity
gene1037	Chr1	sodium-independent anion transporter	GO:1902358;GO:0016021;GO:0008271	sulfate transmembrane transport;integral component of membrane;secondary active sulfate transmembrane transporter activity
gene1038	Chr1	ribonuclease E	GO:0008033;GO:0006364;GO:0090502;GO:0006402;GO:0005737;GO:0009898;GO:0000287;GO:0008270;GO:0003723;GO:0004521;GO:0008995	tRNA processing;rRNA processing;RNA phosphodiester bond hydrolysis, endonucleolytic;mRNA catabolic process;cytoplasm;cytoplasmic side of plasma membrane;magnesium ion binding;zinc ion binding;RNA binding;endoribonuclease activity;ribonuclease E activity
gene1039	Chr1	ribosomal large subunit pseudouridine synthase C	GO:0001522;GO:0003723;GO:0009982	pseudouridine synthesis;RNA binding;pseudouridine synthase activity
gene1040	Chr1	septum formation protein Maf	GO:0005737	cytoplasm
gene1041	Chr1	hypothetical protein	GO:0005840	ribosome
gene1042	Chr1	50S ribosomal protein L32	GO:0006412;GO:0015934;GO:0003735	translation;large ribosomal subunit;structural constituent of ribosome
gene1043	Chr1	phosphate acyltransferase	GO:0055114;GO:0006633;GO:0008654;GO:0005737;GO:0016747;GO:0016616	oxidation-reduction process;fatty acid biosynthetic process;phospholipid biosynthetic process;cytoplasm;transferase activity, transferring acyl groups other than amino-acyl groups;oxidoreductase activity, acting on the CH-OH group of donors, NAD or NADP as acceptor
gene1044	Chr1	3-oxoacyl-ACP synthase	GO:0006633;GO:0005737;GO:0004315;GO:0033818	fatty acid biosynthetic process;cytoplasm;3-oxoacyl-[acyl-carrier-protein] synthase activity;beta-ketoacyl-acyl-carrier-protein synthase III activity
gene1045	Chr1	malonyl CoA-acyl carrier protein transacylase	GO:0008152;GO:0004314	metabolic process;[acyl-carrier-protein] S-malonyltransferase activity
gene1046	Chr1	3-ketoacyl-(acyl-carrier-protein) reductase	GO:0055114;GO:0006633;GO:0051287;GO:0004316	oxidation-reduction process;fatty acid biosynthetic process;NAD binding;3-oxoacyl-[acyl-carrier-protein] reductase (NADPH) activity
gene1047	Chr1	acyl carrier protein	GO:0006633;GO:0005737;GO:0000036	fatty acid biosynthetic process;cytoplasm;ACP phosphopantetheine attachment site binding involved in fatty acid biosynthetic process
gene1048	Chr1	beta-ketoacyl-[acyl-carrier-protein] synthase II	GO:0006810;GO:0006633;GO:0005215;GO:0033817	transport;fatty acid biosynthetic process;transporter activity;beta-ketoacyl-acyl-carrier-protein synthase II activity
gene1049	Chr1	aminodeoxychorismate lyase	GO:0046656;GO:0030170;GO:0008696	folic acid biosynthetic process;pyridoxal phosphate binding;4-amino-4-deoxychorismate lyase activity
gene1050	Chr1	aminodeoxychorismate lyase	GO:0003676	nucleic acid binding
gene1051	Chr1	dTMP kinase	GO:0046939;GO:0006235;GO:0006233;GO:0005524;GO:0004798	nucleotide phosphorylation;dTTP biosynthetic process;dTDP biosynthetic process;ATP binding;thymidylate kinase activity
gene1052	Chr1	DNA polymerase III subunit delta'	GO:0090305;GO:0006260;GO:0071897;GO:0009360;GO:0003677;GO:0003887;GO:0008408	nucleic acid phosphodiester bond hydrolysis;DNA replication;DNA biosynthetic process;DNA polymerase III complex;DNA binding;DNA-directed DNA polymerase activity;3'-5' exonuclease activity
gene1053	Chr1	DNAse	GO:0006259;GO:0016888	DNA metabolic process;endodeoxyribonuclease activity, producing 5'-phosphomonoesters
gene1054	Chr1	PTS glucose transporter subunit IIBC	GO:0016310;GO:0009401;GO:1904659;GO:0016021;GO:0005886;GO:0016301;GO:0008982;GO:0005355	phosphorylation;phosphoenolpyruvate-dependent sugar phosphotransferase system;glucose transmembrane transport;integral component of membrane;plasma membrane;kinase activity;protein-N(PI)-phosphohistidine-sugar phosphotransferase activity;glucose transmembrane transporter activity
gene1055	Chr1	hypothetical protein	GO:0016021	integral component of membrane
gene1056	Chr1	sodium-dependent transporter	GO:0055085;GO:0006836;GO:0016021;GO:0005328	transmembrane transport;neurotransmitter transport;integral component of membrane;neurotransmitter:sodium symporter activity
gene1058	Chr1	patatin family protein	GO:0006629	lipid metabolic process
gene1060	Chr1	chemotaxis protein CheW	GO:0000160;GO:0006935;GO:0005622;GO:0004871	phosphorelay signal transduction system;chemotaxis;intracellular;signal transducer activity
gene1061	Chr1	error-prone DNA polymerase	GO:0090305;GO:0006281;GO:0006260;GO:0071897;GO:0005737;GO:0003677;GO:0003887;GO:0008408	nucleic acid phosphodiester bond hydrolysis;DNA repair;DNA replication;DNA biosynthetic process;cytoplasm;DNA binding;DNA-directed DNA polymerase activity;3'-5' exonuclease activity
gene1062	Chr1	nucleotidyltransferase	GO:0006281;GO:0016740	DNA repair;transferase activity
gene1063	Chr1	recombinase RecA	GO:0006281;GO:0005524;GO:0003697	DNA repair;ATP binding;single-stranded DNA binding
gene1064	Chr1	YciK family oxidoreductase	GO:0055114;GO:0016491	oxidation-reduction process;oxidoreductase activity
gene1065	Chr1	protease SohB	GO:0006508;GO:0016021;GO:0005886;GO:0004252	proteolysis;integral component of membrane;plasma membrane;serine-type endopeptidase activity
gene1066	Chr1	fructose-bisphosphate aldolase	GO:0005975;GO:0008270;GO:0009025;GO:0050014	carbohydrate metabolic process;zinc ion binding;tagatose-bisphosphate aldolase activity;ketotetrose-phosphate aldolase activity
gene1067	Chr1	N-acetylglucosamine-6-phosphate deacetylase	GO:0005975;GO:0006044;GO:0008448	carbohydrate metabolic process;N-acetylglucosamine metabolic process;N-acetylglucosamine-6-phosphate deacetylase activity
gene1068	Chr1	PTS N-acetylgalactosamine transporter subunit IIA	GO:0009401;GO:0016021;GO:0016740	phosphoenolpyruvate-dependent sugar phosphotransferase system;integral component of membrane;transferase activity
gene1069	Chr1	PTS N-acetylgalactosamine transporter subunit IID	GO:0009401;GO:0016021	phosphoenolpyruvate-dependent sugar phosphotransferase system;integral component of membrane
gene1070	Chr1	putative N-acetylgalactosamine-specific IID component, PTS system	GO:0009401;GO:0016021	phosphoenolpyruvate-dependent sugar phosphotransferase system;integral component of membrane
gene1071	Chr1	PTS N-acetylgalactosamine transporter subunit IIB	GO:0009401;GO:0034219;GO:0005737;GO:0008982	phosphoenolpyruvate-dependent sugar phosphotransferase system;carbohydrate transmembrane transport;cytoplasm;protein-N(PI)-phosphohistidine-sugar phosphotransferase activity
gene1072	Chr1	tagatose-6-phosphate ketose isomerase	GO:0005975;GO:0030246;GO:0016861	carbohydrate metabolic process;carbohydrate binding;intramolecular oxidoreductase activity, interconverting aldoses and ketoses
gene1073	Chr1	D-tagatose-bisphosphate aldolase, class II, non-catalytic subunit	GO:0016310;GO:0019402;GO:0016301	phosphorylation;galactitol metabolic process;kinase activity
gene1074	Chr1	DeoR family transcriptional regulator	GO:0006355;GO:0005622;GO:0003677;GO:0003700	regulation of transcription, DNA-templated;intracellular;DNA binding;transcription factor activity, sequence-specific DNA binding
gene1075	Chr1	cold-shock protein	GO:0006355;GO:0005737;GO:0003677	regulation of transcription, DNA-templated;cytoplasm;DNA binding
gene1077	Chr1	DeoR family transcriptional regulator	GO:0006355;GO:0005622;GO:0003677;GO:0003700	regulation of transcription, DNA-templated;intracellular;DNA binding;transcription factor activity, sequence-specific DNA binding
gene1078	Chr1	rhombosortase	GO:0006508;GO:0016021;GO:0004252	proteolysis;integral component of membrane;serine-type endopeptidase activity
gene1080	Chr1	dGTPase	GO:0046039;GO:0000287;GO:0008832	GTP metabolic process;magnesium ion binding;dGTPase activity
gene1081	Chr1	5'-deoxynucleotidase	GO:0016311;GO:0005737;GO:0046872;GO:0000166;GO:0016791	dephosphorylation;cytoplasm;metal ion binding;nucleotide binding;phosphatase activity
gene1082	Chr1	aminotransferase AlaT	GO:0009058;GO:0030170;GO:0004021	biosynthetic process;pyridoxal phosphate binding;L-alanine:2-oxoglutarate aminotransferase activity
gene1083	Chr1	isochorismate synthase	GO:0009058;GO:0008909	biosynthetic process;isochorismate synthase activity
gene1084	Chr1	2-succinyl-5-enolpyruvyl-6-hydroxy-3-cyclohexene-1-carboxylic-acid synthase	GO:0009234;GO:0000287;GO:0030145;GO:0030976;GO:0070204	menaquinone biosynthetic process;magnesium ion binding;manganese ion binding;thiamine pyrophosphate binding;2-succinyl-5-enolpyruvyl-6-hydroxy-3-cyclohexene-1-carboxylic-acid synthase activity
gene1085	Chr1	2-succinyl-6-hydroxy-2,4-cyclohexadiene-1-carboxylate synthase	GO:0009234;GO:0016787;GO:0070205	menaquinone biosynthetic process;hydrolase activity;2-succinyl-6-hydroxy-2,4-cyclohexadiene-1-carboxylate synthase activity
gene1086	Chr1	1,4-dihydroxy-2-naphthoyl-CoA synthase	GO:0009234;GO:0008935	menaquinone biosynthetic process;1,4-dihydroxy-2-naphthoyl-CoA synthase activity
gene1087	Chr1	o-succinylbenzoate synthase	GO:0009234;GO:0000287;GO:0016836	menaquinone biosynthetic process;magnesium ion binding;hydro-lyase activity
gene1088	Chr1	2-succinylbenzoate-CoA ligase	GO:0009234;GO:0005524;GO:0008756	menaquinone biosynthetic process;ATP binding;o-succinylbenzoate-CoA ligase activity
gene1089	Chr1	PTS glucose transporter subunit IIBC	GO:0016310;GO:0009401;GO:0034219;GO:1901264;GO:0016021;GO:0005886;GO:0019866;GO:0016301;GO:0008982;GO:0015572	phosphorylation;phosphoenolpyruvate-dependent sugar phosphotransferase system;carbohydrate transmembrane transport;carbohydrate derivative transport;integral component of membrane;plasma membrane;organelle inner membrane;kinase activity;protein-N(PI)-phosphohistidine-sugar phosphotransferase activity;N-acetylglucosamine transmembrane transporter activity
gene1090	Chr1	transcriptional regulator	GO:0006355;GO:0003677;GO:0003700	regulation of transcription, DNA-templated;DNA binding;transcription factor activity, sequence-specific DNA binding
gene1091	Chr1	hypothetical protein	GO:0016021	integral component of membrane
gene1092	Chr1	membrane protein	GO:0016021;GO:0005886	integral component of membrane;plasma membrane
gene1093	Chr1	MFS transporter	GO:0055085;GO:0008152;GO:0016021;GO:0016746	transmembrane transport;metabolic process;integral component of membrane;transferase activity, transferring acyl groups
gene1094	Chr1	TetR family transcriptional regulator	GO:0003677	DNA binding
gene1095	Chr1	preprotein translocase subunit Tim44	GO:0016021	integral component of membrane
gene1098	Chr1	transcriptional regulator	GO:0006355;GO:0005622;GO:0003700;GO:0043565	regulation of transcription, DNA-templated;intracellular;transcription factor activity, sequence-specific DNA binding;sequence-specific DNA binding
gene1099	Chr1	acyl-CoA thioesterase II	GO:0006637;GO:0047617	acyl-CoA metabolic process;acyl-CoA hydrolase activity
gene1101	Chr1	methylated-DNA--protein-cysteine methyltransferase-related protein	GO:0032259;GO:0006281;GO:0008168	methylation;DNA repair;methyltransferase activity
gene1102	Chr1	membrane protein	GO:0016021	integral component of membrane
gene1107	Chr1	hypothetical protein	GO:0006313;GO:0003677;GO:0004803	transposition, DNA-mediated;DNA binding;transposase activity
gene1109	Chr1	response regulator	GO:0000160;GO:0005622	phosphorelay signal transduction system;intracellular
gene1110	Chr1	hypothetical protein	GO:0006355;GO:0000160;GO:0005622;GO:0003677	regulation of transcription, DNA-templated;phosphorelay signal transduction system;intracellular;DNA binding
gene1111	Chr1	signal transduction histidine kinase	GO:0000160;GO:0023014;GO:0016021;GO:0005622;GO:0000155	phosphorelay signal transduction system;signal transduction by protein phosphorylation;integral component of membrane;intracellular;phosphorelay sensor kinase activity
gene1112	Chr1	LysR family transcriptional regulator	GO:0006355;GO:0003677;GO:0003700	regulation of transcription, DNA-templated;DNA binding;transcription factor activity, sequence-specific DNA binding
gene1113	Chr1	oxidoreductase	GO:0055114;GO:0016491	oxidation-reduction process;oxidoreductase activity
gene1115	Chr1	peptide ABC transporter substrate-binding protein	GO:0055085;GO:0043190	transmembrane transport;ATP-binding cassette (ABC) transporter complex
gene1116	Chr1	peptide ABC transporter permease	GO:0006810;GO:0016021;GO:0005886	transport;integral component of membrane;plasma membrane
gene1117	Chr1	peptide ABC transporter permease	GO:0006810;GO:0016021;GO:0005886	transport;integral component of membrane;plasma membrane
gene1118	Chr1	oligopeptide ABC transporter ATP-binding protein OppD	GO:0015833;GO:0005524;GO:0016887	peptide transport;ATP binding;ATPase activity
gene1119	Chr1	oligopeptide ABC transporter ATP-binding protein OppF	GO:0015833;GO:0005524;GO:0016887	peptide transport;ATP binding;ATPase activity
gene1120	Chr1	putrescine/spermidine ABC transporter substrate-binding protein	GO:0015846;GO:0042597;GO:0019808	polyamine transport;periplasmic space;polyamine binding
gene1121	Chr1	acetylpolyamine amidohydrolase	GO:0016787	hydrolase activity
gene1122	Chr1	glutathione-dependent reductase	GO:0016740	transferase activity
gene1125	Chr1	hypothetical protein	GO:0016021	integral component of membrane
gene1126	Chr1	hypothetical protein	GO:0006313;GO:0003677;GO:0004803	transposition, DNA-mediated;DNA binding;transposase activity
gene1129	Chr1	prepilin-type N-terminal cleavage/methylation domain-containing protein	GO:0016021	integral component of membrane
gene1130	Chr1	pili assembly chaperone	GO:0016021	integral component of membrane
gene1131	Chr1	prepilin-type N-terminal cleavage/methylation domain-containing protein	GO:0016021	integral component of membrane
gene1134	Chr1	DDE endonuclease	GO:0090305;GO:0003677;GO:0004519	nucleic acid phosphodiester bond hydrolysis;DNA binding;endonuclease activity
gene1136	Chr1	TetR family transcriptional regulator	GO:0006355;GO:0003677	regulation of transcription, DNA-templated;DNA binding
gene1137	Chr1	hemolysin secretion protein D	GO:0055085;GO:0016020	transmembrane transport;membrane
gene1138	Chr1	multidrug transporter AcrB	GO:0006810;GO:0016021;GO:0005215	transport;integral component of membrane;transporter activity
gene1140	Chr1	phosphate acetyltransferase	GO:0006085;GO:0005737;GO:0008959	acetyl-CoA biosynthetic process;cytoplasm;phosphate acetyltransferase activity
gene1141	Chr1	acetate kinase	GO:0016310;GO:0006085;GO:0006082;GO:0005737;GO:0005524;GO:0000287;GO:0008776	phosphorylation;acetyl-CoA biosynthetic process;organic acid metabolic process;cytoplasm;ATP binding;magnesium ion binding;acetate kinase activity
gene1142	Chr1	hypothetical protein	GO:0016021;GO:0005886	integral component of membrane;plasma membrane
gene1144	Chr1	alanine dehydrogenase	GO:0055114;GO:0042853;GO:0000286	oxidation-reduction process;L-alanine catabolic process;alanine dehydrogenase activity
gene1145	Chr1	AsnC family transcriptional regulator	GO:0006355;GO:0005622;GO:0003700;GO:0043565	regulation of transcription, DNA-templated;intracellular;transcription factor activity, sequence-specific DNA binding;sequence-specific DNA binding
gene1146	Chr1	DNA translocase FtsK	GO:0051301;GO:0007049;GO:0007059;GO:0016021;GO:0005886;GO:0005524;GO:0003677	cell division;cell cycle;chromosome segregation;integral component of membrane;plasma membrane;ATP binding;DNA binding
gene1147	Chr1	disulfide bond formation protein B	GO:0055114;GO:0016021;GO:0005886;GO:0009055;GO:0015035;GO:0016746	oxidation-reduction process;integral component of membrane;plasma membrane;electron carrier activity;protein disulfide oxidoreductase activity;transferase activity, transferring acyl groups
gene1148	Chr1	Na+/H+ antiporter NhaB	GO:0035725;GO:0016021;GO:0005886;GO:0015385	sodium ion transmembrane transport;integral component of membrane;plasma membrane;sodium:proton antiporter activity
gene1149	Chr1	fatty acid metabolism regulator	GO:0006355;GO:0019217;GO:0005737;GO:0003677;GO:0003700;GO:0000062	regulation of transcription, DNA-templated;regulation of fatty acid metabolic process;cytoplasm;DNA binding;transcription factor activity, sequence-specific DNA binding;fatty-acyl-CoA binding
gene1150	Chr1	hybrid-cluster NAD(P)-dependent oxidoreductase	GO:0055114;GO:0006810;GO:0046872;GO:0016491;GO:0009055;GO:0051537	oxidation-reduction process;transport;metal ion binding;oxidoreductase activity;electron carrier activity;2 iron, 2 sulfur cluster binding
gene1151	Chr1	hydroxylamine reductase	GO:0055114;GO:0005737;GO:0046872;GO:0051537;GO:0050418	oxidation-reduction process;cytoplasm;metal ion binding;2 iron, 2 sulfur cluster binding;hydroxylamine reductase activity
gene1152	Chr1	nitric oxide reductase transcription regulator	GO:0006355;GO:0000160;GO:0005622;GO:0005524;GO:0043565;GO:0008134	regulation of transcription, DNA-templated;phosphorelay signal transduction system;intracellular;ATP binding;sequence-specific DNA binding;transcription factor binding
gene1153	Chr1	hypothetical protein	GO:0090305;GO:0003676;GO:0004518	nucleic acid phosphodiester bond hydrolysis;nucleic acid binding;nuclease activity
gene1154	Chr1	chemotaxis protein	GO:0000160;GO:0023014;GO:0006935;GO:0016021;GO:0005622;GO:0000155	phosphorelay signal transduction system;signal transduction by protein phosphorylation;chemotaxis;integral component of membrane;intracellular;phosphorelay sensor kinase activity
gene1155	Chr1	histidine triad nucleotide-binding protein	GO:0003824	catalytic activity
gene1159	Chr1	thiamine kinase	GO:0016310;GO:0016301	phosphorylation;kinase activity
gene1162	Chr1	NADH dehydrogenase	GO:0055114;GO:0016491	oxidation-reduction process;oxidoreductase activity
gene1163	Chr1	ribosomal-protein-serine acetyltransferase	GO:0008080	N-acetyltransferase activity
gene1165	Chr1	transcription-repair coupling factor	GO:0006355;GO:0000716;GO:0005737;GO:0005524;GO:0004386;GO:0003684	regulation of transcription, DNA-templated;transcription-coupled nucleotide-excision repair, DNA damage recognition;cytoplasm;ATP binding;helicase activity;damaged DNA binding
gene1167	Chr1	transporter	GO:0042953;GO:0016021;GO:0005886;GO:0042954	lipoprotein transport;integral component of membrane;plasma membrane;lipoprotein transporter activity
gene1168	Chr1	lipoprotein releasing system, ATP-binding protein	GO:0042953;GO:0043190;GO:0005524;GO:0016887;GO:0042954	lipoprotein transport;ATP-binding cassette (ABC) transporter complex;ATP binding;ATPase activity;lipoprotein transporter activity
gene1169	Chr1	lipoprotein transporter subunit LolE	GO:0042953;GO:0016021;GO:0005886;GO:0009276;GO:0042954	lipoprotein transport;integral component of membrane;plasma membrane;Gram-negative-bacterium-type cell wall;lipoprotein transporter activity
gene1171	Chr1	ATP-binding protein	GO:0016021;GO:0005524	integral component of membrane;ATP binding
gene1172	Chr1	DNA internalization-related competence protein ComEC/Rec2	GO:0030420;GO:0016021	establishment of competence for transformation;integral component of membrane
gene1173	Chr1	lipid ABC transporter permease/ATP-binding protein	GO:0055085;GO:0006869;GO:0043190;GO:0005524;GO:0034040	transmembrane transport;lipid transport;ATP-binding cassette (ABC) transporter complex;ATP binding;lipid-transporting ATPase activity
gene1174	Chr1	tetraacyldisaccharide 4'-kinase	GO:0016310;GO:0009245;GO:0005524;GO:0009029	phosphorylation;lipid A biosynthetic process;ATP binding;tetraacyldisaccharide 4'-kinase activity
gene1175	Chr1	hypothetical protein	GO:0016310;GO:0016301	phosphorylation;kinase activity
gene1176	Chr1	3-deoxy-manno-octulosonate cytidylyltransferase	GO:0019294;GO:0033468;GO:0005737;GO:0008690	keto-3-deoxy-D-manno-octulosonic acid biosynthetic process;CMP-keto-3-deoxy-D-manno-octulosonic acid biosynthetic process;cytoplasm;3-deoxy-manno-octulosonate cytidylyltransferase activity
gene1179	Chr1	serine protein kinase PrkA	GO:0006468;GO:0004674	protein phosphorylation;protein serine/threonine kinase activity
gene1182	Chr1	choloylglycine hydrolase	GO:0016811	hydrolase activity, acting on carbon-nitrogen (but not peptide) bonds, in linear amides
gene1183	Chr1	pyruvate formate lyase-activating protein	GO:0055114;GO:0005737;GO:0046872;GO:0051539;GO:0016829;GO:0043365	oxidation-reduction process;cytoplasm;metal ion binding;4 iron, 4 sulfur cluster binding;lyase activity;[formate-C-acetyltransferase]-activating enzyme activity
gene1184	Chr1	exonuclease	GO:0090305;GO:0004527	nucleic acid phosphodiester bond hydrolysis;exonuclease activity
gene1185	Chr1	formate acetyltransferase	GO:0005975;GO:0005737;GO:0008861	carbohydrate metabolic process;cytoplasm;formate C-acetyltransferase activity
gene1186	Chr1	membrane protein	GO:0016021	integral component of membrane
gene1187	Chr1	histidine/lysine/arginine/ornithine ABC transporter ATP-binding protein HisP	GO:0003333;GO:0005524;GO:0015424	amino acid transmembrane transport;ATP binding;amino acid-transporting ATPase activity
gene1188	Chr1	ABC transporter substrate-binding protein	GO:0006810;GO:0035235;GO:0016020;GO:0030288;GO:0004970	transport;ionotropic glutamate receptor signaling pathway;membrane;outer membrane-bounded periplasmic space;ionotropic glutamate receptor activity
gene1189	Chr1	histidine/lysine/arginine/ornithine ABC transporter permease HisQ	GO:0006810;GO:0016021;GO:0005886;GO:0005215	transport;integral component of membrane;plasma membrane;transporter activity
gene1190	Chr1	amino acid ABC transporter permease	GO:0006810;GO:0016021;GO:0005886;GO:0005215	transport;integral component of membrane;plasma membrane;transporter activity
gene1191	Chr1	DNA-binding response regulator	GO:0006355;GO:0000160;GO:0005622;GO:0003677	regulation of transcription, DNA-templated;phosphorelay signal transduction system;intracellular;DNA binding
gene1192	Chr1	ATPase	GO:0000160;GO:0023014;GO:0016021;GO:0005622;GO:0000155	phosphorelay signal transduction system;signal transduction by protein phosphorylation;integral component of membrane;intracellular;phosphorelay sensor kinase activity
gene1195	Chr1	ABC transporter permease	GO:0016021;GO:0005886	integral component of membrane;plasma membrane
gene1196	Chr1	ABC transporter	GO:0005524;GO:0016887	ATP binding;ATPase activity
gene1199	Chr1	hypothetical protein	GO:0016021	integral component of membrane
gene1201	Chr1	hypothetical protein	GO:0016021	integral component of membrane
gene1203	Chr1	3-methyladenine DNA glycosylase	GO:0006284;GO:0008725	base-excision repair;DNA-3-methyladenine glycosylase activity
gene1204	Chr1	thiol:disulfide interchange protein	GO:0055114;GO:0045454;GO:0042597;GO:0015035	oxidation-reduction process;cell redox homeostasis;periplasmic space;protein disulfide oxidoreductase activity
gene1207	Chr1	molecular chaperone DnaK	GO:0005524	ATP binding
gene1208	Chr1	molecular chaperone DnaK	GO:0005524	ATP binding
gene1209	Chr1	hypothetical protein	GO:0016021	integral component of membrane
gene1210	Chr1	sensor domain-containing diguanylate cyclase	GO:0016021	integral component of membrane
gene1211	Chr1	exonuclease	GO:0090305;GO:0003676;GO:0004527	nucleic acid phosphodiester bond hydrolysis;nucleic acid binding;exonuclease activity
gene1213	Chr1	peptide-methionine (S)-S-oxide reductase	GO:0004812	aminoacyl-tRNA ligase activity
gene1216	Chr1	ATP-dependent helicase	GO:0005524;GO:0003676;GO:0004004	ATP binding;nucleic acid binding;ATP-dependent RNA helicase activity
gene1217	Chr1	membrane protein	GO:0016021	integral component of membrane
gene1218	Chr1	RDD family protein	GO:0016021	integral component of membrane
gene1219	Chr1	amino acid:proton symporter	GO:0055085;GO:0016021;GO:0015293	transmembrane transport;integral component of membrane;symporter activity
gene1220	Chr1	tryptophan synthase subunit alpha	GO:0000162;GO:0004834	tryptophan biosynthetic process;tryptophan synthase activity
gene1221	Chr1	tryptophan synthase subunit beta	GO:0000162;GO:0004834	tryptophan biosynthetic process;tryptophan synthase activity
gene1222	Chr1	bifunctional indole-3-glycerol phosphate synthase/phosphoribosylanthranilate isomerase	GO:0000162;GO:0004640;GO:0004425	tryptophan biosynthetic process;phosphoribosylanthranilate isomerase activity;indole-3-glycerol-phosphate synthase activity
gene1223	Chr1	anthranilate phosphoribosyltransferase	GO:0000162;GO:0000287;GO:0004048	tryptophan biosynthetic process;magnesium ion binding;anthranilate phosphoribosyltransferase activity
gene1224	Chr1	glutamine amidotransferase	GO:0008152;GO:0004049	metabolic process;anthranilate synthase activity
gene1225	Chr1	anthranilate synthase component I	GO:0000162;GO:0046872;GO:0004049	tryptophan biosynthetic process;metal ion binding;anthranilate synthase activity
gene1227	Chr1	phosphatase	GO:0006260;GO:0071897;GO:0003677;GO:0016787;GO:0003887	DNA replication;DNA biosynthetic process;DNA binding;hydrolase activity;DNA-directed DNA polymerase activity
gene1228	Chr1	threonylcarbamoyl-AMP synthase	GO:0003725	double-stranded RNA binding
gene1229	Chr1	23S rRNA pseudouridylate synthase B	GO:0001522;GO:0003723;GO:0009982	pseudouridine synthesis;RNA binding;pseudouridine synthase activity
gene1230	Chr1	diguanylate cyclase	GO:0006355;GO:0000160;GO:0023014;GO:0018106;GO:0016021;GO:0005622;GO:0005524;GO:0000155	regulation of transcription, DNA-templated;phosphorelay signal transduction system;signal transduction by protein phosphorylation;peptidyl-histidine phosphorylation;integral component of membrane;intracellular;ATP binding;phosphorelay sensor kinase activity
gene1231	Chr1	two-component system response regulator	GO:0000160;GO:0005622	phosphorelay signal transduction system;intracellular
gene1232	Chr1	histidine kinase	GO:0000160;GO:0023014;GO:0005622;GO:0000155	phosphorelay signal transduction system;signal transduction by protein phosphorylation;intracellular;phosphorelay sensor kinase activity
gene1234	Chr1	hypothetical protein	GO:0016021	integral component of membrane
gene1235	Chr1	peptide deformylase	GO:0006412;GO:0005506;GO:0042586	translation;iron ion binding;peptide deformylase activity
gene1237	Chr1	hypothetical protein	GO:0055114;GO:0016491;GO:0071949	oxidation-reduction process;oxidoreductase activity;FAD binding
gene1238	Chr1	ferredoxin	GO:0009055	electron carrier activity
gene1239	Chr1	RNA methyltransferase	GO:0006396;GO:0001510;GO:0003723;GO:0008173	RNA processing;RNA methylation;RNA binding;RNA methyltransferase activity
gene1245	Chr1	hypothetical protein	GO:0006313;GO:0003677;GO:0004803	transposition, DNA-mediated;DNA binding;transposase activity
gene1252	Chr1	hypothetical protein	GO:0016021	integral component of membrane
gene1254	Chr1	ABC transporter substrate-binding protein	GO:0035235;GO:0016021;GO:0004970	ionotropic glutamate receptor signaling pathway;integral component of membrane;ionotropic glutamate receptor activity
gene1256	Chr1	hypothetical protein	GO:0016021	integral component of membrane
gene1257	Chr1	RNA helicase	GO:0005524;GO:0003676;GO:0004386	ATP binding;nucleic acid binding;helicase activity
gene1258	Chr1	transcriptional regulator	GO:0006355;GO:0003677	regulation of transcription, DNA-templated;DNA binding
gene1260	Chr1	FUSC family protein	GO:0016021	integral component of membrane
gene1261	Chr1	methionine sulfoxide reductase A	GO:0055114;GO:0006464;GO:0030091;GO:0006979;GO:0008113	oxidation-reduction process;cellular protein modification process;protein repair;response to oxidative stress;peptide-methionine (S)-S-oxide reductase activity
gene1262	Chr1	aspartate aminotransferase family protein	GO:0030170;GO:0008483	pyridoxal phosphate binding;transaminase activity
gene1263	Chr1	NAD-dependent succinate-semialdehyde dehydrogenase	GO:0055114;GO:0016620	oxidation-reduction process;oxidoreductase activity, acting on the aldehyde or oxo group of donors, NAD or NADP as acceptor
gene1264	Chr1	AsnC family transcriptional regulator	GO:0006355;GO:0005622;GO:0003700;GO:0043565	regulation of transcription, DNA-templated;intracellular;transcription factor activity, sequence-specific DNA binding;sequence-specific DNA binding
gene1265	Chr1	X-Pro dipeptidase	GO:0006508;GO:0004177	proteolysis;aminopeptidase activity
gene1266	Chr1	thiol reductant ABC exporter subunit CydC	GO:0055085;GO:0016021;GO:0005524;GO:0042626	transmembrane transport;integral component of membrane;ATP binding;ATPase activity, coupled to transmembrane movement of substances
gene1267	Chr1	thiol reductant ABC exporter subunit CydD	GO:0055085;GO:0042883;GO:0016021;GO:0005524;GO:0042626	transmembrane transport;cysteine transport;integral component of membrane;ATP binding;ATPase activity, coupled to transmembrane movement of substances
gene1268	Chr1	thioredoxin-disulfide reductase	GO:0055114;GO:0019430;GO:0005737;GO:0004791	oxidation-reduction process;removal of superoxide radicals;cytoplasm;thioredoxin-disulfide reductase activity
gene1270	Chr1	cysteine desulfurase-like protein	GO:0016829	lyase activity
gene1272	Chr1	GGDEF domain-containing protein	GO:0016021	integral component of membrane
gene1273	Chr1	SanA protein	GO:0016021	integral component of membrane
gene1274	Chr1	membrane protein	GO:0016021	integral component of membrane
gene1275	Chr1	NAD-dependent malic enzyme	GO:0055114;GO:0006108;GO:0046872;GO:0051287;GO:0008948;GO:0004471	oxidation-reduction process;malate metabolic process;metal ion binding;NAD binding;oxaloacetate decarboxylase activity;malate dehydrogenase (decarboxylating) (NAD+) activity
gene1276	Chr1	DEAD/DEAH box helicase	GO:0005524;GO:0003676;GO:0004386	ATP binding;nucleic acid binding;helicase activity
gene1278	Chr1	hypothetical protein	GO:0016021	integral component of membrane
gene1279	Chr1	aromatic amino acid aminotransferase	GO:0009058;GO:0006520;GO:0030170;GO:0080130;GO:0008793	biosynthetic process;cellular amino acid metabolic process;pyridoxal phosphate binding;L-phenylalanine:2-oxoglutarate aminotransferase activity;aromatic-amino-acid:2-oxoglutarate aminotransferase activity
gene1282	Chr1	asparagine--tRNA ligase	GO:0006421;GO:0005737;GO:0005524;GO:0003676;GO:0004816	asparaginyl-tRNA aminoacylation;cytoplasm;ATP binding;nucleic acid binding;asparagine-tRNA ligase activity
gene1283	Chr1	protein kinase	GO:0006468;GO:0005524;GO:0004674	protein phosphorylation;ATP binding;protein serine/threonine kinase activity
gene1284	Chr1	chemotaxis protein	GO:0007165;GO:0006935;GO:0016021;GO:0004871	signal transduction;chemotaxis;integral component of membrane;signal transducer activity
gene1285	Chr1	putative 6-pyruvoyl tetrahydrobiopterin synthase	GO:0008616;GO:0046872;GO:0016829	queuosine biosynthetic process;metal ion binding;lyase activity
gene1286	Chr1	acetyltransferase	GO:0008080	N-acetyltransferase activity
gene1287	Chr1	L-serine ammonia-lyase	GO:0006094;GO:0051539;GO:0003941	gluconeogenesis;4 iron, 4 sulfur cluster binding;L-serine ammonia-lyase activity
gene1288	Chr1	septum formation initiator	GO:0003333;GO:0016021	amino acid transmembrane transport;integral component of membrane
gene1289	Chr1	coenzyme A pyrophosphatase	GO:0009132;GO:0000287;GO:0030145;GO:0016818	nucleoside diphosphate metabolic process;magnesium ion binding;manganese ion binding;hydrolase activity, acting on acid anhydrides, in phosphorus-containing anhydrides
gene1290	Chr1	guanylate cyclase	GO:0020037	heme binding
gene1291	Chr1	hybrid sensor histidine kinase/response regulator	GO:0000160;GO:0023014;GO:0005622;GO:0000155	phosphorelay signal transduction system;signal transduction by protein phosphorylation;intracellular;phosphorelay sensor kinase activity
gene1292	Chr1	aminodeoxychorismate synthase component I	GO:0009396;GO:0046820;GO:0016833	folic acid-containing compound biosynthetic process;4-amino-4-deoxychorismate synthase activity;oxo-acid-lyase activity
gene1293	Chr1	fumarate hydratase	GO:0006091;GO:0004333	generation of precursor metabolites and energy;fumarate hydratase activity
gene1294	Chr1	hypothetical protein	GO:0016021	integral component of membrane
gene1295	Chr1	hypothetical protein	GO:0016787	hydrolase activity
gene1296	Chr1	hypothetical protein	GO:0016021;GO:0005886	integral component of membrane;plasma membrane
gene1297	Chr1	TyrR family transcriptional regulator	GO:0006355;GO:0005524;GO:0003677;GO:0016597;GO:0008134	regulation of transcription, DNA-templated;ATP binding;DNA binding;amino acid binding;transcription factor binding
gene1298	Chr1	alanine acetyltransferase	GO:0008080	N-acetyltransferase activity
gene1299	Chr1	phosphohydrolase	GO:0016787	hydrolase activity
gene1301	Chr1	hypothetical protein	GO:0032259;GO:0008168	methylation;methyltransferase activity
gene1302	Chr1	GTP cyclohydrolase	GO:0009231;GO:0008270;GO:0005525;GO:0003935	riboflavin biosynthetic process;zinc ion binding;GTP binding;GTP cyclohydrolase II activity
gene1305	Chr1	thiol oxidoreductase	GO:0009055;GO:0020037	electron carrier activity;heme binding
gene1308	Chr1	peptidase	GO:0016740	transferase activity
gene1311	Chr1	hypothetical protein	GO:0016021	integral component of membrane
gene1313	Chr1	hypothetical protein	GO:0006810;GO:0030288;GO:0046872	transport;outer membrane-bounded periplasmic space;metal ion binding
gene1314	Chr1	C4-dicarboxylate ABC transporter	GO:0016021	integral component of membrane
gene1315	Chr1	C4-dicarboxylate ABC transporter	GO:0016021	integral component of membrane
gene1316	Chr1	sensor histidine kinase	GO:0000160;GO:0023014;GO:0016021;GO:0005622;GO:0005524;GO:0000155;GO:0046983	phosphorelay signal transduction system;signal transduction by protein phosphorylation;integral component of membrane;intracellular;ATP binding;phosphorelay sensor kinase activity;protein dimerization activity
gene1317	Chr1	DNA-binding response regulator	GO:0006355;GO:0000160;GO:0005622;GO:0003677	regulation of transcription, DNA-templated;phosphorelay signal transduction system;intracellular;DNA binding
gene1318	Chr1	hypothetical protein	GO:0008152;GO:0003824	metabolic process;catalytic activity
gene1319	Chr1	putative PTS system, cellobiose-specific iiacomponent	GO:0009401	phosphoenolpyruvate-dependent sugar phosphotransferase system
gene1320	Chr1	PTS cellobiose transporter subunit IIC	GO:0009401;GO:0034219;GO:0016021;GO:0005886;GO:0008982	phosphoenolpyruvate-dependent sugar phosphotransferase system;carbohydrate transmembrane transport;integral component of membrane;plasma membrane;protein-N(PI)-phosphohistidine-sugar phosphotransferase activity
gene1321	Chr1	PTS sugar transporter subunit IIB	GO:0009401;GO:0034219;GO:0008982	phosphoenolpyruvate-dependent sugar phosphotransferase system;carbohydrate transmembrane transport;protein-N(PI)-phosphohistidine-sugar phosphotransferase activity
gene1322	Chr1	LacI family transcriptional regulator	GO:0006355;GO:0003677;GO:0003700	regulation of transcription, DNA-templated;DNA binding;transcription factor activity, sequence-specific DNA binding
gene1323	Chr1	DOPA 4,5-dioxygenase	GO:0055114;GO:0051213	oxidation-reduction process;dioxygenase activity
gene1324	Chr1	DNA starvation/stationary phase protection protein	GO:0055114;GO:0006950;GO:0006879;GO:0005623;GO:0008199;GO:0016722	oxidation-reduction process;response to stress;cellular iron ion homeostasis;cell;ferric iron binding;oxidoreductase activity, oxidizing metal ions
gene1325	Chr1	GGDEF-domain containing protein	GO:0016021	integral component of membrane
gene1327	Chr1	permease	GO:0006810;GO:0005887;GO:0005215	transport;integral component of plasma membrane;transporter activity
gene1328	Chr1	hypothetical protein	GO:0035438	cyclic-di-GMP binding
gene1329	Chr1	50S ribosomal protein L25	GO:0006412;GO:0005840;GO:0003735;GO:0008097	translation;ribosome;structural constituent of ribosome;5S rRNA binding
gene1331	Chr1	glycosyl transferase	GO:0016740	transferase activity
gene1332	Chr1	hypothetical protein	GO:0016021	integral component of membrane
gene1333	Chr1	AraC family transcriptional regulator	GO:0006355;GO:0003700;GO:0043565	regulation of transcription, DNA-templated;transcription factor activity, sequence-specific DNA binding;sequence-specific DNA binding
gene1334	Chr1	MFS transporter	GO:0055085;GO:0016021	transmembrane transport;integral component of membrane
gene1335	Chr1	histidine kinase	GO:0000160;GO:0023014;GO:0016021;GO:0005622;GO:0005524;GO:0000155	phosphorelay signal transduction system;signal transduction by protein phosphorylation;integral component of membrane;intracellular;ATP binding;phosphorelay sensor kinase activity
gene1336	Chr1	DNA-binding response regulator	GO:0006355;GO:0000160;GO:0005622;GO:0003677	regulation of transcription, DNA-templated;phosphorelay signal transduction system;intracellular;DNA binding
gene1338	Chr1	carboxylate--amine ligase	GO:0006412;GO:0005524;GO:0003677;GO:0016787;GO:0016874	translation;ATP binding;DNA binding;hydrolase activity;ligase activity
gene1339	Chr1	16S rRNA pseudouridine(516) synthase	GO:0001522;GO:0003723;GO:0009982	pseudouridine synthesis;RNA binding;pseudouridine synthase activity
gene1340	Chr1	Bcr/CflA family multidrug efflux MFS transporter	GO:0055085;GO:0016021;GO:0005215	transmembrane transport;integral component of membrane;transporter activity
gene1342	Chr1	glutathione transferase	GO:0016740	transferase activity
gene1343	Chr1	sodium:alanine symporter	GO:0055085;GO:0006814;GO:0032328;GO:0016021;GO:0005886;GO:0015655	transmembrane transport;sodium ion transport;alanine transport;integral component of membrane;plasma membrane;alanine:sodium symporter activity
gene1344	Chr1	diguanylate phosphodiesterase	GO:0016021	integral component of membrane
gene1345	Chr1	hypothetical protein	GO:0016021	integral component of membrane
gene1346	Chr1	MATE family efflux transporter	GO:0006855;GO:0016021;GO:0015297;GO:0015238	drug transmembrane transport;integral component of membrane;antiporter activity;drug transmembrane transporter activity
gene1347	Chr1	ABC transporter ATP-binding protein	GO:0005524;GO:0016887	ATP binding;ATPase activity
gene1348	Chr1	ABC transporter permease	GO:0016021;GO:0005886	integral component of membrane;plasma membrane
gene1349	Chr1	hypothetical protein	GO:0016021	integral component of membrane
gene1350	Chr1	Na+/H+ antiporter NhaA	GO:0035725;GO:0006885;GO:0016021;GO:0005886;GO:0015297;GO:0015081	sodium ion transmembrane transport;regulation of pH;integral component of membrane;plasma membrane;antiporter activity;sodium ion transmembrane transporter activity
gene1351	Chr1	membrane protein	GO:0016021;GO:0009279;GO:0005509	integral component of membrane;cell outer membrane;calcium ion binding
gene1352	Chr1	agglutination protein	GO:0006810;GO:0019867;GO:0005215	transport;outer membrane;transporter activity
gene1354	Chr1	aminotransferase class III	GO:0009058;GO:0019752;GO:0030170;GO:0008483;GO:0016831	biosynthetic process;carboxylic acid metabolic process;pyridoxal phosphate binding;transaminase activity;carboxy-lyase activity
gene1355	Chr1	catalase	GO:0055114;GO:0016491	oxidation-reduction process;oxidoreductase activity
gene1356	Chr1	carboxynorspermidine decarboxylase	GO:0008295;GO:0005737;GO:0016831	spermidine biosynthetic process;cytoplasm;carboxy-lyase activity
gene1357	Chr1	transcriptional regulator	GO:0006355;GO:0016597	regulation of transcription, DNA-templated;amino acid binding
gene1359	Chr1	hypothetical protein	GO:0016874	ligase activity
gene1362	Chr1	(Fe-S)-binding protein	GO:0046872;GO:0009055;GO:0051537	metal ion binding;electron carrier activity;2 iron, 2 sulfur cluster binding
gene1363	Chr1	ribonucleotide-diphosphate reductase subunit beta	GO:0055114;GO:0009186;GO:0004748	oxidation-reduction process;deoxyribonucleoside diphosphate metabolic process;ribonucleoside-diphosphate reductase activity, thioredoxin disulfide as acceptor
gene1364	Chr1	ribonucleotide-diphosphate reductase subunit alpha	GO:0055114;GO:0006260;GO:0005524;GO:0004748	oxidation-reduction process;DNA replication;ATP binding;ribonucleoside-diphosphate reductase activity, thioredoxin disulfide as acceptor
gene1365	Chr1	bifunctional 3-demethylubiquinone 3-O-methyltransferase/2-octaprenyl-6-hydroxy phenol methylase	GO:0032259;GO:0006744;GO:0008425;GO:0061542	methylation;ubiquinone biosynthetic process;2-polyprenyl-6-methoxy-1,4-benzoquinone methyltransferase activity;3-demethylubiquinone-n 3-O-methyltransferase activity
gene1366	Chr1	DNA gyrase subunit A	GO:0006265;GO:0006261;GO:0005737;GO:0005694;GO:0005524;GO:0003677;GO:0003918	DNA topological change;DNA-dependent DNA replication;cytoplasm;chromosome;ATP binding;DNA binding;DNA topoisomerase type II (ATP-hydrolyzing) activity
gene1367	Chr1	LysE family transporter	GO:0006865;GO:0016021;GO:0005886	amino acid transport;integral component of membrane;plasma membrane
gene1368	Chr1	hypothetical protein	GO:0016021	integral component of membrane
gene1369	Chr1	chemotaxis protein	GO:0007165;GO:0016021;GO:0004871	signal transduction;integral component of membrane;signal transducer activity
gene1371	Chr1	glycine radical enzyme activase	GO:0055114;GO:0016491;GO:0051539;GO:0016829	oxidation-reduction process;oxidoreductase activity;4 iron, 4 sulfur cluster binding;lyase activity
gene1372	Chr1	transcriptional regulator	GO:0006355;GO:0003677;GO:0003700	regulation of transcription, DNA-templated;DNA binding;transcription factor activity, sequence-specific DNA binding
gene1373	Chr1	phosphoribosylaminoimidazolesuccinocarboxamide synthase	GO:0006189;GO:0005524;GO:0004639	'de novo' IMP biosynthetic process;ATP binding;phosphoribosylaminoimidazolesuccinocarboxamide synthase activity
gene1374	Chr1	DNA helicase	GO:0006281;GO:0007049;GO:0009432;GO:0051782;GO:0005840;GO:0009276;GO:0004386	DNA repair;cell cycle;SOS response;negative regulation of cell division;ribosome;Gram-negative-bacterium-type cell wall;helicase activity
gene1375	Chr1	glycerophosphoryl diester phosphodiesterase	GO:0006629;GO:0008889	lipid metabolic process;glycerophosphodiester phosphodiesterase activity
gene1377	Chr1	C4-dicarboxylate ABC transporter	GO:0016021	integral component of membrane
gene1378	Chr1	DNA-binding response regulator	GO:0006355;GO:0000160;GO:0005622;GO:0003677	regulation of transcription, DNA-templated;phosphorelay signal transduction system;intracellular;DNA binding
gene1379	Chr1	two-component sensor histidine kinase	GO:0000160;GO:0023014;GO:0016021;GO:0005622;GO:0005524;GO:0000155	phosphorelay signal transduction system;signal transduction by protein phosphorylation;integral component of membrane;intracellular;ATP binding;phosphorelay sensor kinase activity
gene1380	Chr1	TonB-dependent receptor	GO:0015891;GO:0009279;GO:0005506;GO:0004872	siderophore transport;cell outer membrane;iron ion binding;receptor activity
gene1382	Chr1	flagellar motor protein MotA	GO:0015031;GO:0016021;GO:0008565	protein transport;integral component of membrane;protein transporter activity
gene1383	Chr1	hypothetical protein	GO:0015031;GO:0016021;GO:0008565	protein transport;integral component of membrane;protein transporter activity
gene1384	Chr1	biopolymer transporter ExbD	GO:0015031;GO:0016021;GO:0005886;GO:0005215	protein transport;integral component of membrane;plasma membrane;transporter activity
gene1385	Chr1	cell envelope biogenesis protein TonB	GO:0015031;GO:0044718;GO:0016021;GO:0005886;GO:0030288;GO:0031992;GO:0015343	protein transport;siderophore transmembrane transport;integral component of membrane;plasma membrane;outer membrane-bounded periplasmic space;energy transducer activity;siderophore transmembrane transporter activity
gene1387	Chr1	amino acid ABC transporter permease	GO:0006810;GO:0016021;GO:0005886;GO:0005215	transport;integral component of membrane;plasma membrane;transporter activity
gene1388	Chr1	amino acid ABC transporter substrate-binding protein	GO:0035235;GO:0016020;GO:0004970	ionotropic glutamate receptor signaling pathway;membrane;ionotropic glutamate receptor activity
gene1389	Chr1	polar amino acid ABC transporter permease	GO:0006810;GO:0016021;GO:0005886;GO:0005524;GO:0005215	transport;integral component of membrane;plasma membrane;ATP binding;transporter activity
gene1390	Chr1	arginine ABC transporter ATP-binding protein	GO:0003333;GO:0005524;GO:0015424	amino acid transmembrane transport;ATP binding;amino acid-transporting ATPase activity
gene1391	Chr1	hypothetical protein	GO:0016021	integral component of membrane
gene1392	Chr1	GGDEF domain-containing protein	GO:0016021	integral component of membrane
gene1393	Chr1	GGDEF domain-containing protein	GO:0016021	integral component of membrane
gene1394	Chr1	flippase	GO:0016021	integral component of membrane
gene1395	Chr1	signal transduction protein	GO:0016021	integral component of membrane
gene1397	Chr1	RNA-binding protein	GO:0003676;GO:0000166	nucleic acid binding;nucleotide binding
gene1398	Chr1	GGDEF domain-containing protein	GO:0016021	integral component of membrane
gene1401	Chr1	sugar transferase	GO:0016021;GO:0016740	integral component of membrane;transferase activity
gene1402	Chr1	glycosyl transferase	GO:0016021;GO:0016740	integral component of membrane;transferase activity
gene1403	Chr1	glycosyl transferase	GO:0016740	transferase activity
gene1404	Chr1	chain-length determining protein	GO:0009103;GO:0016021	lipopolysaccharide biosynthetic process;integral component of membrane
gene1405	Chr1	glycosyl transferase	GO:0016740	transferase activity
gene1406	Chr1	acetyltransferase	GO:0016021;GO:0016740	integral component of membrane;transferase activity
gene1407	Chr1	hypothetical protein	GO:0016021;GO:0016874	integral component of membrane;ligase activity
gene1408	Chr1	membrane protein	GO:0016021	integral component of membrane
gene1409	Chr1	glycosyl transferase	GO:0016740	transferase activity
gene1411	Chr1	glycosyl transferase	GO:0016757	transferase activity, transferring glycosyl groups
gene1412	Chr1	glycosyl transferase	GO:0016740	transferase activity
gene1413	Chr1	sigma-54-dependent Fis family transcriptional regulator	GO:0006355;GO:0000160;GO:0005622;GO:0005524;GO:0043565;GO:0008134	regulation of transcription, DNA-templated;phosphorelay signal transduction system;intracellular;ATP binding;sequence-specific DNA binding;transcription factor binding
gene1414	Chr1	histidine kinase	GO:0000160;GO:0023014;GO:0018106;GO:0016021;GO:0005622;GO:0005524;GO:0000155	phosphorelay signal transduction system;signal transduction by protein phosphorylation;peptidyl-histidine phosphorylation;integral component of membrane;intracellular;ATP binding;phosphorelay sensor kinase activity
gene1416	Chr1	sugar ABC transporter substrate-binding protein	GO:0015774;GO:0016020;GO:0015159	polysaccharide transport;membrane;polysaccharide transmembrane transporter activity
gene1417	Chr1	membrane protein	GO:0016021;GO:0009279	integral component of membrane;cell outer membrane
gene1419	Chr1	ATP-dependent DNA ligase	GO:0006310;GO:0051103;GO:0005524;GO:0003910	DNA recombination;DNA ligation involved in DNA repair;ATP binding;DNA ligase (ATP) activity
gene1420	Chr1	XRE family transcriptional regulator	GO:0006355;GO:0005975;GO:0003677;GO:0003700;GO:0030246	regulation of transcription, DNA-templated;carbohydrate metabolic process;DNA binding;transcription factor activity, sequence-specific DNA binding;carbohydrate binding
gene1421	Chr1	N-acetylmuramic acid 6-phosphate etherase	GO:0005975;GO:0009254;GO:0097175;GO:0097173;GO:0030246;GO:0016835	carbohydrate metabolic process;peptidoglycan turnover;1,6-anhydro-N-acetyl-beta-muramic acid catabolic process;N-acetylmuramic acid catabolic process;carbohydrate binding;carbon-oxygen lyase activity
gene1422	Chr1	PTS N-acetylmuramic acid transporter subunits IIBC	GO:0016310;GO:0009401;GO:0034219;GO:0016021;GO:0005886;GO:0016301;GO:0008982	phosphorylation;phosphoenolpyruvate-dependent sugar phosphotransferase system;carbohydrate transmembrane transport;integral component of membrane;plasma membrane;kinase activity;protein-N(PI)-phosphohistidine-sugar phosphotransferase activity
gene1423	Chr1	ATPase	GO:0016021	integral component of membrane
gene1426	Chr1	aldehyde-activating protein	GO:0008152;GO:0016846	metabolic process;carbon-sulfur lyase activity
gene1427	Chr1	hypothetical protein	GO:0008152;GO:0003824	metabolic process;catalytic activity
gene1428	Chr1	hypothetical protein	GO:0090305;GO:0004519	nucleic acid phosphodiester bond hydrolysis;endonuclease activity
gene1430	Chr1	3-hydroxy-3-methylglutaryl-CoA reductase	GO:0055114;GO:0015936;GO:0050662;GO:0004420	oxidation-reduction process;coenzyme A metabolic process;coenzyme binding;hydroxymethylglutaryl-CoA reductase (NADPH) activity
gene1431	Chr1	LysR family transcriptional regulator	GO:0006355;GO:0003677;GO:0003700	regulation of transcription, DNA-templated;DNA binding;transcription factor activity, sequence-specific DNA binding
gene1432	Chr1	adenylosuccinate synthetase	GO:0044208;GO:0005737;GO:0000287;GO:0005525;GO:0004019	'de novo' AMP biosynthetic process;cytoplasm;magnesium ion binding;GTP binding;adenylosuccinate synthase activity
gene1433	Chr1	3,4-dihydroxy-2-butanone-4-phosphate synthase	GO:0009231;GO:0000287;GO:0030145;GO:0008686	riboflavin biosynthetic process;magnesium ion binding;manganese ion binding;3,4-dihydroxy-2-butanone-4-phosphate synthase activity
gene1434	Chr1	RecA regulator RecX	GO:0006282	regulation of DNA repair
gene1436	Chr1	homoserine lactone transporter	GO:0006865;GO:0016021;GO:0005886	amino acid transport;integral component of membrane;plasma membrane
gene1437	Chr1	hypothetical protein	GO:0016021	integral component of membrane
gene1443	Chr1	MATE family efflux transporter	GO:0006855;GO:0016021;GO:0015297;GO:0015238	drug transmembrane transport;integral component of membrane;antiporter activity;drug transmembrane transporter activity
gene1444	Chr1	riboflavin synthase subunit alpha	GO:0055114;GO:0016491	oxidation-reduction process;oxidoreductase activity
gene1446	Chr1	fructosamine kinase family protein	GO:0016310;GO:0016301	phosphorylation;kinase activity
gene1447	Chr1	topoisomerase II	GO:0016853	isomerase activity
gene1448	Chr1	hydrolase	GO:0016787	hydrolase activity
gene1449	Chr1	chemotaxis protein	GO:0007165;GO:0006935;GO:0016021;GO:0004871	signal transduction;chemotaxis;integral component of membrane;signal transducer activity
gene1450	Chr1	sterol desaturase	GO:0055114;GO:0006633;GO:0016021;GO:0016491;GO:0005506	oxidation-reduction process;fatty acid biosynthetic process;integral component of membrane;oxidoreductase activity;iron ion binding
gene1452	Chr1	N-acetylglucosamine kinase	GO:0009254;GO:0046835;GO:0006044;GO:0005524;GO:0008270;GO:0045127	peptidoglycan turnover;carbohydrate phosphorylation;N-acetylglucosamine metabolic process;ATP binding;zinc ion binding;N-acetylglucosamine kinase activity
gene1454	Chr1	bifunctional molybdopterin-guanine dinucleotide biosynthesis protein MobB/molybdopterin molybdotransferase MoeA	GO:0006777;GO:0032324;GO:0005525	Mo-molybdopterin cofactor biosynthetic process;molybdopterin cofactor biosynthetic process;GTP binding
gene1455	Chr1	molybdenum cofactor guanylyltransferase	GO:0006777;GO:0005737;GO:0046872;GO:0005525;GO:0061603	Mo-molybdopterin cofactor biosynthetic process;cytoplasm;metal ion binding;GTP binding;molybdenum cofactor guanylyltransferase activity
gene1456	Chr1	ABC transporter ATP-binding protein	GO:0005524;GO:0016887	ATP binding;ATPase activity
gene1457	Chr1	ABC transporter permease	GO:0006810;GO:0016021;GO:0005886	transport;integral component of membrane;plasma membrane
gene1459	Chr1	sigma-54-dependent Fis family transcriptional regulator	GO:0006355;GO:0000160;GO:0005622;GO:0005524;GO:0043565;GO:0008134	regulation of transcription, DNA-templated;phosphorelay signal transduction system;intracellular;ATP binding;sequence-specific DNA binding;transcription factor binding
gene1460	Chr1	two-component sensor histidine kinase	GO:0000160;GO:0023014;GO:0016021;GO:0005622;GO:0005524;GO:0000155	phosphorelay signal transduction system;signal transduction by protein phosphorylation;integral component of membrane;intracellular;ATP binding;phosphorelay sensor kinase activity
gene1462	Chr1	ToxR	GO:0006508;GO:0004222	proteolysis;metalloendopeptidase activity
gene1463	Chr1	potassium transporter KefA	GO:0055085;GO:0016021	transmembrane transport;integral component of membrane
gene1464	Chr1	ATPase AAA	GO:0016021	integral component of membrane
gene1465	Chr1	alcohol dehydrogenase	GO:0055114;GO:0008270;GO:0016491	oxidation-reduction process;zinc ion binding;oxidoreductase activity
gene1466	Chr1	LysR family transcriptional regulator	GO:0006355;GO:0003677;GO:0003700	regulation of transcription, DNA-templated;DNA binding;transcription factor activity, sequence-specific DNA binding
gene1467	Chr1	ABC-F family ATPase	GO:0005524;GO:0016887	ATP binding;ATPase activity
gene1468	Chr1	chemotaxis protein	GO:0007165;GO:0006935;GO:0016021;GO:0004871	signal transduction;chemotaxis;integral component of membrane;signal transducer activity
gene1469	Chr1	formate dehydrogenase	GO:0006810;GO:0006777;GO:0005737;GO:0016783;GO:0097163	transport;Mo-molybdopterin cofactor biosynthetic process;cytoplasm;sulfurtransferase activity;sulfur carrier activity
gene1472	Chr1	(Fe-S)-binding protein	GO:0046872;GO:0051539	metal ion binding;4 iron, 4 sulfur cluster binding
gene1475	Chr1	formate dehydrogenase	GO:0055114;GO:0016491;GO:0051539;GO:0030151	oxidation-reduction process;oxidoreductase activity;4 iron, 4 sulfur cluster binding;molybdenum ion binding
gene1477	Chr1	formate dehydrogenase subunit gamma	GO:0022904;GO:0016021;GO:0009326;GO:0009055;GO:0008863	respiratory electron transport chain;integral component of membrane;formate dehydrogenase complex;electron carrier activity;formate dehydrogenase (NAD+) activity
gene1478	Chr1	membrane protein	GO:0016021	integral component of membrane
gene1479	Chr1	ammonium transporter	GO:0072488;GO:0016021;GO:0008519	ammonium transmembrane transport;integral component of membrane;ammonium transmembrane transporter activity
gene1480	Chr1	NAD-dependent deacylase	GO:0006476;GO:0036049;GO:0036047;GO:0005737;GO:0008270;GO:0070403;GO:0036054;GO:0036055;GO:0034979	protein deacetylation;peptidyl-lysine desuccinylation;peptidyl-lysine demalonylation;cytoplasm;zinc ion binding;NAD+ binding;protein-malonyllysine demalonylase activity;protein-succinyllysine desuccinylase activity;NAD-dependent protein deacetylase activity
gene1481	Chr1	putrescine/spermidine ABC transporter substrate-binding protein	GO:0015846;GO:0042597;GO:0019808	polyamine transport;periplasmic space;polyamine binding
gene1482	Chr1	putrescine/spermidine ABC transporter substrate-binding protein	GO:0015846;GO:0042597;GO:0019808	polyamine transport;periplasmic space;polyamine binding
gene1483	Chr1	spermidine/putrescine ABC transporter permease PotC	GO:0006810;GO:0016021;GO:0005886	transport;integral component of membrane;plasma membrane
gene1484	Chr1	spermidine/putrescine ABC transporter permease PotB	GO:0006810;GO:0016021;GO:0005886	transport;integral component of membrane;plasma membrane
gene1485	Chr1	putrescine/spermidine ABC transporter ATP-binding protein	GO:0015847;GO:1903711;GO:0043190;GO:0005524;GO:0015594;GO:0015595	putrescine transport;spermidine transmembrane transport;ATP-binding cassette (ABC) transporter complex;ATP binding;putrescine-importing ATPase activity;spermidine-importing ATPase activity
gene1486	Chr1	hypothetical protein	GO:0016021	integral component of membrane
gene1487	Chr1	glucosaminidase	GO:0004040	amidase activity
gene1489	Chr1	tRNA 2-thiocytidine(32) synthetase TtcA	GO:0008033;GO:0005737;GO:0005524	tRNA processing;cytoplasm;ATP binding
gene1490	Chr1	universal stress protein E	GO:0006950	response to stress
gene1491	Chr1	fumarate/nitrate reduction transcriptional regulator	GO:0006355;GO:0005622;GO:0003677;GO:0003700	regulation of transcription, DNA-templated;intracellular;DNA binding;transcription factor activity, sequence-specific DNA binding
gene1492	Chr1	cytochrome biogenesis protein	GO:0016021	integral component of membrane
gene1493	Chr1	cytochrome oxidase maturation protein Cbb3	GO:0016021	integral component of membrane
gene1494	Chr1	ATPase P	GO:0098655;GO:0030001;GO:0016021;GO:0005886;GO:0046872;GO:0000166;GO:0019829	cation transmembrane transport;metal ion transport;integral component of membrane;plasma membrane;metal ion binding;nucleotide binding;cation-transporting ATPase activity
gene1495	Chr1	hypothetical protein	GO:0016021	integral component of membrane
gene1496	Chr1	cytochrome CBB3	GO:0055114;GO:0015992;GO:0006119;GO:0016021;GO:0005886;GO:0070469;GO:0016491;GO:0009055;GO:0005506;GO:0020037	oxidation-reduction process;proton transport;oxidative phosphorylation;integral component of membrane;plasma membrane;respiratory chain;oxidoreductase activity;electron carrier activity;iron ion binding;heme binding
gene1497	Chr1	cytochrome-c oxidase	GO:0055114;GO:1902600;GO:0016021;GO:0004129	oxidation-reduction process;hydrogen ion transmembrane transport;integral component of membrane;cytochrome-c oxidase activity
gene1498	Chr1	peptidase S41	GO:1902600;GO:0009060;GO:0016021;GO:0005506;GO:0020037;GO:0004129	hydrogen ion transmembrane transport;aerobic respiration;integral component of membrane;iron ion binding;heme binding;cytochrome-c oxidase activity
gene1499	Chr1	cytochrome c oxidase, cbb3-type subunit I	GO:1902600;GO:0009060;GO:0016021;GO:0045278;GO:0005506;GO:0020037;GO:0004129	hydrogen ion transmembrane transport;aerobic respiration;integral component of membrane;plasma membrane respiratory chain complex IV;iron ion binding;heme binding;cytochrome-c oxidase activity
gene1500	Chr1	hypothetical protein	GO:0016021	integral component of membrane
gene1501	Chr1	antirepressor	GO:0003677	DNA binding
gene1508	Chr1	hypothetical protein	GO:0009405;GO:0031640;GO:0006820;GO:0051049;GO:0016020;GO:0033644	pathogenesis;killing of cells of other organism;anion transport;regulation of transport;membrane;host cell membrane
gene1509	Chr1	zona occludens toxin	GO:0009405;GO:0031640;GO:0007010;GO:0042045	pathogenesis;killing of cells of other organism;cytoskeleton organization;epithelial fluid transport
gene1511	Chr1	hypothetical protein	GO:0006313;GO:0003677;GO:0004803	transposition, DNA-mediated;DNA binding;transposase activity
gene1514	Chr1	macrodomain Ter protein	GO:0051301;GO:0007049;GO:0005737;GO:0043565	cell division;cell cycle;cytoplasm;sequence-specific DNA binding
gene1515	Chr1	ATP-dependent protease LA-related protein	GO:0006508;GO:0030163;GO:0005524;GO:0004252;GO:0004176	proteolysis;protein catabolic process;ATP binding;serine-type endopeptidase activity;ATP-dependent peptidase activity
gene1516	Chr1	beta-hydroxydecanoyl-ACP dehydratase	GO:0006633;GO:0005737;GO:0047451;GO:0034017;GO:0008693	fatty acid biosynthetic process;cytoplasm;3-hydroxyoctanoyl-[acyl-carrier-protein] dehydratase activity;trans-2-decenoyl-acyl-carrier-protein isomerase activity;3-hydroxydecanoyl-[acyl-carrier-protein] dehydratase activity
gene1517	Chr1	ribosome modulation factor	GO:0006417;GO:0005737	regulation of translation;cytoplasm
gene1519	Chr1	ABC transporter ATPase	GO:0005524;GO:0003677;GO:0016887	ATP binding;DNA binding;ATPase activity
gene1520	Chr1	thioredoxin family protein	GO:0016853	isomerase activity
gene1521	Chr1	23S rRNA (guanine(2445)-N(2))/(guanine(2069)-N(7))-methyltransferase	GO:0070476;GO:0005737;GO:0003723;GO:0070043;GO:0052915	rRNA (guanine-N7)-methylation;cytoplasm;RNA binding;rRNA (guanine-N7-)-methyltransferase activity;23S rRNA (guanine(2445)-N(2))-methyltransferase activity
gene1522	Chr1	cell division protein ZapC	GO:0043093;GO:0005737	FtsZ-dependent cytokinesis;cytoplasm
gene1523	Chr1	dihydroorotate dehydrogenase 2	GO:0055114;GO:0044205;GO:0006207;GO:0005737;GO:0005886;GO:0004152	oxidation-reduction process;'de novo' UMP biosynthetic process;'de novo' pyrimidine nucleobase biosynthetic process;cytoplasm;plasma membrane;dihydroorotate dehydrogenase activity
gene1524	Chr1	NAD-glutamate dehydrogenase	GO:0055114;GO:0019551;GO:0004352	oxidation-reduction process;glutamate catabolic process to 2-oxoglutarate;glutamate dehydrogenase (NAD+) activity
gene1525	Chr1	aminopeptidase N	GO:0006508;GO:0008270;GO:0008237;GO:0004177	proteolysis;zinc ion binding;metallopeptidase activity;aminopeptidase activity
gene1527	Chr1	tail-specific protease	GO:0006508;GO:0008236	proteolysis;serine-type peptidase activity
gene1528	Chr1	RNA chaperone ProQ	GO:0010608;GO:0005737;GO:0034057;GO:0033592	posttranscriptional regulation of gene expression;cytoplasm;RNA strand-exchange activity;RNA strand annealing activity
gene1530	Chr1	ABC transporter ATP-binding protein	GO:0055085;GO:0016021;GO:0005524;GO:0042626	transmembrane transport;integral component of membrane;ATP binding;ATPase activity, coupled to transmembrane movement of substances
gene1531	Chr1	paraquat-inducible protein A	GO:0016021	integral component of membrane
gene1532	Chr1	paraquat-inducible protein B	GO:0016021	integral component of membrane
gene1533	Chr1	16S rRNA (cytosine(1407)-C(5))-methyltransferase RsmF	GO:0031167;GO:0005737;GO:0003723;GO:0016434	rRNA methylation;cytoplasm;RNA binding;rRNA (cytosine) methyltransferase activity
gene1535	Chr1	hypothetical protein	GO:0016021	integral component of membrane
gene1536	Chr1	hypothetical protein	GO:0016021	integral component of membrane
gene1537	Chr1	3-deoxy-7-phosphoheptulonate synthase	GO:0009423;GO:0009073;GO:0003849	chorismate biosynthetic process;aromatic amino acid family biosynthetic process;3-deoxy-7-phosphoheptulonate synthase activity
gene1539	Chr1	ferrochelatase	GO:0055114;GO:0032259;GO:0019354;GO:0008168;GO:0043115	oxidation-reduction process;methylation;siroheme biosynthetic process;methyltransferase activity;precorrin-2 dehydrogenase activity
gene1541	Chr1	amino acid ABC transporter permease	GO:0006810;GO:0016021;GO:0005886;GO:0005215	transport;integral component of membrane;plasma membrane;transporter activity
gene1542	Chr1	amino acid ABC transporter permease	GO:0006810;GO:0016021;GO:0005886;GO:0005215	transport;integral component of membrane;plasma membrane;transporter activity
gene1543	Chr1	arginine ABC transporter ATP-binding protein	GO:0003333;GO:0005524;GO:0015424	amino acid transmembrane transport;ATP binding;amino acid-transporting ATPase activity
gene1544	Chr1	hypothetical protein	GO:0016021	integral component of membrane
gene1545	Chr1	sulfur transfer protein TusE	GO:0016740	transferase activity
gene1546	Chr1	acylphosphatase	GO:0003998	acylphosphatase activity
gene1547	Chr1	chemotaxis protein	GO:0007165;GO:0016021;GO:0004871	signal transduction;integral component of membrane;signal transducer activity
gene1548	Chr1	50S rRNA methyltransferase	GO:0031167;GO:0005737;GO:0003723;GO:0016434	rRNA methylation;cytoplasm;RNA binding;rRNA (cytosine) methyltransferase activity
gene1549	Chr1	type I secretion C-terminal target domain-containing protein	GO:0005615;GO:0005509	extracellular space;calcium ion binding
gene1550	Chr1	calcium-binding protein	GO:0005615;GO:0005509	extracellular space;calcium ion binding
gene1551	Chr1	agglutination protein	GO:0006810;GO:0019867;GO:0005215	transport;outer membrane;transporter activity
gene1552	Chr1	membrane protein	GO:0016021;GO:0009279;GO:0005509	integral component of membrane;cell outer membrane;calcium ion binding
gene1554	Chr1	GGDEF domain-containing protein	GO:0016021	integral component of membrane
gene1555	Chr1	7-cyano-7-deazaguanine synthase QueC	GO:0008616;GO:0005524;GO:0008270;GO:0016879	queuosine biosynthetic process;ATP binding;zinc ion binding;ligase activity, forming carbon-nitrogen bonds
gene1556	Chr1	7-cyano-7-deazaguanosine (preQ0) biosynthesis protein QueE	GO:0008616;GO:0000287;GO:0051539;GO:1904047;GO:0016840	queuosine biosynthetic process;magnesium ion binding;4 iron, 4 sulfur cluster binding;S-adenosyl-L-methionine binding;carbon-nitrogen lyase activity
gene1557	Chr1	chemotaxis protein	GO:0007165;GO:0016021;GO:0004871	signal transduction;integral component of membrane;signal transducer activity
gene1558	Chr1	DNA mismatch repair protein MutT	GO:0016021;GO:0016787	integral component of membrane;hydrolase activity
gene1559	Chr1	histone acetyltransferase	GO:0008080	N-acetyltransferase activity
gene1560	Chr1	phosphohydrolase	GO:0007165;GO:0016021;GO:0016787;GO:0004871	signal transduction;integral component of membrane;hydrolase activity;signal transducer activity
gene1561	Chr1	phosphohydrolase	GO:0007165;GO:0016021;GO:0016787;GO:0004871	signal transduction;integral component of membrane;hydrolase activity;signal transducer activity
gene1562	Chr1	membrane protein	GO:0006810;GO:0005215	transport;transporter activity
gene1564	Chr1	multidrug ABC transporter permease	GO:0016021	integral component of membrane
gene1565	Chr1	ABC transporter	GO:0016021	integral component of membrane
gene1567	Chr1	homoserine O-succinyltransferase	GO:0019281;GO:0005737;GO:0008899	L-methionine biosynthetic process from homoserine via O-succinyl-L-homoserine and cystathionine;cytoplasm;homoserine O-succinyltransferase activity
gene1569	Chr1	23S rRNA (adenine(1618)-N(6))-methyltransferase	GO:0031167;GO:0005737;GO:0052907	rRNA methylation;cytoplasm;23S rRNA (adenine(1618)-N(6))-methyltransferase activity
gene1570	Chr1	metal-dependent hydrolase	GO:0016787	hydrolase activity
gene1571	Chr1	NrdH-redoxin	GO:0055114;GO:0045454;GO:0005623;GO:0009055;GO:0015035	oxidation-reduction process;cell redox homeostasis;cell;electron carrier activity;protein disulfide oxidoreductase activity
gene1572	Chr1	arginase	GO:0046872;GO:0004053	metal ion binding;arginase activity
gene1573	Chr1	hypothetical protein	GO:0006810;GO:0016021;GO:0005886;GO:0005215	transport;integral component of membrane;plasma membrane;transporter activity
gene1574	Chr1	LysR family transcriptional regulator	GO:0006355;GO:0003677;GO:0003700	regulation of transcription, DNA-templated;DNA binding;transcription factor activity, sequence-specific DNA binding
gene1575	Chr1	MFS transporter	GO:0055085;GO:0016021	transmembrane transport;integral component of membrane
gene1577	Chr1	SAM-dependent methyltransferase	GO:0032259;GO:0008168	methylation;methyltransferase activity
gene1578	Chr1	GCN5 family acetyltransferase	GO:0008080	N-acetyltransferase activity
gene1579	Chr1	vitamin B12 ABC transporter ATP-binding protein BtuD	GO:0015889;GO:0035461;GO:0043190;GO:0005524;GO:0015420	cobalamin transport;vitamin transmembrane transport;ATP-binding cassette (ABC) transporter complex;ATP binding;cobalamin-transporting ATPase activity
gene1580	Chr1	vitamin B12 ABC transporter permease BtuC	GO:0015889;GO:0016021;GO:0005886;GO:0015235	cobalamin transport;integral component of membrane;plasma membrane;cobalamin transporter activity
gene1581	Chr1	succinylglutamate desuccinylase	GO:0019545;GO:0019544;GO:0008270;GO:0016788;GO:0009017	arginine catabolic process to succinate;arginine catabolic process to glutamate;zinc ion binding;hydrolase activity, acting on ester bonds;succinylglutamate desuccinylase activity
gene1582	Chr1	oligoendopeptidase F	GO:0006508;GO:0004222	proteolysis;metalloendopeptidase activity
gene1584	Chr1	adenosylcobinamide kinase/adenosylcobinamide phosphate guanyltransferase	GO:0016310;GO:0009236;GO:0051188;GO:0005525;GO:0043752;GO:0008820	phosphorylation;cobalamin biosynthetic process;cofactor biosynthetic process;GTP binding;adenosylcobinamide kinase activity;cobinamide phosphate guanylyltransferase activity
gene1585	Chr1	adenosylcobinamide-GDP ribazoletransferase	GO:0009236;GO:0016021;GO:0005886;GO:0051073;GO:0008818	cobalamin biosynthetic process;integral component of membrane;plasma membrane;adenosylcobinamide-GDP ribazoletransferase activity;cobalamin 5'-phosphate synthase activity
gene1586	Chr1	nicotinate-nucleotide--dimethylbenzimidazole phosphoribosyltransferase	GO:0009236;GO:0015889;GO:0035461;GO:0009163;GO:0015420;GO:0008939	cobalamin biosynthetic process;cobalamin transport;vitamin transmembrane transport;nucleoside biosynthetic process;cobalamin-transporting ATPase activity;nicotinate-nucleotide-dimethylbenzimidazole phosphoribosyltransferase activity
gene1587	Chr1	hypothetical protein	GO:0055114;GO:0016491;GO:0010181	oxidation-reduction process;oxidoreductase activity;FMN binding
gene1590	Chr1	D-Ala-D-Ala carboxypeptidase	GO:0006508;GO:0004180	proteolysis;carboxypeptidase activity
gene1592	Chr1	exodeoxyribonuclease I	GO:0090305;GO:0006281;GO:0003676;GO:0008852	nucleic acid phosphodiester bond hydrolysis;DNA repair;nucleic acid binding;exodeoxyribonuclease I activity
gene1593	Chr1	membrane protein	GO:0016021;GO:0005886	integral component of membrane;plasma membrane
gene1594	Chr1	CidB/LrgB family autolysis modulator	GO:0016021	integral component of membrane
gene1595	Chr1	cytidine deaminase	GO:0009972;GO:0008270;GO:0004126	cytidine deamination;zinc ion binding;cytidine deaminase activity
gene1597	Chr1	response regulator	GO:0000160;GO:0005622	phosphorelay signal transduction system;intracellular
gene1598	Chr1	sensor histidine kinase	GO:0016310;GO:0005524;GO:0016301	phosphorylation;ATP binding;kinase activity
gene1599	Chr1	hypothetical protein	GO:0006313;GO:0003677;GO:0004803	transposition, DNA-mediated;DNA binding;transposase activity
gene1600	Chr1	sensor histidine kinase	GO:0016310;GO:0005524;GO:0016301	phosphorylation;ATP binding;kinase activity
gene1601	Chr1	dihydroorotate dehydrogenase	GO:0055085;GO:0006814;GO:0016021;GO:0005215	transmembrane transport;sodium ion transport;integral component of membrane;transporter activity
gene1602	Chr1	phosphoribosylglycinamide formyltransferase 2	GO:0006189;GO:0005524;GO:0000287;GO:0004644;GO:0043815	'de novo' IMP biosynthetic process;ATP binding;magnesium ion binding;phosphoribosylglycinamide formyltransferase activity;phosphoribosylglycinamide formyltransferase 2 activity
gene1603	Chr1	thiopurine S-methyltransferase	GO:0032259;GO:0010038;GO:0005737;GO:0008119	methylation;response to metal ion;cytoplasm;thiopurine S-methyltransferase activity
gene1604	Chr1	phosphoribosylglycinamide formyltransferase	GO:0015969;GO:0016740	guanosine tetraphosphate metabolic process;transferase activity
gene1607	Chr1	histidine utilization repressor	GO:0045892;GO:0006547;GO:0003677;GO:0003700	negative regulation of transcription, DNA-templated;histidine metabolic process;DNA binding;transcription factor activity, sequence-specific DNA binding
gene1608	Chr1	imidazolonepropionase	GO:0019556;GO:0019557;GO:0005737;GO:0008270;GO:0005506;GO:0050480	histidine catabolic process to glutamate and formamide;histidine catabolic process to glutamate and formate;cytoplasm;zinc ion binding;iron ion binding;imidazolonepropionase activity
gene1609	Chr1	formimidoylglutamase	GO:0019556;GO:0019557;GO:0030145;GO:0050415	histidine catabolic process to glutamate and formamide;histidine catabolic process to glutamate and formate;manganese ion binding;formimidoylglutamase activity
gene1610	Chr1	urocanate hydratase	GO:0019556;GO:0019557;GO:0005737;GO:0016153	histidine catabolic process to glutamate and formamide;histidine catabolic process to glutamate and formate;cytoplasm;urocanate hydratase activity
gene1611	Chr1	histidine ammonia-lyase	GO:0019556;GO:0019557;GO:0005737;GO:0004397	histidine catabolic process to glutamate and formamide;histidine catabolic process to glutamate and formate;cytoplasm;histidine ammonia-lyase activity
gene1613	Chr1	arginine ABC transporter ATP-binding protein ArtP	GO:0003333;GO:0005524;GO:0015424	amino acid transmembrane transport;ATP binding;amino acid-transporting ATPase activity
gene1614	Chr1	arginine ABC transporter substrate-binding protein	GO:0006810;GO:0035235;GO:0016020;GO:0030288;GO:0004970	transport;ionotropic glutamate receptor signaling pathway;membrane;outer membrane-bounded periplasmic space;ionotropic glutamate receptor activity
gene1615	Chr1	arginine transporter permease subunit ArtQ	GO:0006810;GO:0016021;GO:0005886;GO:0005215	transport;integral component of membrane;plasma membrane;transporter activity
gene1616	Chr1	arginine transporter permease subunit ArtM	GO:0006810;GO:0016021;GO:0005886;GO:0005215	transport;integral component of membrane;plasma membrane;transporter activity
gene1617	Chr1	methyl-accepting chemotaxis protein	GO:0007165;GO:0016021;GO:0004871	signal transduction;integral component of membrane;signal transducer activity
gene1619	Chr1	response regulator	GO:0000160;GO:0005622	phosphorelay signal transduction system;intracellular
gene1621	Chr1	hypothetical protein	GO:0006313;GO:0003677;GO:0004803	transposition, DNA-mediated;DNA binding;transposase activity
gene1624	Chr1	OmpA family protein	GO:0016021;GO:0009279	integral component of membrane;cell outer membrane
gene1626	Chr1	hypothetical protein	GO:0016021	integral component of membrane
gene1627	Chr1	hypothetical protein	GO:0006313;GO:0003677;GO:0004803	transposition, DNA-mediated;DNA binding;transposase activity
gene1628	Chr1	hypothetical protein	GO:0006313;GO:0003677;GO:0004803	transposition, DNA-mediated;DNA binding;transposase activity
gene1629	Chr1	isoprenylcysteine carboxyl methyltransferase	GO:0016021	integral component of membrane
gene1630	Chr1	FAD-binding oxidoreductase	GO:0055114;GO:0050660;GO:0051536;GO:0016614	oxidation-reduction process;flavin adenine dinucleotide binding;iron-sulfur cluster binding;oxidoreductase activity, acting on CH-OH group of donors
gene1633	Chr1	membrane protein	GO:0016021;GO:0009279	integral component of membrane;cell outer membrane
gene1634	Chr1	hypothetical protein	GO:0016021	integral component of membrane
gene1636	Chr1	maleylacetoacetate isomerase	GO:0009072;GO:0005737;GO:0016853	aromatic amino acid family metabolic process;cytoplasm;isomerase activity
gene1637	Chr1	2-keto-4-pentenoate hydratase	GO:0008152;GO:0003824	metabolic process;catalytic activity
gene1638	Chr1	homogentisate 1,2-dioxygenase	GO:0055114;GO:0006570;GO:0006559;GO:0046872;GO:0004411	oxidation-reduction process;tyrosine metabolic process;L-phenylalanine catabolic process;metal ion binding;homogentisate 1,2-dioxygenase activity
gene1639	Chr1	4-hydroxyphenylpyruvate dioxygenase	GO:0055114;GO:0009072;GO:0046872;GO:0003868	oxidation-reduction process;aromatic amino acid family metabolic process;metal ion binding;4-hydroxyphenylpyruvate dioxygenase activity
gene1640	Chr1	peptidase M20	GO:0008152;GO:0016787	metabolic process;hydrolase activity
gene1642	Chr1	copper transporter	GO:0006810;GO:0005215	transport;transporter activity
gene1643	Chr1	hemolysin D	GO:0055085;GO:0016021	transmembrane transport;integral component of membrane
gene1644	Chr1	cation transporter	GO:0098655;GO:0016021;GO:0008324	cation transmembrane transport;integral component of membrane;cation transmembrane transporter activity
gene1646	Chr1	lactoylglutathione lyase	GO:0016829	lyase activity
gene1649	Chr1	histidine kinase	GO:0016310;GO:0016301	phosphorylation;kinase activity
gene1650	Chr1	membrane protein	GO:0016021	integral component of membrane
gene1652	Chr1	glutamate decarboxylase	GO:0019752;GO:0030170;GO:0016831	carboxylic acid metabolic process;pyridoxal phosphate binding;carboxy-lyase activity
gene1653	Chr1	transcriptional regulator HexR	GO:0006355;GO:0005975;GO:0003677;GO:0003700;GO:0030246	regulation of transcription, DNA-templated;carbohydrate metabolic process;DNA binding;transcription factor activity, sequence-specific DNA binding;carbohydrate binding
gene1654	Chr1	alcohol dehydrogenase	GO:0055114;GO:0046872;GO:0016491	oxidation-reduction process;metal ion binding;oxidoreductase activity
gene1656	Chr1	glutaredoxin, GrxA family	GO:0055114;GO:0045454;GO:0005623;GO:0009055;GO:0015035	oxidation-reduction process;cell redox homeostasis;cell;electron carrier activity;protein disulfide oxidoreductase activity
gene1657	Chr1	transporter	GO:0098655;GO:0043266;GO:0016021;GO:0005886;GO:0008324;GO:0015459	cation transmembrane transport;regulation of potassium ion transport;integral component of membrane;plasma membrane;cation transmembrane transporter activity;potassium channel regulator activity
gene1658	Chr1	5-methyltetrahydropteroyltriglutamate--homocysteine S-methyltransferase	GO:0032259;GO:0009086;GO:0008270;GO:0003871	methylation;methionine biosynthetic process;zinc ion binding;5-methyltetrahydropteroyltriglutamate-homocysteine S-methyltransferase activity
gene1659	Chr1	XRE family transcriptional regulator	GO:0006355;GO:0003677;GO:0003700	regulation of transcription, DNA-templated;DNA binding;transcription factor activity, sequence-specific DNA binding
gene1661	Chr1	hypothetical protein	GO:0016021	integral component of membrane
gene1662	Chr1	YgiQ family radical SAM protein	GO:0051539;GO:0005506;GO:0003824	4 iron, 4 sulfur cluster binding;iron ion binding;catalytic activity
gene1663	Chr1	phosphoserine transaminase	GO:0008615;GO:0006564;GO:0005737;GO:0030170;GO:0004648	pyridoxine biosynthetic process;L-serine biosynthetic process;cytoplasm;pyridoxal phosphate binding;O-phospho-L-serine:2-oxoglutarate aminotransferase activity
gene1665	Chr1	sensor histidine kinase	GO:0000160;GO:0023014;GO:0005622;GO:0000155	phosphorelay signal transduction system;signal transduction by protein phosphorylation;intracellular;phosphorelay sensor kinase activity
gene1666	Chr1	response regulator	GO:0000160;GO:0005622	phosphorelay signal transduction system;intracellular
gene1668	Chr1	chromosome segregation ATPase	GO:0016021	integral component of membrane
gene1669	Chr1	hypothetical protein	GO:0016021	integral component of membrane
gene1671	Chr1	transporter	GO:0055085;GO:0006814;GO:0032328;GO:0016021;GO:0005886;GO:0015655	transmembrane transport;sodium ion transport;alanine transport;integral component of membrane;plasma membrane;alanine:sodium symporter activity
gene1672	Chr1	threonine transporter RhtB	GO:0006865;GO:0016021;GO:0005886	amino acid transport;integral component of membrane;plasma membrane
gene1673	Chr1	carboxypeptidase M32	GO:0006508;GO:0004181	proteolysis;metallocarboxypeptidase activity
gene1675	Chr1	hypothetical protein	GO:0006313;GO:0003677;GO:0004803	transposition, DNA-mediated;DNA binding;transposase activity
gene1676	Chr1	metal-dependent hydrolase	GO:0016810	hydrolase activity, acting on carbon-nitrogen (but not peptide) bonds
gene1677	Chr1	Transporter, drug/metabolite exporter family protein	GO:0016021	integral component of membrane
gene1679	Chr1	chitinase	GO:0005975;GO:0006032;GO:0005576;GO:0030246;GO:0004568	carbohydrate metabolic process;chitin catabolic process;extracellular region;carbohydrate binding;chitinase activity
gene1680	Chr1	chemotaxis protein	GO:0007165;GO:0006935;GO:0016021;GO:0004871	signal transduction;chemotaxis;integral component of membrane;signal transducer activity
gene1683	Chr1	hypothetical protein	GO:0016021	integral component of membrane
gene1684	Chr1	regulator of chromosome condensation RCC1	GO:0016021	integral component of membrane
gene1685	Chr1	CoA-disulfide reductase	GO:0055114;GO:0045454;GO:0005623;GO:0016491;GO:0050660	oxidation-reduction process;cell redox homeostasis;cell;oxidoreductase activity;flavin adenine dinucleotide binding
gene1687	Chr1	lytic transglycosylase	GO:0000270;GO:0016020;GO:0008933	peptidoglycan metabolic process;membrane;lytic transglycosylase activity
gene1697	Chr1	MFS transporter	GO:0016021	integral component of membrane
gene1698	Chr1	hypothetical protein	GO:0006313;GO:0003677;GO:0004803	transposition, DNA-mediated;DNA binding;transposase activity
gene1699	Chr1	MFS transporter	GO:0016021	integral component of membrane
gene1700	Chr1	transposase	GO:0006313;GO:0003677;GO:0004803	transposition, DNA-mediated;DNA binding;transposase activity
gene1701	Chr1	integrase	GO:0015074;GO:0003676	DNA integration;nucleic acid binding
gene1703	Chr1	hypothetical protein	GO:0006313;GO:0003677;GO:0004803	transposition, DNA-mediated;DNA binding;transposase activity
gene1704	Chr1	acyltransferase	GO:0016021;GO:0016747	integral component of membrane;transferase activity, transferring acyl groups other than amino-acyl groups
gene1705	Chr1	transposase	GO:0006313;GO:0006281;GO:0003677;GO:0004803	transposition, DNA-mediated;DNA repair;DNA binding;transposase activity
gene1706	Chr1	lipase	GO:0006629	lipid metabolic process
gene1707	Chr1	SAM-dependent methyltransferase	GO:0032259;GO:0008168	methylation;methyltransferase activity
gene1709	Chr1	hypothetical protein	GO:0005975;GO:0005576;GO:0030246;GO:0004553	carbohydrate metabolic process;extracellular region;carbohydrate binding;hydrolase activity, hydrolyzing O-glycosyl compounds
gene1710	Chr1	Fis family transcriptional regulator	GO:0006355;GO:0003700;GO:0043565	regulation of transcription, DNA-templated;transcription factor activity, sequence-specific DNA binding;sequence-specific DNA binding
gene1712	Chr1	amidase	GO:0016884	carbon-nitrogen ligase activity, with glutamine as amido-N-donor
gene1714	Chr1	transcriptional regulator	GO:0006355;GO:0003700;GO:0043565	regulation of transcription, DNA-templated;transcription factor activity, sequence-specific DNA binding;sequence-specific DNA binding
gene1715	Chr1	GNAT family acetyltransferase	GO:0008080	N-acetyltransferase activity
gene1716	Chr1	formate dehydrogenase subunit alpha	GO:0055114;GO:0015942;GO:0051539;GO:0009055;GO:0030151;GO:0008863	oxidation-reduction process;formate metabolic process;4 iron, 4 sulfur cluster binding;electron carrier activity;molybdenum ion binding;formate dehydrogenase (NAD+) activity
gene1718	Chr1	5'-methylthioadenosine/S-adenosylhomocysteine nucleosidase	GO:0019509;GO:0009164;GO:0008782;GO:0008930	L-methionine biosynthetic process from methylthioadenosine;nucleoside catabolic process;adenosylhomocysteine nucleosidase activity;methylthioadenosine nucleosidase activity
gene1720	Chr1	DDE transposase	GO:0006313;GO:0003677;GO:0004803	transposition, DNA-mediated;DNA binding;transposase activity
gene1721	Chr1	7-alpha-hydroxysteroid dehydrogenase	GO:0055114;GO:0016491	oxidation-reduction process;oxidoreductase activity
gene1722	Chr1	metal ion permease	GO:0016021	integral component of membrane
gene1723	Chr1	GTPase HflX	GO:0005737;GO:0000287;GO:0005525;GO:0003924	cytoplasm;magnesium ion binding;GTP binding;GTPase activity
gene1725	Chr1	molecular chaperone DnaK	GO:0006457;GO:0005524;GO:0051082	protein folding;ATP binding;unfolded protein binding
gene1726	Chr1	molecular chaperone DnaJ	GO:0006457;GO:0051082	protein folding;unfolded protein binding
gene1727	Chr1	3-ketoacyl-CoA thiolase	GO:0008152;GO:0016021;GO:0003985	metabolic process;integral component of membrane;acetyl-CoA C-acetyltransferase activity
gene1728	Chr1	beta-ketoacyl-ACP reductase	GO:0055114;GO:0016491	oxidation-reduction process;oxidoreductase activity
gene1729	Chr1	transcriptional regulator	GO:0006355;GO:0003677;GO:0003700	regulation of transcription, DNA-templated;DNA binding;transcription factor activity, sequence-specific DNA binding
gene1730	Chr1	CoA-transferase	GO:0046952;GO:0008775	ketone body catabolic process;acetate CoA-transferase activity
gene1732	Chr1	trans-2-enoyl-CoA reductase	GO:0055114;GO:0006633;GO:0051287;GO:0004318	oxidation-reduction process;fatty acid biosynthetic process;NAD binding;enoyl-[acyl-carrier-protein] reductase (NADH) activity
gene1733	Chr1	MFS transporter	GO:0055085;GO:0016021	transmembrane transport;integral component of membrane
gene1734	Chr1	carboxylesterase	GO:0008152;GO:0016787	metabolic process;hydrolase activity
gene1736	Chr1	manganese transporter	GO:0055085;GO:0030001;GO:0016021;GO:0005886;GO:0046872;GO:0015293	transmembrane transport;metal ion transport;integral component of membrane;plasma membrane;metal ion binding;symporter activity
gene1737	Chr1	peroxidase	GO:0055114;GO:0098869;GO:0020037;GO:0004601	oxidation-reduction process;cellular oxidant detoxification;heme binding;peroxidase activity
gene1739	Chr1	HNH endonuclease	GO:0090305;GO:0003676;GO:0004519	nucleic acid phosphodiester bond hydrolysis;nucleic acid binding;endonuclease activity
gene1741	Chr1	alkyl sulfatase	GO:0046983	protein dimerization activity
gene1743	Chr1	hypothetical protein	GO:0016021	integral component of membrane
gene1747	Chr1	hypothetical protein	GO:0016021	integral component of membrane
gene1748	Chr1	hypothetical protein	GO:0016021	integral component of membrane
gene1749	Chr1	RpiR family transcriptional regulator	GO:0006355;GO:0005975;GO:0003677;GO:0003700;GO:0030246	regulation of transcription, DNA-templated;carbohydrate metabolic process;DNA binding;transcription factor activity, sequence-specific DNA binding;carbohydrate binding
gene1750	Chr1	PTS sugar transporter subunit IIA	GO:0016310;GO:0009401;GO:0034219;GO:0016021;GO:0005886;GO:0016301;GO:0008982	phosphorylation;phosphoenolpyruvate-dependent sugar phosphotransferase system;carbohydrate transmembrane transport;integral component of membrane;plasma membrane;kinase activity;protein-N(PI)-phosphohistidine-sugar phosphotransferase activity
gene1751	Chr1	N-acetylmuramic acid 6-phosphate etherase	GO:0005975;GO:0009254;GO:0097175;GO:0097173;GO:0016740;GO:0030246;GO:0016853;GO:0016835	carbohydrate metabolic process;peptidoglycan turnover;1,6-anhydro-N-acetyl-beta-muramic acid catabolic process;N-acetylmuramic acid catabolic process;transferase activity;carbohydrate binding;isomerase activity;carbon-oxygen lyase activity
gene1752	Chr1	16S rRNA pseudouridine(516) synthase	GO:0001522;GO:0003723;GO:0009982	pseudouridine synthesis;RNA binding;pseudouridine synthase activity
gene1753	Chr1	methyltransferase type 11	GO:0032259;GO:0008168	methylation;methyltransferase activity
gene1755	Chr1	hypothetical protein	GO:0006313;GO:0003677;GO:0004803	transposition, DNA-mediated;DNA binding;transposase activity
gene1758	Chr1	hypothetical protein	GO:0016021	integral component of membrane
gene1760	Chr1	ribonuclease HI	GO:0090502;GO:0003676;GO:0004523	RNA phosphodiester bond hydrolysis, endonucleolytic;nucleic acid binding;RNA-DNA hybrid ribonuclease activity
gene1761	Chr1	transporter	GO:0016021	integral component of membrane
gene1762	Chr1	transporter	GO:0016021	integral component of membrane
gene1766	Chr1	beta-mannosidase	GO:0005975;GO:0004553	carbohydrate metabolic process;hydrolase activity, hydrolyzing O-glycosyl compounds
gene1767	Chr1	membrane protein	GO:0016021	integral component of membrane
gene1769	Chr1	serine protease	GO:0006629	lipid metabolic process
gene1771	Chr1	hypothetical protein	GO:0016021;GO:0016787	integral component of membrane;hydrolase activity
gene1772	Chr1	3-oxoadipate enol-lactonase	GO:0016787	hydrolase activity
gene1774	Chr1	hypothetical protein	GO:0006313;GO:0003677;GO:0004803	transposition, DNA-mediated;DNA binding;transposase activity
gene1776	Chr1	3-oxoacyl-ACP synthase	GO:0008080;GO:0004315	N-acetyltransferase activity;3-oxoacyl-[acyl-carrier-protein] synthase activity
gene1778	Chr1	hypothetical protein	GO:0016021	integral component of membrane
gene1779	Chr1	ATPase	GO:0005524;GO:0016887	ATP binding;ATPase activity
gene1784	Chr1	DUF3137 domain-containing protein	GO:0016021	integral component of membrane
gene1786	Chr1	DUF3137 domain-containing protein	GO:0016021	integral component of membrane
gene1787	Chr1	hypothetical protein	GO:0016021	integral component of membrane
gene1788	Chr1	hypothetical protein	GO:0016021	integral component of membrane
gene1792	Chr1	BCCT family transporter	GO:0006810;GO:0016021;GO:0005215	transport;integral component of membrane;transporter activity
gene1793	Chr1	peptidase M19	GO:0006508;GO:0016805	proteolysis;dipeptidase activity
gene1794	Chr1	aldehyde dehydrogenase	GO:0055114;GO:0016620	oxidation-reduction process;oxidoreductase activity, acting on the aldehyde or oxo group of donors, NAD or NADP as acceptor
gene1796	Chr1	LysR family transcriptional regulator	GO:0006355;GO:0003677;GO:0003700	regulation of transcription, DNA-templated;DNA binding;transcription factor activity, sequence-specific DNA binding
gene1797	Chr1	choloylglycine hydrolase	GO:0016811	hydrolase activity, acting on carbon-nitrogen (but not peptide) bonds, in linear amides
gene1798	Chr1	LysR family transcriptional regulator	GO:0006355;GO:0003677;GO:0003700	regulation of transcription, DNA-templated;DNA binding;transcription factor activity, sequence-specific DNA binding
gene1799	Chr1	metal-dependent hydrolase	GO:0016810	hydrolase activity, acting on carbon-nitrogen (but not peptide) bonds
gene1800	Chr1	SAM-dependent methyltransferase	GO:0032259;GO:0008168	methylation;methyltransferase activity
gene1801	Chr1	RNA helicase	GO:0005524;GO:0003676;GO:0004386	ATP binding;nucleic acid binding;helicase activity
gene1803	Chr1	methyl-accepting chemotaxis protein	GO:0007165;GO:0016021;GO:0004871	signal transduction;integral component of membrane;signal transducer activity
gene1805	Chr1	phage-shock protein	GO:0016740	transferase activity
gene1806	Chr1	membrane protein	GO:0016021	integral component of membrane
gene1807	Chr1	proton/sodium-glutamate symport protein	GO:0055085;GO:0016021;GO:0015293	transmembrane transport;integral component of membrane;symporter activity
gene1808	Chr1	NADH dehydrogenase	GO:0055114;GO:0003954	oxidation-reduction process;NADH dehydrogenase activity
gene1809	Chr1	membrane protein	GO:0016021	integral component of membrane
gene1810	Chr1	phosphonate utilization transcriptional regulator PhnR	GO:0006355;GO:0003677;GO:0003700	regulation of transcription, DNA-templated;DNA binding;transcription factor activity, sequence-specific DNA binding
gene1811	Chr1	chemotaxis protein	GO:0007165;GO:0016021;GO:0004871	signal transduction;integral component of membrane;signal transducer activity
gene1812	Chr1	galactoside O-acetyltransferase	GO:0016407	acetyltransferase activity
gene1813	Chr1	GCN5 family N-acetyltransferase	GO:0008080	N-acetyltransferase activity
gene1814	Chr1	hypothetical protein	GO:0009401;GO:0034219;GO:0008982	phosphoenolpyruvate-dependent sugar phosphotransferase system;carbohydrate transmembrane transport;protein-N(PI)-phosphohistidine-sugar phosphotransferase activity
gene1815	Chr1	LysR family transcriptional regulator	GO:0006355;GO:0003677;GO:0003700	regulation of transcription, DNA-templated;DNA binding;transcription factor activity, sequence-specific DNA binding
gene1816	Chr1	MATE family efflux transporter	GO:0006855;GO:0016021;GO:0015297;GO:0015238	drug transmembrane transport;integral component of membrane;antiporter activity;drug transmembrane transporter activity
gene1823	Chr1	hypothetical protein	GO:0006313;GO:0003677;GO:0004803	transposition, DNA-mediated;DNA binding;transposase activity
gene1826	Chr1	hypothetical protein	GO:0006313;GO:0003677;GO:0004803	transposition, DNA-mediated;DNA binding;transposase activity
gene1834	Chr1	phenylalanine--tRNA ligase subunit beta	GO:0008033;GO:0006432;GO:0005737;GO:0005524;GO:0000287;GO:0000049;GO:0004826	tRNA processing;phenylalanyl-tRNA aminoacylation;cytoplasm;ATP binding;magnesium ion binding;tRNA binding;phenylalanine-tRNA ligase activity
gene1835	Chr1	phenylalanine--tRNA ligase subunit alpha	GO:0006432;GO:0005737;GO:0005524;GO:0000287;GO:0000049;GO:0004826	phenylalanyl-tRNA aminoacylation;cytoplasm;ATP binding;magnesium ion binding;tRNA binding;phenylalanine-tRNA ligase activity
gene1836	Chr1	acetyltransferase	GO:0008080	N-acetyltransferase activity
gene1837	Chr1	GGDEF domain-containing protein	GO:0046872	metal ion binding
gene1840	Chr1	RND transporter	GO:0006810;GO:0016021;GO:0005215	transport;integral component of membrane;transporter activity
gene1841	Chr1	TetR family transcriptional regulator	GO:0006355;GO:0003677	regulation of transcription, DNA-templated;DNA binding
gene1842	Chr1	diguanylate cyclase	GO:0007165;GO:0016021;GO:0004871	signal transduction;integral component of membrane;signal transducer activity
gene1848	Chr1	CDP-diacylglycerol--glycerol-3-phosphate 3-phosphatidyltransferase	GO:0008654;GO:0016021;GO:0008444	phospholipid biosynthetic process;integral component of membrane;CDP-diacylglycerol-glycerol-3-phosphate 3-phosphatidyltransferase activity
gene1849	Chr1	excinuclease ABC subunit C	GO:0090305;GO:0009432;GO:0006289;GO:0005737;GO:0009380;GO:0003677;GO:0009381	nucleic acid phosphodiester bond hydrolysis;SOS response;nucleotide-excision repair;cytoplasm;excinuclease repair complex;DNA binding;excinuclease ABC activity
gene1850	Chr1	DNA-binding response regulator	GO:0006355;GO:0000160;GO:0005622;GO:0003677	regulation of transcription, DNA-templated;phosphorelay signal transduction system;intracellular;DNA binding
gene1853	Chr1	DNA polymerase II	GO:0090305;GO:0006260;GO:0071897;GO:0003677;GO:0000166;GO:0003887;GO:0008408	nucleic acid phosphodiester bond hydrolysis;DNA replication;DNA biosynthetic process;DNA binding;nucleotide binding;DNA-directed DNA polymerase activity;3'-5' exonuclease activity
gene1854	Chr1	diguanylate phosphodiesterase	GO:0009401;GO:0034219;GO:0016021;GO:0005886;GO:0008982	phosphoenolpyruvate-dependent sugar phosphotransferase system;carbohydrate transmembrane transport;integral component of membrane;plasma membrane;protein-N(PI)-phosphohistidine-sugar phosphotransferase activity
gene1855	Chr1	nucleotidyltransferase	GO:0016779	nucleotidyltransferase activity
gene1856	Chr1	elongation factor P-like protein YeiP	GO:0006414;GO:0005737;GO:0003746	translational elongation;cytoplasm;translation elongation factor activity
gene1858	Chr1	integration host factor subunit alpha	GO:0006355;GO:0006310;GO:0006417;GO:0003677	regulation of transcription, DNA-templated;DNA recombination;regulation of translation;DNA binding
gene1859	Chr1	hybrid sensor histidine kinase/response regulator	GO:0000160;GO:0023014;GO:0016021;GO:0005622;GO:0000155	phosphorelay signal transduction system;signal transduction by protein phosphorylation;integral component of membrane;intracellular;phosphorelay sensor kinase activity
gene1861	Chr1	intracellular septation protein A	GO:0051301;GO:0007049;GO:0005887	cell division;cell cycle;integral component of plasma membrane
gene1865	Chr1	hypothetical protein	GO:0016021	integral component of membrane
gene1870	Chr1	hypothetical protein	GO:0006810;GO:0016021	transport;integral component of membrane
gene1871	Chr1	ABC transporter ATP-binding protein	GO:0005524;GO:0016887	ATP binding;ATPase activity
gene1872	Chr1	membrane protein	GO:0008654;GO:0016021;GO:0016780	phospholipid biosynthetic process;integral component of membrane;phosphotransferase activity, for other substituted phosphate groups
gene1873	Chr1	hypothetical protein	GO:0006313;GO:0003677;GO:0004803	transposition, DNA-mediated;DNA binding;transposase activity
gene1874	Chr1	glycosyl transferase	GO:0016740	transferase activity
gene1875	Chr1	methyltransferase	GO:0032259;GO:0006364;GO:0005737;GO:0008168	methylation;rRNA processing;cytoplasm;methyltransferase activity
gene1876	Chr1	RNA pseudouridine synthase	GO:0001522;GO:0003723;GO:0009982	pseudouridine synthesis;RNA binding;pseudouridine synthase activity
gene1877	Chr1	chemotaxis protein	GO:0007165;GO:0016021;GO:0004871	signal transduction;integral component of membrane;signal transducer activity
gene1878	Chr1	sodium-dependent transporter	GO:0055085;GO:0006836;GO:0016021;GO:0005328	transmembrane transport;neurotransmitter transport;integral component of membrane;neurotransmitter:sodium symporter activity
gene1879	Chr1	cardiolipin synthase A	GO:0032049;GO:0016021;GO:0005886;GO:0008808	cardiolipin biosynthetic process;integral component of membrane;plasma membrane;cardiolipin synthase activity
gene1880	Chr1	cystathionine beta-lyase	GO:0006520;GO:0005737;GO:0030170;GO:0004121	cellular amino acid metabolic process;cytoplasm;pyridoxal phosphate binding;cystathionine beta-lyase activity
gene1881	Chr1	DNA-3-methyladenine glycosidase	GO:0006284;GO:0008725	base-excision repair;DNA-3-methyladenine glycosylase activity
gene1882	Chr1	multidrug transporter AcrB	GO:0006810;GO:0016021;GO:0005215	transport;integral component of membrane;transporter activity
gene1883	Chr1	hemolysin secretion protein D	GO:0055085;GO:0009306;GO:0005886	transmembrane transport;protein secretion;plasma membrane
gene1884	Chr1	acriflavin resistance protein	GO:0055085;GO:0005886	transmembrane transport;plasma membrane
gene1885	Chr1	hypothetical protein	GO:0016021	integral component of membrane
gene1886	Chr1	phage-shock protein	GO:0016021	integral component of membrane
gene1887	Chr1	phage-shock protein	GO:0006355;GO:0009271;GO:0016021	regulation of transcription, DNA-templated;phage shock;integral component of membrane
gene1889	Chr1	phage shock protein operon transcriptional activator	GO:0006355;GO:0005524;GO:0043565;GO:0008134	regulation of transcription, DNA-templated;ATP binding;sequence-specific DNA binding;transcription factor binding
gene1890	Chr1	ABC transporter substrate-binding protein	GO:0055085;GO:0043190	transmembrane transport;ATP-binding cassette (ABC) transporter complex
gene1891	Chr1	antimicrobial peptide ABC transporter permease SapB	GO:0006810;GO:0016021;GO:0005886	transport;integral component of membrane;plasma membrane
gene1892	Chr1	antimicrobial peptide ABC transporter permease SapC	GO:0006810;GO:0016021;GO:0005886	transport;integral component of membrane;plasma membrane
gene1893	Chr1	peptide ABC transporter ATP-binding protein	GO:0015833;GO:0005524;GO:0016887	peptide transport;ATP binding;ATPase activity
gene1894	Chr1	peptide ABC transporter ATP-binding protein	GO:0005524;GO:0016887	ATP binding;ATPase activity
gene1895	Chr1	manganese-dependent inorganic pyrophosphatase	GO:0005737;GO:0046872;GO:0004427	cytoplasm;metal ion binding;inorganic diphosphatase activity
gene1896	Chr1	hypothetical protein	GO:0016021	integral component of membrane
gene1897	Chr1	methyl-accepting chemotaxis sensory transducer	GO:0007165;GO:0006935;GO:0016021;GO:0004888	signal transduction;chemotaxis;integral component of membrane;transmembrane signaling receptor activity
gene1898	Chr1	bifunctional phosphoribosyl-AMP cyclohydrolase/phosphoribosyl-ATP diphosphatase	GO:0000105;GO:0005737;GO:0005524;GO:0004636;GO:0004635	histidine biosynthetic process;cytoplasm;ATP binding;phosphoribosyl-ATP diphosphatase activity;phosphoribosyl-AMP cyclohydrolase activity
gene1899	Chr1	imidazole glycerol phosphate synthase cyclase subunit	GO:0000105;GO:0005737;GO:0016829;GO:0000107	histidine biosynthetic process;cytoplasm;lyase activity;imidazoleglycerol-phosphate synthase activity
gene1900	Chr1	1-(5-phosphoribosyl)-5-[(5-phosphoribosylamino)methylideneamino]imidazole-4-carboxamide isomerase	GO:0000105;GO:0005737;GO:0003949	histidine biosynthetic process;cytoplasm;1-(5-phosphoribosyl)-5-[(5-phosphoribosylamino)methylideneamino]imidazole-4-carboxamide isomerase activity
gene1901	Chr1	imidazole glycerol phosphate synthase subunit HisH	GO:0006541;GO:0000105;GO:0005737;GO:0000107	glutamine metabolic process;histidine biosynthetic process;cytoplasm;imidazoleglycerol-phosphate synthase activity
gene1902	Chr1	bifunctional imidazole glycerol-phosphate dehydratase/histidinol phosphatase	GO:0016311;GO:0000105;GO:0005737;GO:0046872;GO:0004401;GO:0004424	dephosphorylation;histidine biosynthetic process;cytoplasm;metal ion binding;histidinol-phosphatase activity;imidazoleglycerol-phosphate dehydratase activity
gene1903	Chr1	histidinol-phosphate transaminase	GO:0000105;GO:0030170;GO:0080130;GO:0004400	histidine biosynthetic process;pyridoxal phosphate binding;L-phenylalanine:2-oxoglutarate aminotransferase activity;histidinol-phosphate transaminase activity
gene1904	Chr1	histidinol dehydrogenase	GO:0055114;GO:0000105;GO:0008270;GO:0051287;GO:0004399	oxidation-reduction process;histidine biosynthetic process;zinc ion binding;NAD binding;histidinol dehydrogenase activity
gene1905	Chr1	ATP phosphoribosyltransferase	GO:0000105;GO:0005737;GO:0005524;GO:0000287;GO:0003879	histidine biosynthetic process;cytoplasm;ATP binding;magnesium ion binding;ATP phosphoribosyltransferase activity
gene1906	Chr1	Na+/H+ antiporter	GO:0016021	integral component of membrane
gene1907	Chr1	DNA-binding protein	GO:0006355;GO:0005622;GO:0003677;GO:0046983	regulation of transcription, DNA-templated;intracellular;DNA binding;protein dimerization activity
gene1908	Chr1	inosine/guanosine kinase	GO:0016310;GO:0016301	phosphorylation;kinase activity
gene1909	Chr1	hypothetical protein	GO:0006313;GO:0003677;GO:0004803	transposition, DNA-mediated;DNA binding;transposase activity
gene1910	Chr1	inosine/guanosine kinase	GO:0016310;GO:0016301	phosphorylation;kinase activity
gene1912	Chr1	tRNA 2-thiouridine(34) synthase MnmA	GO:0006400;GO:0005737;GO:0005524;GO:0000049;GO:0016783	tRNA modification;cytoplasm;ATP binding;tRNA binding;sulfurtransferase activity
gene1913	Chr1	lysogenization protein HflD	GO:0005737;GO:0005886	cytoplasm;plasma membrane
gene1914	Chr1	adenylosuccinate lyase	GO:0006189;GO:0044208;GO:0070626;GO:0004018	'de novo' IMP biosynthetic process;'de novo' AMP biosynthetic process;(S)-2-(5-amino-1-(5-phospho-D-ribosyl)imidazole-4-carboxamido)succinate AMP-lyase (fumarate-forming) activity;N6-(1,2-dicarboxyethyl)AMP AMP-lyase (fumarate-forming) activity
gene1916	Chr1	hypothetical protein	GO:0016872	intramolecular lyase activity
gene1918	Chr1	cyclopropane-fatty-acyl-phospholipid synthase	GO:0008610	lipid biosynthetic process
gene1920	Chr1	amine oxidase	GO:0055114;GO:0016491	oxidation-reduction process;oxidoreductase activity
gene1921	Chr1	short-chain dehydrogenase	GO:0055114;GO:0016491	oxidation-reduction process;oxidoreductase activity
gene1923	Chr1	zinc metalloprotease HtpX	GO:0006508;GO:0016021;GO:0005886;GO:0008270;GO:0004222	proteolysis;integral component of membrane;plasma membrane;zinc ion binding;metalloendopeptidase activity
gene1924	Chr1	hypothetical protein	GO:0016787	hydrolase activity
gene1925	Chr1	dethiobiotin synthase	GO:0009102;GO:0005737;GO:0005524;GO:0000287;GO:0004141	biotin biosynthetic process;cytoplasm;ATP binding;magnesium ion binding;dethiobiotin synthase activity
gene1926	Chr1	malonyl-[acyl-carrier protein] O-methyltransferase BioC	GO:0032259;GO:0009102;GO:0010340	methylation;biotin biosynthetic process;carboxyl-O-methyltransferase activity
gene1927	Chr1	8-amino-7-oxononanoate synthase	GO:0009102;GO:0030170;GO:0008710	biotin biosynthetic process;pyridoxal phosphate binding;8-amino-7-oxononanoate synthase activity
gene1928	Chr1	biotin synthase BioB	GO:0009102;GO:0051539;GO:0005506;GO:0051537;GO:0004076	biotin biosynthetic process;4 iron, 4 sulfur cluster binding;iron ion binding;2 iron, 2 sulfur cluster binding;biotin synthase activity
gene1929	Chr1	adenosylmethionine--8-amino-7-oxononanoate aminotransferase BioA	GO:0009102;GO:0005737;GO:0030170;GO:0004015	biotin biosynthetic process;cytoplasm;pyridoxal phosphate binding;adenosylmethionine-8-amino-7-oxononanoate transaminase activity
gene1933	Chr1	hypothetical protein	GO:0016021	integral component of membrane
gene1934	Chr1	ATP-dependent DNA helicase DinG	GO:0032508;GO:0006139;GO:0005524;GO:0003677;GO:0004003	DNA duplex unwinding;nucleobase-containing compound metabolic process;ATP binding;DNA binding;ATP-dependent DNA helicase activity
gene1935	Chr1	membrane protein	GO:0016021;GO:0005886	integral component of membrane;plasma membrane
gene1938	Chr1	50S ribosomal protein L16 arginine hydroxylase	GO:0005840	ribosome
gene1939	Chr1	exodeoxyribonuclease III	GO:0090305;GO:0006281;GO:0005622;GO:0003677;GO:0004519;GO:0008853	nucleic acid phosphodiester bond hydrolysis;DNA repair;intracellular;DNA binding;endonuclease activity;exodeoxyribonuclease III activity
gene1940	Chr1	ATP-binding protein	GO:0030253;GO:0016021;GO:0030256;GO:0005524;GO:0008565;GO:0042626	protein secretion by the type I secretion system;integral component of membrane;type I protein secretion system complex;ATP binding;protein transporter activity;ATPase activity, coupled to transmembrane movement of substances
gene1941	Chr1	HlyD family type I secretion periplasmic adaptor subunit	GO:0009306;GO:0016021	protein secretion;integral component of membrane
gene1942	Chr1	hypothetical protein	GO:0005509	calcium ion binding
gene1943	Chr1	trans-2-enoyl-CoA reductase	GO:0055114;GO:0006633;GO:0051287;GO:0004318	oxidation-reduction process;fatty acid biosynthetic process;NAD binding;enoyl-[acyl-carrier-protein] reductase (NADH) activity
gene1944	Chr1	acyl-CoA dehydrogenase	GO:0033539;GO:0050660;GO:0003995	fatty acid beta-oxidation using acyl-CoA dehydrogenase;flavin adenine dinucleotide binding;acyl-CoA dehydrogenase activity
gene1945	Chr1	TetR family transcriptional regulator	GO:0006355;GO:0003677	regulation of transcription, DNA-templated;DNA binding
gene1946	Chr1	polysaccharide biosynthesis protein GtrA	GO:0006810;GO:0000271;GO:0016021	transport;polysaccharide biosynthetic process;integral component of membrane
gene1947	Chr1	dolichyl-phosphate-mannose--protein mannosyltransferase	GO:0006493;GO:0097502;GO:0016021;GO:0000030	protein O-linked glycosylation;mannosylation;integral component of membrane;mannosyltransferase activity
gene1948	Chr1	glycosyl transferase family 2	GO:0016021;GO:0016740	integral component of membrane;transferase activity
gene1949	Chr1	hypothetical protein	GO:0006355;GO:0000160;GO:0005622;GO:0003677	regulation of transcription, DNA-templated;phosphorelay signal transduction system;intracellular;DNA binding
gene1950	Chr1	two-component sensor histidine kinase	GO:0000160;GO:0023014;GO:0016021;GO:0005622;GO:0000155	phosphorelay signal transduction system;signal transduction by protein phosphorylation;integral component of membrane;intracellular;phosphorelay sensor kinase activity
gene1953	Chr1	cytochrome b6	GO:0055114;GO:0098869;GO:0046872;GO:0009055;GO:0020037;GO:0004601	oxidation-reduction process;cellular oxidant detoxification;metal ion binding;electron carrier activity;heme binding;peroxidase activity
gene1954	Chr1	hybrid sensor histidine kinase/response regulator	GO:0000160;GO:0023014;GO:0016021;GO:0005622;GO:0000155	phosphorelay signal transduction system;signal transduction by protein phosphorylation;integral component of membrane;intracellular;phosphorelay sensor kinase activity
gene1956	Chr1	amidohydrolase	GO:0016810	hydrolase activity, acting on carbon-nitrogen (but not peptide) bonds
gene1960	Chr1	hypothetical protein	GO:0016021	integral component of membrane
gene1961	Chr1	hypothetical protein	GO:0016021	integral component of membrane
gene1962	Chr1	membrane protein	GO:0016021	integral component of membrane
gene1964	Chr1	hypothetical protein	GO:0016021	integral component of membrane
gene1967	Chr1	SAM-dependent methyltransferase	GO:0016740	transferase activity
gene1968	Chr1	hypothetical protein	GO:0006313;GO:0003677;GO:0004803	transposition, DNA-mediated;DNA binding;transposase activity
gene1975	Chr1	alanine transporter	GO:1902475;GO:0032973;GO:0005887;GO:0034639	L-alpha-amino acid transmembrane transport;amino acid export;integral component of plasma membrane;L-amino acid efflux transmembrane transporter activity
gene1976	Chr1	histidine kinase	GO:0000160;GO:0023014;GO:0016021;GO:0005622;GO:0000155	phosphorelay signal transduction system;signal transduction by protein phosphorylation;integral component of membrane;intracellular;phosphorelay sensor kinase activity
gene1978	Chr1	potassium channel protein	GO:0016021	integral component of membrane
gene1979	Chr1	quinolinate synthetase	GO:0009435;GO:0019805;GO:0005737;GO:0046872;GO:0051539;GO:0016765;GO:0008987	NAD biosynthetic process;quinolinate biosynthetic process;cytoplasm;metal ion binding;4 iron, 4 sulfur cluster binding;transferase activity, transferring alkyl or aryl (other than methyl) groups;quinolinate synthetase A activity
gene1980	Chr1	tol-pal system protein YbgF	GO:0070206	protein trimerization
gene1981	Chr1	peptidoglycan-associated lipoprotein	GO:0016021;GO:0009279	integral component of membrane;cell outer membrane
gene1982	Chr1	translocation protein TolB	GO:0017038;GO:0042597	protein import;periplasmic space
gene1983	Chr1	protein TolA	GO:0006810;GO:0016020;GO:0005215	transport;membrane;transporter activity
gene1984	Chr1	biopolymer transporter TolR	GO:0015031;GO:0016021;GO:0005886;GO:0005215	protein transport;integral component of membrane;plasma membrane;transporter activity
gene1985	Chr1	Tol-Pal system subunit TolQ	GO:0015031;GO:0016021;GO:0008565	protein transport;integral component of membrane;protein transporter activity
gene1986	Chr1	tol-pal system-associated acyl-CoA thioesterase	GO:0016790	thiolester hydrolase activity
gene1987	Chr1	cyd operon protein YbgE	GO:0016021	integral component of membrane
gene1988	Chr1	cytochrome d ubiquinol oxidase subunit II	GO:0055114;GO:0016021	oxidation-reduction process;integral component of membrane
gene1989	Chr1	cytochrome bd oxidase subunit I	GO:0055114;GO:0016021;GO:0016491	oxidation-reduction process;integral component of membrane;oxidoreductase activity
gene1990	Chr1	Holliday junction DNA helicase RuvB	GO:0006281;GO:0006310;GO:0009432;GO:0032508;GO:0005524;GO:0003677;GO:0009378	DNA repair;DNA recombination;SOS response;DNA duplex unwinding;ATP binding;DNA binding;four-way junction helicase activity
gene1991	Chr1	Holliday junction ATP-dependent DNA helicase RuvA	GO:0006281;GO:0006310;GO:0009432;GO:0032508;GO:0009379;GO:0005524;GO:0003677;GO:0009378	DNA repair;DNA recombination;SOS response;DNA duplex unwinding;Holliday junction helicase complex;ATP binding;DNA binding;four-way junction helicase activity
gene1992	Chr1	crossover junction endodeoxyribonuclease RuvC	GO:0090305;GO:0006281;GO:0006310;GO:0000287;GO:0003676;GO:0008821	nucleic acid phosphodiester bond hydrolysis;DNA repair;DNA recombination;magnesium ion binding;nucleic acid binding;crossover junction endodeoxyribonuclease activity
gene1993	Chr1	alpha-galactosidase	GO:0005975;GO:0004557	carbohydrate metabolic process;alpha-galactosidase activity
gene1994	Chr1	trimethylamine N-oxide reductase I catalytic subunit	GO:0055114;GO:0042597;GO:0009055;GO:0030151;GO:0050626	oxidation-reduction process;periplasmic space;electron carrier activity;molybdenum ion binding;trimethylamine-N-oxide reductase (cytochrome c) activity
gene1995	Chr1	cytochrome C nitrate reductase	GO:0016021;GO:0009276;GO:0009055;GO:0005506;GO:0020037	integral component of membrane;Gram-negative-bacterium-type cell wall;electron carrier activity;iron ion binding;heme binding
gene1996	Chr1	trimethylamine N-oxide reductase system protein TorE	GO:0016021	integral component of membrane
gene1997	Chr1	ABC transporter permease	GO:0016021	integral component of membrane
gene1999	Chr1	formate transporter FocA	GO:0015724;GO:0016021;GO:0015499	formate transport;integral component of membrane;formate transmembrane transporter activity
gene2001	Chr1	DNA-binding protein	GO:0003677	DNA binding
gene2002	Chr1	membrane protein	GO:0016021	integral component of membrane
gene2003	Chr1	LysR family transcriptional regulator	GO:0006355;GO:0003677;GO:0003700	regulation of transcription, DNA-templated;DNA binding;transcription factor activity, sequence-specific DNA binding
gene2004	Chr1	nucleoside-diphosphate sugar epimerase	GO:0003824;GO:0050662	catalytic activity;coenzyme binding
gene2006	Chr1	ATP-dependent Clp protease ATP-binding subunit ClpA	GO:0006508;GO:0005524;GO:0004176	proteolysis;ATP binding;ATP-dependent peptidase activity
gene2007	Chr1	ATP-dependent Clp protease adaptor ClpS	GO:0006508;GO:0030163;GO:0008233	proteolysis;protein catabolic process;peptidase activity
gene2008	Chr1	cold shock domain protein CspD	GO:0006355;GO:0006950;GO:0005737;GO:0003677	regulation of transcription, DNA-templated;response to stress;cytoplasm;DNA binding
gene2009	Chr1	isocitrate dehydrogenase, NADP-dependent	GO:0006099;GO:0046872;GO:0004450	tricarboxylic acid cycle;metal ion binding;isocitrate dehydrogenase (NADP+) activity
gene2010	Chr1	ribosomal large subunit pseudouridine synthase E	GO:0001522;GO:0003723;GO:0009982	pseudouridine synthesis;RNA binding;pseudouridine synthase activity
gene2012	Chr1	cytochrome c biogenesis protein	GO:0055114;GO:0017004;GO:0016021	oxidation-reduction process;cytochrome complex assembly;integral component of membrane
gene2013	Chr1	protein disulfide oxidoreductase	GO:0055114;GO:0045454;GO:0098869;GO:0016021;GO:0005623;GO:0016491;GO:0016853;GO:0016209	oxidation-reduction process;cell redox homeostasis;cellular oxidant detoxification;integral component of membrane;cell;oxidoreductase activity;isomerase activity;antioxidant activity
gene2014	Chr1	aspartate--tRNA ligase	GO:0006418;GO:0005737;GO:0005524;GO:0003676;GO:0004815	tRNA aminoacylation for protein translation;cytoplasm;ATP binding;nucleic acid binding;aspartate-tRNA ligase activity
gene2016	Chr1	tRNA (uridine-5-oxyacetic acid methyl ester)(34) synthase TrmP	GO:0030488;GO:0002098;GO:0016300;GO:1904047;GO:0016743	tRNA methylation;tRNA wobble uridine modification;tRNA (uracil) methyltransferase activity;S-adenosyl-L-methionine binding;carboxyl- or carbamoyltransferase activity
gene2017	Chr1	tRNA 5-methoxyuridine(34) synthase CmoB	GO:0030488;GO:0002098;GO:0016765;GO:0016300	tRNA methylation;tRNA wobble uridine modification;transferase activity, transferring alkyl or aryl (other than methyl) groups;tRNA (uracil) methyltransferase activity
gene2018	Chr1	ATP-dependent Zn protease	GO:0006508;GO:0008233	proteolysis;peptidase activity
gene2019	Chr1	gonadoliberin III	GO:0016021	integral component of membrane
gene2020	Chr1	alpha-L-glutamate ligase-like protein	GO:0005524;GO:0046872;GO:0016874	ATP binding;metal ion binding;ligase activity
gene2021	Chr1	cell division protein MukB	GO:0051301;GO:0007049;GO:0007059;GO:0030261;GO:0005737;GO:0009295;GO:0005524;GO:0003677	cell division;cell cycle;chromosome segregation;chromosome condensation;cytoplasm;nucleoid;ATP binding;DNA binding
gene2022	Chr1	condensin subunit E	GO:0051301;GO:0007049;GO:0006260;GO:0007059;GO:0030261;GO:0005737;GO:0009295	cell division;cell cycle;DNA replication;chromosome segregation;chromosome condensation;cytoplasm;nucleoid
gene2023	Chr1	chromosome partition protein MukF	GO:0051301;GO:0007049;GO:0006260;GO:0007059;GO:0030261;GO:0005737;GO:0009295;GO:0005509	cell division;cell cycle;DNA replication;chromosome segregation;chromosome condensation;cytoplasm;nucleoid;calcium ion binding
gene2024	Chr1	S-adenosyl-L-methionine-dependent methyltransferase	GO:0032259;GO:0008168	methylation;methyltransferase activity
gene2025	Chr1	membrane protein	GO:0016021	integral component of membrane
gene2026	Chr1	DNA-binding response regulator	GO:0006355;GO:0000160;GO:0005622;GO:0003677	regulation of transcription, DNA-templated;phosphorelay signal transduction system;intracellular;DNA binding
gene2027	Chr1	molecular chaperone TorD	GO:0006457;GO:0005737	protein folding;cytoplasm
gene2028	Chr1	transcriptional regulator	GO:0045892;GO:0006164;GO:0003677;GO:0003700	negative regulation of transcription, DNA-templated;purine nucleotide biosynthetic process;DNA binding;transcription factor activity, sequence-specific DNA binding
gene2030	Chr1	TVP38/TMEM64 family protein	GO:0016021	integral component of membrane
gene2031	Chr1	hypothetical protein	GO:0008270	zinc ion binding
gene2032	Chr1	2-succinyl-6-hydroxy-2,4-cyclohexadiene-1-carboxylate synthase	GO:0016787	hydrolase activity
gene2033	Chr1	starch synthase	GO:0005978;GO:0004373;GO:0033201;GO:0009011	glycogen biosynthetic process;glycogen (starch) synthase activity;alpha-1,4-glucan synthase activity;starch synthase activity
gene2034	Chr1	glucose-1-phosphate adenylyltransferase	GO:0005978;GO:0005524;GO:0008878	glycogen biosynthetic process;ATP binding;glucose-1-phosphate adenylyltransferase activity
gene2035	Chr1	DNA topoisomerase I	GO:0006265;GO:0005694;GO:0003677;GO:0000287;GO:0003917	DNA topological change;chromosome;DNA binding;magnesium ion binding;DNA topoisomerase type I activity
gene2037	Chr1	3-phosphoshikimate 1-carboxyvinyltransferase	GO:0009423;GO:0009073;GO:0005737;GO:0003866	chorismate biosynthetic process;aromatic amino acid family biosynthetic process;cytoplasm;3-phosphoshikimate 1-carboxyvinyltransferase activity
gene2038	Chr1	17 kDa surface antigen	GO:0019867	outer membrane
gene2039	Chr1	leucyl/phenylalanyl-tRNA--protein transferase	GO:0030163;GO:0005737;GO:0008914	protein catabolic process;cytoplasm;leucyltransferase activity
gene2040	Chr1	leucyl/phenylalanyl-tRNA--protein transferase	GO:0030163;GO:0005737;GO:0008914	protein catabolic process;cytoplasm;leucyltransferase activity
gene2041	Chr1	arginyltransferase	GO:0016598;GO:0005737;GO:0004057	protein arginylation;cytoplasm;arginyltransferase activity
gene2042	Chr1	translation initiation factor IF-1	GO:0006413;GO:0005737;GO:0019843;GO:0043022;GO:0003743	translational initiation;cytoplasm;rRNA binding;ribosome binding;translation initiation factor activity
gene2043	Chr1	thymidine kinase	GO:0016310;GO:0071897;GO:0009157;GO:0005737;GO:0005524;GO:0008270;GO:0004797	phosphorylation;DNA biosynthetic process;deoxyribonucleoside monophosphate biosynthetic process;cytoplasm;ATP binding;zinc ion binding;thymidine kinase activity
gene2044	Chr1	cysteine--tRNA ligase	GO:0006423;GO:0005737;GO:0005524;GO:0008270;GO:0004817	cysteinyl-tRNA aminoacylation;cytoplasm;ATP binding;zinc ion binding;cysteine-tRNA ligase activity
gene2045	Chr1	peptidyl-prolyl cis-trans isomerase	GO:0006457;GO:0000413;GO:0003755	protein folding;protein peptidyl-prolyl isomerization;peptidyl-prolyl cis-trans isomerase activity
gene2046	Chr1	UDP-2,3-diacylglucosamine diphosphatase	GO:0009245;GO:0005737;GO:0016462	lipid A biosynthetic process;cytoplasm;pyrophosphatase activity
gene2047	Chr1	histidine kinase	GO:0016310;GO:0016301	phosphorylation;kinase activity
gene2051	Chr1	peptide-methionine (R)-S-oxide reductase	GO:0055114;GO:0030091;GO:0006979;GO:0008270;GO:0033743	oxidation-reduction process;protein repair;response to oxidative stress;zinc ion binding;peptide-methionine (R)-S-oxide reductase activity
gene2052	Chr1	type I glyceraldehyde-3-phosphate dehydrogenase	GO:0055114;GO:0006006;GO:0051287;GO:0050661;GO:0016620	oxidation-reduction process;glucose metabolic process;NAD binding;NADP binding;oxidoreductase activity, acting on the aldehyde or oxo group of donors, NAD or NADP as acceptor
gene2053	Chr1	D-hexose-6-phosphate mutarotase	GO:0005975;GO:0030246;GO:0016853	carbohydrate metabolic process;carbohydrate binding;isomerase activity
gene2054	Chr1	23S rRNA (guanine(745)-N(1))-methyltransferase	GO:0031167;GO:0046872;GO:0052911	rRNA methylation;metal ion binding;23S rRNA (guanine(745)-N(1))-methyltransferase activity
gene2056	Chr1	choline transporter BetT	GO:0006810;GO:0016021;GO:0005886;GO:0005215	transport;integral component of membrane;plasma membrane;transporter activity
gene2057	Chr1	alkaline phosphatase	GO:0016311;GO:0016791	dephosphorylation;phosphatase activity
gene2058	Chr1	mechanosensitive ion channel protein MscS	GO:0055085;GO:0016021	transmembrane transport;integral component of membrane
gene2060	Chr1	membrane protein	GO:0016021	integral component of membrane
gene2063	Chr1	aldo/keto reductase	GO:0055114;GO:0016491	oxidation-reduction process;oxidoreductase activity
gene2064	Chr1	membrane protein	GO:1902600;GO:0022904;GO:0016021;GO:0004129	hydrogen ion transmembrane transport;respiratory electron transport chain;integral component of membrane;cytochrome-c oxidase activity
gene2065	Chr1	6-phospho-alpha-glucosidase	GO:0055114;GO:0005975;GO:0016021;GO:0004553;GO:0016616	oxidation-reduction process;carbohydrate metabolic process;integral component of membrane;hydrolase activity, hydrolyzing O-glycosyl compounds;oxidoreductase activity, acting on the CH-OH group of donors, NAD or NADP as acceptor
gene2066	Chr1	PTS alpha-glucoside transporter subunit IIBC	GO:0016310;GO:0009401;GO:0034219;GO:0016021;GO:0005886;GO:0016301;GO:0008982	phosphorylation;phosphoenolpyruvate-dependent sugar phosphotransferase system;carbohydrate transmembrane transport;integral component of membrane;plasma membrane;kinase activity;protein-N(PI)-phosphohistidine-sugar phosphotransferase activity
gene2067	Chr1	GntR family transcriptional regulator	GO:0006355;GO:0003677;GO:0003700	regulation of transcription, DNA-templated;DNA binding;transcription factor activity, sequence-specific DNA binding
gene2068	Chr1	aquaporin	GO:0055085;GO:0006833;GO:0016021;GO:0005886;GO:0015250	transmembrane transport;water transport;integral component of membrane;plasma membrane;water channel activity
gene2070	Chr1	recombination protein RecR	GO:0006281;GO:0006310;GO:0003677;GO:0046872	DNA repair;DNA recombination;DNA binding;metal ion binding
gene2071	Chr1	hypothetical protein	GO:0005737;GO:0043590;GO:0003677	cytoplasm;bacterial nucleoid;DNA binding
gene2072	Chr1	DNA polymerase III subunit gamma/tau	GO:0006260;GO:0071897;GO:0009360;GO:0005524;GO:0003677;GO:0003887	DNA replication;DNA biosynthetic process;DNA polymerase III complex;ATP binding;DNA binding;DNA-directed DNA polymerase activity
gene2073	Chr1	adenine phosphoribosyltransferase	GO:0044209;GO:0006168;GO:0005737;GO:0003999	AMP salvage;adenine salvage;cytoplasm;adenine phosphoribosyltransferase activity
gene2074	Chr1	hypothetical protein	GO:0016021	integral component of membrane
gene2075	Chr1	hypothetical protein	GO:0016021	integral component of membrane
gene2076	Chr1	response regulator	GO:0000160;GO:0005622	phosphorelay signal transduction system;intracellular
gene2077	Chr1	LysR family transcriptional regulator	GO:0006355;GO:0003677;GO:0003700	regulation of transcription, DNA-templated;DNA binding;transcription factor activity, sequence-specific DNA binding
gene2078	Chr1	NAD(P)H nitroreductase	GO:0055114;GO:0016491	oxidation-reduction process;oxidoreductase activity
gene2079	Chr1	multifunctional fatty acid oxidation complex subunit alpha	GO:0006635;GO:0005737;GO:0051287;GO:0003857;GO:0004300;GO:0008692	fatty acid beta-oxidation;cytoplasm;NAD binding;3-hydroxyacyl-CoA dehydrogenase activity;enoyl-CoA hydratase activity;3-hydroxybutyryl-CoA epimerase activity
gene2080	Chr1	3-ketoacyl-CoA thiolase	GO:0006635;GO:0005737;GO:0003988	fatty acid beta-oxidation;cytoplasm;acetyl-CoA C-acyltransferase activity
gene2081	Chr1	RNA polymerase sigma factor	GO:0006355;GO:0006352;GO:0003677;GO:0003700;GO:0016987	regulation of transcription, DNA-templated;DNA-templated transcription, initiation;DNA binding;transcription factor activity, sequence-specific DNA binding;sigma factor activity
gene2085	Chr1	ABC transporter	GO:0016020	membrane
gene2086	Chr1	c-type cytochrome biogenesis protein CcmI	GO:0016021;GO:0016829	integral component of membrane;lyase activity
gene2087	Chr1	cystathionine gamma-synthase	GO:0016021	integral component of membrane
gene2088	Chr1	thiol:disulfide interchange protein	GO:0055114;GO:0045454;GO:0017004;GO:0030288;GO:0015036	oxidation-reduction process;cell redox homeostasis;cytochrome complex assembly;outer membrane-bounded periplasmic space;disulfide oxidoreductase activity
gene2089	Chr1	c-type cytochrome biogenesis protein CcmF	GO:0017004;GO:0015886;GO:0016021;GO:0020037;GO:0015232	cytochrome complex assembly;heme transport;integral component of membrane;heme binding;heme transporter activity
gene2090	Chr1	cytochrome c biogenesis protein CcmE	GO:0017004;GO:0017003;GO:0016021;GO:0005886;GO:0046872	cytochrome complex assembly;protein-heme linkage;integral component of membrane;plasma membrane;metal ion binding
gene2091	Chr1	heme exporter CcmD	GO:0017004;GO:0015886;GO:0016021	cytochrome complex assembly;heme transport;integral component of membrane
gene2092	Chr1	heme exporter protein C	GO:0017004;GO:0015886;GO:0016021;GO:0020037;GO:0015232	cytochrome complex assembly;heme transport;integral component of membrane;heme binding;heme transporter activity
gene2093	Chr1	heme exporter protein CcmB	GO:0017004;GO:0015886;GO:0016021;GO:0005886;GO:0015232	cytochrome complex assembly;heme transport;integral component of membrane;plasma membrane;heme transporter activity
gene2094	Chr1	heme ABC exporter ATP-binding protein CcmA	GO:0055085;GO:0017004;GO:0015886;GO:0043190;GO:0030288;GO:0005524;GO:0015439;GO:0103115	transmembrane transport;cytochrome complex assembly;heme transport;ATP-binding cassette (ABC) transporter complex;outer membrane-bounded periplasmic space;ATP binding;heme-transporting ATPase activity;protoheme IX ABC transporter activity
gene2095	Chr1	DNA repair ATPase	GO:0016021	integral component of membrane
gene2096	Chr1	chemotaxis protein CheW	GO:0007165;GO:0006935;GO:0004871	signal transduction;chemotaxis;signal transducer activity
gene2097	Chr1	chemotaxis protein CheW	GO:0007165;GO:0006935;GO:0004871	signal transduction;chemotaxis;signal transducer activity
gene2099	Chr1	chemotaxis response regulator protein-glutamate methylesterase	GO:0000160;GO:0006935;GO:0005737;GO:0000156;GO:0008984	phosphorelay signal transduction system;chemotaxis;cytoplasm;phosphorelay response regulator activity;protein-glutamate methylesterase activity
gene2100	Chr1	chemotaxis protein CheA	GO:0000160;GO:0023014;GO:0006935;GO:0018106;GO:0005737;GO:0005524;GO:0000155	phosphorelay signal transduction system;signal transduction by protein phosphorylation;chemotaxis;peptidyl-histidine phosphorylation;cytoplasm;ATP binding;phosphorelay sensor kinase activity
gene2101	Chr1	protein phosphatase	GO:0006470;GO:0050920;GO:0097588;GO:0005737;GO:0009288;GO:0004721	protein dephosphorylation;regulation of chemotaxis;archaeal or bacterial-type flagellum-dependent cell motility;cytoplasm;bacterial-type flagellum;phosphoprotein phosphatase activity
gene2102	Chr1	chemotaxis protein CheY	GO:0000160;GO:0005622	phosphorelay signal transduction system;intracellular
gene2103	Chr1	RNA polymerase sigma factor FliA	GO:0006355;GO:0001123;GO:0030435;GO:0005737;GO:0003677;GO:0003700;GO:0016987;GO:0003899	regulation of transcription, DNA-templated;transcription initiation from bacterial-type RNA polymerase promoter;sporulation resulting in formation of a cellular spore;cytoplasm;DNA binding;transcription factor activity, sequence-specific DNA binding;sigma factor activity;DNA-directed RNA polymerase activity
gene2104	Chr1	cobyrinic acid a,c-diamide synthase	GO:0005524	ATP binding
gene2105	Chr1	flagellar biosynthesis regulator FlhF	GO:0044781;GO:0006614;GO:0005622;GO:0005525;GO:0003924	bacterial-type flagellum organization;SRP-dependent cotranslational protein targeting to membrane;intracellular;GTP binding;GTPase activity
gene2106	Chr1	flagellar biosynthesis protein FlhA	GO:0009306;GO:0044780;GO:0016021	protein secretion;bacterial-type flagellum assembly;integral component of membrane
gene2107	Chr1	phosphohistidine phosphatase SixA	GO:0016311;GO:0006464;GO:0005737;GO:0008969	dephosphorylation;cellular protein modification process;cytoplasm;phosphohistidine phosphatase activity
gene2108	Chr1	peptidase M16	GO:0006508;GO:0046872;GO:0004222	proteolysis;metal ion binding;metalloendopeptidase activity
gene2110	Chr1	arginine--tRNA ligase	GO:0006420;GO:0005737;GO:0005524;GO:0004814	arginyl-tRNA aminoacylation;cytoplasm;ATP binding;arginine-tRNA ligase activity
gene2112	Chr1	hydrolase	GO:0016787	hydrolase activity
gene2114	Chr1	ferrous iron transporter B	GO:1903874;GO:0055072;GO:0016021;GO:0005886;GO:0005525;GO:0015093	ferrous iron transmembrane transport;iron ion homeostasis;integral component of membrane;plasma membrane;GTP binding;ferrous iron transmembrane transporter activity
gene2115	Chr1	ferrous iron transporter B	GO:1903874;GO:0055072;GO:0016021;GO:0005886;GO:0005525;GO:0015093	ferrous iron transmembrane transport;iron ion homeostasis;integral component of membrane;plasma membrane;GTP binding;ferrous iron transmembrane transporter activity
gene2116	Chr1	iron transporter FeoA	GO:0046914	transition metal ion binding
gene2117	Chr1	AraC family transcriptional regulator	GO:0006355;GO:0016021;GO:0003700;GO:0043565	regulation of transcription, DNA-templated;integral component of membrane;transcription factor activity, sequence-specific DNA binding;sequence-specific DNA binding
gene2118	Chr1	zinc ABC transporter substrate-binding protein	GO:0030001;GO:0007155;GO:0046872	metal ion transport;cell adhesion;metal ion binding
gene2119	Chr1	Mn2+/Zn2+ABC transporter ATP-binding protein	GO:0071577;GO:0043190;GO:0005524;GO:0016887;GO:0015633	zinc II ion transmembrane transport;ATP-binding cassette (ABC) transporter complex;ATP binding;ATPase activity;zinc-transporting ATPase activity
gene2120	Chr1	ABC-type Mn2+/Zn2+ transport system, permease component	GO:0055085;GO:0016021;GO:0005886;GO:0005524;GO:0042626	transmembrane transport;integral component of membrane;plasma membrane;ATP binding;ATPase activity, coupled to transmembrane movement of substances
gene2121	Chr1	amidophosphoribosyltransferase	GO:0006189;GO:0006541;GO:0009113;GO:0000287;GO:0004044	'de novo' IMP biosynthetic process;glutamine metabolic process;purine nucleobase biosynthetic process;magnesium ion binding;amidophosphoribosyltransferase activity
gene2122	Chr1	bacteriocin production protein	GO:0009403;GO:0016021	toxin biosynthetic process;integral component of membrane
gene2123	Chr1	cell division protein DedD	GO:0042834	peptidoglycan binding
gene2124	Chr1	bifunctional folylpolyglutamate synthase/dihydrofolate synthase	GO:0046901;GO:0005524;GO:0004326	tetrahydrofolylpolyglutamate biosynthetic process;ATP binding;tetrahydrofolylpolyglutamate synthase activity
gene2125	Chr1	acetyl-CoA carboxylase subunit beta	GO:0006633;GO:2001295;GO:0009317;GO:0005524;GO:0008270;GO:0003989	fatty acid biosynthetic process;malonyl-CoA biosynthetic process;acetyl-CoA carboxylase complex;ATP binding;zinc ion binding;acetyl-CoA carboxylase activity
gene2126	Chr1	tRNA pseudouridine(38,39,40) synthase TruA	GO:0031119;GO:0003723;GO:0009982	tRNA pseudouridine synthesis;RNA binding;pseudouridine synthase activity
gene2127	Chr1	ATPase AAA	GO:0016021	integral component of membrane
gene2128	Chr1	aspartate-semialdehyde dehydrogenase	GO:0055114;GO:0009089;GO:0009097;GO:0019877;GO:0009088;GO:0071266;GO:0005737;GO:0051287;GO:0050661;GO:0046983;GO:0003942;GO:0004073	oxidation-reduction process;lysine biosynthetic process via diaminopimelate;isoleucine biosynthetic process;diaminopimelate biosynthetic process;threonine biosynthetic process;'de novo' L-methionine biosynthetic process;cytoplasm;NAD binding;NADP binding;protein dimerization activity;N-acetyl-gamma-glutamyl-phosphate reductase activity;aspartate-semialdehyde dehydrogenase activity
gene2129	Chr1	erythronate-4-phosphate dehydrogenase	GO:0055114;GO:0008615;GO:0005737;GO:0051287;GO:0046983;GO:0033711	oxidation-reduction process;pyridoxine biosynthetic process;cytoplasm;NAD binding;protein dimerization activity;4-phosphoerythronate dehydrogenase activity
gene2130	Chr1	beta-ketoacyl-[acyl-carrier-protein] synthase I	GO:0008152;GO:0004315	metabolic process;3-oxoacyl-[acyl-carrier-protein] synthase activity
gene2131	Chr1	bifunctional tRNA (5-methylaminomethyl-2-thiouridylate)-methyltransferase MnmD/FAD-dependent cmnm(5)s(2)U34 oxidoreductase MnmC	GO:0055114;GO:0030488;GO:0002097;GO:0005737;GO:0050660;GO:0004808;GO:0016645	oxidation-reduction process;tRNA methylation;tRNA wobble base modification;cytoplasm;flavin adenine dinucleotide binding;tRNA (5-methylaminomethyl-2-thiouridylate)-methyltransferase activity;oxidoreductase activity, acting on the CH-NH group of donors
gene2132	Chr1	FMN reductase	GO:0055114;GO:0016491	oxidation-reduction process;oxidoreductase activity
gene2134	Chr1	hypothetical protein	GO:0006468;GO:0004674	protein phosphorylation;protein serine/threonine kinase activity
gene2138	Chr1	hypothetical protein	GO:0006414;GO:0003746	translational elongation;translation elongation factor activity
gene2139	Chr1	membrane protein	GO:0016021	integral component of membrane
gene2140	Chr1	chorismate synthase	GO:0009423;GO:0009073;GO:0004107	chorismate biosynthetic process;aromatic amino acid family biosynthetic process;chorismate synthase activity
gene2141	Chr1	ribosomal protein L3 N(5)-glutamine methyltransferase	GO:0032775;GO:0018364;GO:0005840;GO:0003676;GO:0009007;GO:0036009	DNA methylation on adenine;peptidyl-glutamine methylation;ribosome;nucleic acid binding;site-specific DNA-methyltransferase (adenine-specific) activity;protein-glutamine N-methyltransferase activity
gene2142	Chr1	ribosomal protein L3 N(5)-glutamine methyltransferase	GO:0032775;GO:0018364;GO:0005840;GO:0003676;GO:0009007;GO:0036009	DNA methylation on adenine;peptidyl-glutamine methylation;ribosome;nucleic acid binding;site-specific DNA-methyltransferase (adenine-specific) activity;protein-glutamine N-methyltransferase activity
gene2144	Chr1	flagellar biosynthesis protein FlhB	GO:0009306;GO:0044780;GO:0016021	protein secretion;bacterial-type flagellum assembly;integral component of membrane
gene2145	Chr1	flagellar biosynthesis protein FliR	GO:0044780;GO:0006605;GO:0016021;GO:0005886;GO:0009425	bacterial-type flagellum assembly;protein targeting;integral component of membrane;plasma membrane;bacterial-type flagellum basal body
gene2146	Chr1	flagellar export apparatus protein FliQ	GO:0009306;GO:0044780;GO:0016021	protein secretion;bacterial-type flagellum assembly;integral component of membrane
gene2147	Chr1	flagellar biosynthetic protein FliP	GO:0009306;GO:0044781;GO:0016021;GO:0005886;GO:0009425	protein secretion;bacterial-type flagellum organization;integral component of membrane;plasma membrane;bacterial-type flagellum basal body
gene2148	Chr1	flagellar biosynthesis protein FliO	GO:0044781;GO:0016021;GO:0005886;GO:0009425	bacterial-type flagellum organization;integral component of membrane;plasma membrane;bacterial-type flagellum basal body
gene2149	Chr1	flagellar motor switch protein FliN	GO:0071973;GO:0006935;GO:0005886;GO:0009425;GO:0003774	bacterial-type flagellum-dependent cell motility;chemotaxis;plasma membrane;bacterial-type flagellum basal body;motor activity
gene2150	Chr1	flagellar motor switch protein FliM	GO:0071973;GO:0006935;GO:0005886;GO:0009425;GO:0003774	bacterial-type flagellum-dependent cell motility;chemotaxis;plasma membrane;bacterial-type flagellum basal body;motor activity
gene2151	Chr1	flagellar basal body protein FliL	GO:0071973;GO:0006935;GO:0016021;GO:0009425	bacterial-type flagellum-dependent cell motility;chemotaxis;integral component of membrane;bacterial-type flagellum basal body
gene2152	Chr1	flagellar hook-length control protein FliK	GO:0044780;GO:0009424	bacterial-type flagellum assembly;bacterial-type flagellum hook
gene2153	Chr1	flagellar protein FliJ	GO:0071973;GO:0009288	bacterial-type flagellum-dependent cell motility;bacterial-type flagellum
gene2154	Chr1	ATP synthase	GO:0071973;GO:0044780;GO:0009058;GO:0030254;GO:0005737;GO:0030257;GO:0005524;GO:0016887	bacterial-type flagellum-dependent cell motility;bacterial-type flagellum assembly;biosynthetic process;protein secretion by the type III secretion system;cytoplasm;type III protein secretion system complex;ATP binding;ATPase activity
gene2155	Chr1	flagellar assembly protein FliH	GO:0071973;GO:0009288;GO:0003774	bacterial-type flagellum-dependent cell motility;bacterial-type flagellum;motor activity
gene2156	Chr1	flagellar motor switch protein FliG	GO:0071973;GO:0006935;GO:0005886;GO:0009425;GO:0003774	bacterial-type flagellum-dependent cell motility;chemotaxis;plasma membrane;bacterial-type flagellum basal body;motor activity
gene2157	Chr1	flagellar M-ring protein FliF	GO:0071973;GO:0016021;GO:0009431;GO:0003774	bacterial-type flagellum-dependent cell motility;integral component of membrane;bacterial-type flagellum basal body, MS ring;motor activity
gene2158	Chr1	flagellar hook-basal body complex protein FliE	GO:0071973;GO:0009425;GO:0005198;GO:0003774	bacterial-type flagellum-dependent cell motility;bacterial-type flagellum basal body;structural molecule activity;motor activity
gene2159	Chr1	sigma-54-dependent Fis family transcriptional regulator	GO:0006355;GO:0000160;GO:0005622;GO:0005524;GO:0003700;GO:0043565;GO:0008134	regulation of transcription, DNA-templated;phosphorelay signal transduction system;intracellular;ATP binding;transcription factor activity, sequence-specific DNA binding;sequence-specific DNA binding;transcription factor binding
gene2160	Chr1	PAS domain-containing sensor histidine kinase	GO:0000160;GO:0023014;GO:0005622;GO:0005524;GO:0000155	phosphorelay signal transduction system;signal transduction by protein phosphorylation;intracellular;ATP binding;phosphorelay sensor kinase activity
gene2161	Chr1	sigma-54-dependent Fis family transcriptional regulator	GO:0006355;GO:0000160;GO:0005622;GO:0005524;GO:0043565;GO:0008134	regulation of transcription, DNA-templated;phosphorelay signal transduction system;intracellular;ATP binding;sequence-specific DNA binding;transcription factor binding
gene2162	Chr1	flagellar protein FliS	GO:0044780;GO:0005829;GO:0009288	bacterial-type flagellum assembly;cytosol;bacterial-type flagellum
gene2164	Chr1	flagellar cap protein FliD	GO:0044781;GO:0007155;GO:0005576;GO:0009424	bacterial-type flagellum organization;cell adhesion;extracellular region;bacterial-type flagellum hook
gene2166	Chr1	flagellin	GO:0071973;GO:0044781;GO:0005576;GO:0009420;GO:0005198	bacterial-type flagellum-dependent cell motility;bacterial-type flagellum organization;extracellular region;bacterial-type flagellum filament;structural molecule activity
gene2167	Chr1	flagellin	GO:0071973;GO:0044781;GO:0005576;GO:0009420;GO:0005198	bacterial-type flagellum-dependent cell motility;bacterial-type flagellum organization;extracellular region;bacterial-type flagellum filament;structural molecule activity
gene2168	Chr1	flagellin	GO:0071973;GO:0044781;GO:0005576;GO:0009420;GO:0005198	bacterial-type flagellum-dependent cell motility;bacterial-type flagellum organization;extracellular region;bacterial-type flagellum filament;structural molecule activity
gene2169	Chr1	deferrochelatase/peroxidase YfeX	GO:0055114;GO:0098869;GO:0020037;GO:0004601	oxidation-reduction process;cellular oxidant detoxification;heme binding;peroxidase activity
gene2170	Chr1	membrane protein	GO:0016021	integral component of membrane
gene2171	Chr1	cytochrome c biogenesis protein CcmH	GO:0016021;GO:0016829	integral component of membrane;lyase activity
gene2172	Chr1	thiol:disulfide interchange protein	GO:0055114;GO:0017004;GO:0030288;GO:0015036	oxidation-reduction process;cytochrome complex assembly;outer membrane-bounded periplasmic space;disulfide oxidoreductase activity
gene2173	Chr1	cytochrome c	GO:0017004;GO:0015886;GO:0016021;GO:0020037;GO:0015232	cytochrome complex assembly;heme transport;integral component of membrane;heme binding;heme transporter activity
gene2174	Chr1	cytochrome c nitrite reductase subunit NrfD	GO:0016021	integral component of membrane
gene2176	Chr1	cytochrome c nitrite reductase pentaheme subunit	GO:0055114;GO:0006807;GO:0042597;GO:0046872;GO:0016787;GO:0020037	oxidation-reduction process;nitrogen compound metabolic process;periplasmic space;metal ion binding;hydrolase activity;heme binding
gene2177	Chr1	nitrite reductase (cytochrome; ammonia-forming) c552 subunit	GO:0055114;GO:0042128;GO:0042597;GO:0005506;GO:0020037;GO:0005509;GO:0042279	oxidation-reduction process;nitrate assimilation;periplasmic space;iron ion binding;heme binding;calcium ion binding;nitrite reductase (cytochrome, ammonia-forming) activity
gene2179	Chr1	membrane protein	GO:0016021	integral component of membrane
gene2183	Chr1	succinyl-diaminopimelate desuccinylase	GO:0006508;GO:0009089;GO:0019877;GO:0008270;GO:0008237;GO:0050897;GO:0009014	proteolysis;lysine biosynthetic process via diaminopimelate;diaminopimelate biosynthetic process;zinc ion binding;metallopeptidase activity;cobalt ion binding;succinyl-diaminopimelate desuccinylase activity
gene2184	Chr1	D,D-carboxypeptidase-related protein	GO:0006508;GO:0004180	proteolysis;carboxypeptidase activity
gene2185	Chr1	hypothetical protein	GO:0016021	integral component of membrane
gene2187	Chr1	SecY-interacting protein	GO:0009898	cytoplasmic side of plasma membrane
gene2188	Chr1	NADPH-dependent 7-cyano-7-deazaguanine reductase QueF	GO:0055114;GO:0008616;GO:0005737;GO:0046857;GO:0033739	oxidation-reduction process;queuosine biosynthetic process;cytoplasm;oxidoreductase activity, acting on other nitrogenous compounds as donors, with NAD or NADP as acceptor;preQ1 synthase activity
gene2192	Chr1	flap endonuclease Xni	GO:0090305;GO:0033567;GO:0003677;GO:0000287;GO:0004527;GO:0030955;GO:0017108	nucleic acid phosphodiester bond hydrolysis;DNA replication, Okazaki fragment processing;DNA binding;magnesium ion binding;exonuclease activity;potassium ion binding;5'-flap endonuclease activity
gene2193	Chr1	23S rRNA (cytidine(2498)-2'-O)-methyltransferase RlmM	GO:0032259;GO:0006364;GO:0005737;GO:0008757	methylation;rRNA processing;cytoplasm;S-adenosylmethionine-dependent methyltransferase activity
gene2194	Chr1	hypothetical protein	GO:0016021	integral component of membrane
gene2195	Chr1	alpha/beta hydrolase	GO:0016787	hydrolase activity
gene2196	Chr1	transcriptional regulator GcvA	GO:0006355;GO:0003677;GO:0003700	regulation of transcription, DNA-templated;DNA binding;transcription factor activity, sequence-specific DNA binding
gene2198	Chr1	tRNA 4-thiouridine(8) synthase ThiI	GO:0009228;GO:0009229;GO:0034227;GO:0052837;GO:0005737;GO:0005524;GO:0000049;GO:0016783;GO:0004810	thiamine biosynthetic process;thiamine diphosphate biosynthetic process;tRNA thio-modification;thiazole biosynthetic process;cytoplasm;ATP binding;tRNA binding;sulfurtransferase activity;tRNA adenylyltransferase activity
gene2199	Chr1	flagellar motor protein MotB	GO:0016021	integral component of membrane
gene2200	Chr1	flagellar motor protein PomA	GO:0015031;GO:0016021;GO:0008565	protein transport;integral component of membrane;protein transporter activity
gene2201	Chr1	exodeoxyribonuclease VII small subunit	GO:0090305;GO:0006308;GO:0005737;GO:0009318;GO:0008855	nucleic acid phosphodiester bond hydrolysis;DNA catabolic process;cytoplasm;exodeoxyribonuclease VII complex;exodeoxyribonuclease VII activity
gene2202	Chr1	geranyltranstransferase	GO:0008299;GO:0016740	isoprenoid biosynthetic process;transferase activity
gene2203	Chr1	1-deoxy-D-xylulose-5-phosphate synthase	GO:0009228;GO:0016114;GO:0052865;GO:0000287;GO:0030976;GO:0008661	thiamine biosynthetic process;terpenoid biosynthetic process;1-deoxy-D-xylulose 5-phosphate biosynthetic process;magnesium ion binding;thiamine pyrophosphate binding;1-deoxy-D-xylulose-5-phosphate synthase activity
gene2204	Chr1	tRNA pseudouridine(65) synthase TruC	GO:0001522;GO:0003723;GO:0009982	pseudouridine synthesis;RNA binding;pseudouridine synthase activity
gene2207	Chr1	acetyltransferase	GO:0008080	N-acetyltransferase activity
gene2209	Chr1	succinate--CoA ligase subunit alpha	GO:0008152;GO:0005524;GO:0004775;GO:0048037	metabolic process;ATP binding;succinate-CoA ligase (ADP-forming) activity;cofactor binding
gene2210	Chr1	succinate--CoA ligase subunit beta	GO:0006099;GO:0005524;GO:0000287;GO:0030145;GO:0004775	tricarboxylic acid cycle;ATP binding;magnesium ion binding;manganese ion binding;succinate-CoA ligase (ADP-forming) activity
gene2211	Chr1	dihydrolipoamide succinyltransferase	GO:0006099;GO:0033512;GO:0045252;GO:0004149	tricarboxylic acid cycle;L-lysine catabolic process to acetyl-CoA via saccharopine;oxoglutarate dehydrogenase complex;dihydrolipoyllysine-residue succinyltransferase activity
gene2212	Chr1	2-oxoglutarate dehydrogenase subunit E1	GO:0006099;GO:0030976;GO:0004591	tricarboxylic acid cycle;thiamine pyrophosphate binding;oxoglutarate dehydrogenase (succinyl-transferring) activity
gene2213	Chr1	succinate dehydrogenase iron-sulfur subunit	GO:0006099;GO:0046872;GO:0051539;GO:0009055;GO:0051537;GO:0008177;GO:0051538	tricarboxylic acid cycle;metal ion binding;4 iron, 4 sulfur cluster binding;electron carrier activity;2 iron, 2 sulfur cluster binding;succinate dehydrogenase (ubiquinone) activity;3 iron, 4 sulfur cluster binding
gene2214	Chr1	succinate dehydrogenase flavoprotein subunit	GO:0006099;GO:0022900;GO:0005886;GO:0050660;GO:0008177	tricarboxylic acid cycle;electron transport chain;plasma membrane;flavin adenine dinucleotide binding;succinate dehydrogenase (ubiquinone) activity
gene2215	Chr1	succinate dehydrogenase, hydrophobic membrane anchor protein	GO:0006099;GO:0016021;GO:0005886;GO:0046872;GO:0020037;GO:0000104	tricarboxylic acid cycle;integral component of membrane;plasma membrane;metal ion binding;heme binding;succinate dehydrogenase activity
gene2216	Chr1	succinate dehydrogenase cytochrome b556 large membrane subunit	GO:0006099;GO:0016021;GO:0045281;GO:0009055;GO:0008177	tricarboxylic acid cycle;integral component of membrane;succinate dehydrogenase complex;electron carrier activity;succinate dehydrogenase (ubiquinone) activity
gene2217	Chr1	citrate (Si)-synthase	GO:0006099;GO:0016021;GO:0005737;GO:0004108	tricarboxylic acid cycle;integral component of membrane;cytoplasm;citrate (Si)-synthase activity
gene2220	Chr1	phosphoglucomutase, alpha-D-glucose phosphate-specific	GO:0005975;GO:0000287;GO:0004614	carbohydrate metabolic process;magnesium ion binding;phosphoglucomutase activity
gene2221	Chr1	replication initiation regulator SeqA	GO:0006355;GO:0032297;GO:0005737;GO:0003677	regulation of transcription, DNA-templated;negative regulation of DNA-dependent DNA replication initiation;cytoplasm;DNA binding
gene2222	Chr1	acyl-CoA esterase	GO:0016310;GO:0016301	phosphorylation;kinase activity
gene2223	Chr1	membrane protein	GO:0016021	integral component of membrane
gene2224	Chr1	flavodoxin	GO:0055114;GO:0009055;GO:0010181	oxidation-reduction process;electron carrier activity;FMN binding
gene2225	Chr1	DUF4442 domain-containing protein	GO:0006414;GO:0003746	translational elongation;translation elongation factor activity
gene2226	Chr1	transcriptional repressor	GO:0006355;GO:0003677;GO:0046872;GO:0003700	regulation of transcription, DNA-templated;DNA binding;metal ion binding;transcription factor activity, sequence-specific DNA binding
gene2227	Chr1	glutamine--tRNA ligase	GO:0006424;GO:0006425;GO:0005737;GO:0005524;GO:0004819	glutamyl-tRNA aminoacylation;glutaminyl-tRNA aminoacylation;cytoplasm;ATP binding;glutamine-tRNA ligase activity
gene2228	Chr1	PTS N-acetylmuramic acid transporter subunit IIBC	GO:0016310;GO:0009401;GO:0034219;GO:1901264;GO:0016021;GO:0005886;GO:0019866;GO:0016301;GO:0008982;GO:0015572	phosphorylation;phosphoenolpyruvate-dependent sugar phosphotransferase system;carbohydrate transmembrane transport;carbohydrate derivative transport;integral component of membrane;plasma membrane;organelle inner membrane;kinase activity;protein-N(PI)-phosphohistidine-sugar phosphotransferase activity;N-acetylglucosamine transmembrane transporter activity
gene2229	Chr1	N-acetylglucosamine-6-phosphate deacetylase	GO:0005975;GO:0006044;GO:0008448	carbohydrate metabolic process;N-acetylglucosamine metabolic process;N-acetylglucosamine-6-phosphate deacetylase activity
gene2230	Chr1	transcriptional regulator	GO:0006355;GO:0003677;GO:0003700	regulation of transcription, DNA-templated;DNA binding;transcription factor activity, sequence-specific DNA binding
gene2231	Chr1	potassium transporter Kef	GO:1902600;GO:0006813;GO:0016021;GO:0015299	hydrogen ion transmembrane transport;potassium ion transport;integral component of membrane;solute:proton antiporter activity
gene2232	Chr1	asparagine synthase B	GO:0006529;GO:0004066	asparagine biosynthetic process;asparagine synthase (glutamine-hydrolyzing) activity
gene2233	Chr1	MFS transporter	GO:0006857;GO:0016021;GO:0015197	oligopeptide transport;integral component of membrane;peptide transporter activity
gene2236	Chr1	hypothetical protein	GO:0016021	integral component of membrane
gene2238	Chr1	pseudouridine synthase	GO:0001522;GO:0003723;GO:0009982	pseudouridine synthesis;RNA binding;pseudouridine synthase activity
gene2239	Chr1	uracil phosphoribosyltransferase	GO:0044206;GO:0006223;GO:0000287;GO:0005525;GO:0004845	UMP salvage;uracil salvage;magnesium ion binding;GTP binding;uracil phosphoribosyltransferase activity
gene2240	Chr1	phosphoribosylformylglycinamidine cyclo-ligase	GO:0006189;GO:0005737;GO:0005524;GO:0004641	'de novo' IMP biosynthetic process;cytoplasm;ATP binding;phosphoribosylformylglycinamidine cyclo-ligase activity
gene2241	Chr1	phosphoribosylglycinamide formyltransferase	GO:0006189;GO:0004644	'de novo' IMP biosynthetic process;phosphoribosylglycinamide formyltransferase activity
gene2246	Chr1	phosphoribosylformylglycinamidine synthase	GO:0006189;GO:0006541;GO:0005737;GO:0005524;GO:0046872;GO:0004642	'de novo' IMP biosynthetic process;glutamine metabolic process;cytoplasm;ATP binding;metal ion binding;phosphoribosylformylglycinamidine synthase activity
gene2247	Chr1	lytic transglycosylase F	GO:0071555;GO:0000270;GO:0016998;GO:0009279;GO:0008933;GO:0016837	cell wall organization;peptidoglycan metabolic process;cell wall macromolecule catabolic process;cell outer membrane;lytic transglycosylase activity;carbon-oxygen lyase activity, acting on polysaccharides
gene2249	Chr1	tRNA-specific adenosine-34 deaminase	GO:0002100;GO:0008270;GO:0052717	tRNA wobble adenosine to inosine editing;zinc ion binding;tRNA-specific adenosine-34 deaminase activity
gene2250	Chr1	hemolysin	GO:0055114;GO:0016021;GO:0050660;GO:0016614	oxidation-reduction process;integral component of membrane;flavin adenine dinucleotide binding;oxidoreductase activity, acting on CH-OH group of donors
gene2251	Chr1	aminobenzoyl-glutamate transporter	GO:1902604;GO:0016021;GO:0015558	p-aminobenzoyl-glutamate transmembrane transport;integral component of membrane;p-aminobenzoyl-glutamate uptake transmembrane transporter activity
gene2252	Chr1	type IV pilin	GO:0016021	integral component of membrane
gene2253	Chr1	hypothetical protein	GO:0016020	membrane
gene2254	Chr1	hypothetical protein	GO:0016021	integral component of membrane
gene2255	Chr1	type IV pilin	GO:0015628;GO:0016021;GO:0015627;GO:0008565	protein secretion by the type II secretion system;integral component of membrane;type II protein secretion system complex;protein transporter activity
gene2256	Chr1	fimbrial assembly protein PilE	GO:0016021	integral component of membrane
gene2257	Chr1	molecular chaperone DnaJ	GO:0006260;GO:0006457;GO:0009408;GO:0005737;GO:0005524;GO:0008270;GO:0051082;GO:0031072	DNA replication;protein folding;response to heat;cytoplasm;ATP binding;zinc ion binding;unfolded protein binding;heat shock protein binding
gene2258	Chr1	molecular chaperone DnaK	GO:0006457;GO:0005524;GO:0051082	protein folding;ATP binding;unfolded protein binding
gene2259	Chr1	four helix bundle protein	GO:0016310;GO:0003951	phosphorylation;NAD+ kinase activity
gene2260	Chr1	hypothetical protein	GO:0055085;GO:0016021;GO:0015293	transmembrane transport;integral component of membrane;symporter activity
gene2262	Chr1	nucleotide exchange factor GrpE	GO:0006457;GO:0050790;GO:0005737;GO:0051087;GO:0042803;GO:0000774	protein folding;regulation of catalytic activity;cytoplasm;chaperone binding;protein homodimerization activity;adenyl-nucleotide exchange factor activity
gene2263	Chr1	NAD(+) kinase	GO:0016310;GO:0006741;GO:0019674;GO:0005737;GO:0005524;GO:0046872;GO:0003951	phosphorylation;NADP biosynthetic process;NAD metabolic process;cytoplasm;ATP binding;metal ion binding;NAD+ kinase activity
gene2264	Chr1	DNA repair protein RecN	GO:0006281;GO:0006310;GO:0005524	DNA repair;DNA recombination;ATP binding
gene2265	Chr1	membrane protein	GO:0043165;GO:0051205;GO:0009279	Gram-negative-bacterium-type cell outer membrane assembly;protein insertion into membrane;cell outer membrane
gene2268	Chr1	SsrA-binding protein	GO:0070929;GO:0005737;GO:0003723	trans-translation;cytoplasm;RNA binding
gene2269	Chr1	integrase	GO:0006310;GO:0015074;GO:0003677	DNA recombination;DNA integration;DNA binding
gene2272	Chr1	type I restriction endonuclease subunit M	GO:0006306;GO:0003677;GO:0008170	DNA methylation;DNA binding;N-methyltransferase activity
gene2274	Chr1	deoxyribonuclease HsdR	GO:0090305;GO:0006304;GO:0005524;GO:0003677;GO:0004519	nucleic acid phosphodiester bond hydrolysis;DNA modification;ATP binding;DNA binding;endonuclease activity
gene2277	Chr1	resolvase	GO:0006310;GO:0003677;GO:0000150	DNA recombination;DNA binding;recombinase activity
gene2281	Chr1	hypothetical protein	GO:0006313;GO:0003677;GO:0004803	transposition, DNA-mediated;DNA binding;transposase activity
gene2286	Chr1	DNA helicase	GO:0005524;GO:0003677;GO:0016787	ATP binding;DNA binding;hydrolase activity
gene2290	Chr1	serine/threonine protein phosphatase	GO:0016787	hydrolase activity
gene2294	Chr1	DNA methyltransferase	GO:0032259;GO:0006304;GO:0008168	methylation;DNA modification;methyltransferase activity
gene2296	Chr1	mechanosensitive ion channel protein MscS	GO:0034220;GO:0071470;GO:0016021;GO:0008381	ion transmembrane transport;cellular response to osmotic stress;integral component of membrane;mechanically-gated ion channel activity
gene2297	Chr1	5-methylthioadenosine/S-adenosylhomocysteine deaminase 1 (MTA/SAH deaminase 1)	GO:0016810	hydrolase activity, acting on carbon-nitrogen (but not peptide) bonds
gene2299	Chr1	hydrolase	GO:0006807;GO:0008080;GO:0016810	nitrogen compound metabolic process;N-acetyltransferase activity;hydrolase activity, acting on carbon-nitrogen (but not peptide) bonds
gene2300	Chr1	methyl-accepting chemotaxis protein	GO:0007165;GO:0006935;GO:0016021;GO:0004871	signal transduction;chemotaxis;integral component of membrane;signal transducer activity
gene2303	Chr1	PTS sugar transporter	GO:0016310;GO:0009401;GO:0034219;GO:0016021;GO:0005886;GO:0016301;GO:0008982	phosphorylation;phosphoenolpyruvate-dependent sugar phosphotransferase system;carbohydrate transmembrane transport;integral component of membrane;plasma membrane;kinase activity;protein-N(PI)-phosphohistidine-sugar phosphotransferase activity
gene2304	Chr1	membrane protein	GO:0016021	integral component of membrane
gene2305	Chr1	O-acetylhomoserine aminocarboxypropyltransferase	GO:0071266;GO:0030170;GO:0003961	'de novo' L-methionine biosynthetic process;pyridoxal phosphate binding;O-acetylhomoserine aminocarboxypropyltransferase activity
gene2306	Chr1	sodium:alanine symporter	GO:0055085;GO:0006814;GO:0032328;GO:0016021;GO:0005886;GO:0015655	transmembrane transport;sodium ion transport;alanine transport;integral component of membrane;plasma membrane;alanine:sodium symporter activity
gene2307	Chr1	hypothetical protein	GO:0016021	integral component of membrane
gene2309	Chr1	sodium/hydrogen exchanger	GO:0016021	integral component of membrane
gene2310	Chr1	GMP synthetase	GO:0006541;GO:0006177;GO:0005524;GO:0016462;GO:0003922	glutamine metabolic process;GMP biosynthetic process;ATP binding;pyrophosphatase activity;GMP synthase (glutamine-hydrolyzing) activity
gene2311	Chr1	IMP dehydrogenase	GO:0055114;GO:0006177;GO:0046872;GO:0000166;GO:0003938	oxidation-reduction process;GMP biosynthetic process;metal ion binding;nucleotide binding;IMP dehydrogenase activity
gene2312	Chr1	exodeoxyribonuclease VII large subunit	GO:0090305;GO:0006308;GO:0005737;GO:0009318;GO:0003676;GO:0008855	nucleic acid phosphodiester bond hydrolysis;DNA catabolic process;cytoplasm;exodeoxyribonuclease VII complex;nucleic acid binding;exodeoxyribonuclease VII activity
gene2313	Chr1	hypothetical protein	GO:0016874	ligase activity
gene2314	Chr1	metal-dependent hydrolase	GO:0016787;GO:0000166	hydrolase activity;nucleotide binding
gene2315	Chr1	ribosome biogenesis GTPase Der	GO:0042254;GO:0005525	ribosome biogenesis;GTP binding
gene2317	Chr1	outer membrane protein assembly factor BamB	GO:0043165;GO:0051205;GO:0009279	Gram-negative-bacterium-type cell outer membrane assembly;protein insertion into membrane;cell outer membrane
gene2318	Chr1	membrane protein	GO:0016021	integral component of membrane
gene2319	Chr1	histidine--tRNA ligase	GO:0006427;GO:0005737;GO:0005524;GO:0004821	histidyl-tRNA aminoacylation;cytoplasm;ATP binding;histidine-tRNA ligase activity
gene2320	Chr1	4-hydroxy-3-methylbut-2-en-1-yl diphosphate synthase	GO:0055114;GO:0016114;GO:0019288;GO:0051539;GO:0005506;GO:0046429	oxidation-reduction process;terpenoid biosynthetic process;isopentenyl diphosphate biosynthetic process, methylerythritol 4-phosphate pathway;4 iron, 4 sulfur cluster binding;iron ion binding;4-hydroxy-3-methylbut-2-en-1-yl diphosphate synthase activity
gene2321	Chr1	transcriptional regulator	GO:0016021;GO:0043565	integral component of membrane;sequence-specific DNA binding
gene2322	Chr1	bifunctional tRNA (adenosine(37)-C2)-methyltransferase TrmG/ribosomal RNA large subunit methyltransferase RlmN	GO:0030488;GO:0070475;GO:0005737;GO:0046872;GO:0051539;GO:0019843;GO:0000049;GO:0002935;GO:0070040	tRNA methylation;rRNA base methylation;cytoplasm;metal ion binding;4 iron, 4 sulfur cluster binding;rRNA binding;tRNA binding;tRNA (adenine-C2-)-methyltransferase activity;rRNA (adenine-C2-)-methyltransferase activity
gene2324	Chr1	tRNA threonylcarbamoyladenosine dehydratase	GO:0016021;GO:0008641	integral component of membrane;small protein activating enzyme activity
gene2325	Chr1	murein transglycosylase A	GO:0009254;GO:0019867;GO:0004553	peptidoglycan turnover;outer membrane;hydrolase activity, hydrolyzing O-glycosyl compounds
gene2326	Chr1	hypothetical protein	GO:0016021	integral component of membrane
gene2327	Chr1	amino-acid N-acetyltransferase	GO:0006526;GO:0005737;GO:0004042	arginine biosynthetic process;cytoplasm;acetyl-CoA:L-glutamate N-acetyltransferase activity
gene2328	Chr1	hypothetical protein	GO:0090305;GO:0004527	nucleic acid phosphodiester bond hydrolysis;exonuclease activity
gene2329	Chr1	exodeoxyribonuclease V subunit alpha	GO:0090305;GO:0032508;GO:0000724;GO:0009338;GO:0005524;GO:0003677;GO:0004003;GO:0008854	nucleic acid phosphodiester bond hydrolysis;DNA duplex unwinding;double-strand break repair via homologous recombination;exodeoxyribonuclease V complex;ATP binding;DNA binding;ATP-dependent DNA helicase activity;exodeoxyribonuclease V activity
gene2330	Chr1	exodeoxyribonuclease V beta chain	GO:0090305;GO:0032508;GO:0000724;GO:0005524;GO:0003677;GO:0000287;GO:0004003;GO:0008854	nucleic acid phosphodiester bond hydrolysis;DNA duplex unwinding;double-strand break repair via homologous recombination;ATP binding;DNA binding;magnesium ion binding;ATP-dependent DNA helicase activity;exodeoxyribonuclease V activity
gene2332	Chr1	exonuclease V subunit gamma	GO:0090305;GO:0032508;GO:0000724;GO:0009338;GO:0005524;GO:0003677;GO:0004003;GO:0008854	nucleic acid phosphodiester bond hydrolysis;DNA duplex unwinding;double-strand break repair via homologous recombination;exodeoxyribonuclease V complex;ATP binding;DNA binding;ATP-dependent DNA helicase activity;exodeoxyribonuclease V activity
gene2333	Chr1	C4-dicarboxylate ABC transporter	GO:0055085;GO:0016021	transmembrane transport;integral component of membrane
gene2334	Chr1	XRE family transcriptional regulator	GO:0006355;GO:0003677;GO:0003700	regulation of transcription, DNA-templated;DNA binding;transcription factor activity, sequence-specific DNA binding
gene2336	Chr1	multidrug transporter AcrB	GO:0006810;GO:0016021;GO:0005215	transport;integral component of membrane;transporter activity
gene2337	Chr1	hemolysin D	GO:0055085;GO:0016020	transmembrane transport;membrane
gene2342	Chr1	copper homeostasis protein CutC	GO:0006878;GO:0005737;GO:0005507	cellular copper ion homeostasis;cytoplasm;copper ion binding
gene2343	Chr1	LysR family transcriptional regulator	GO:0006355;GO:0003677;GO:0003700	regulation of transcription, DNA-templated;DNA binding;transcription factor activity, sequence-specific DNA binding
gene2345	Chr1	phosphate transport system regulator PhoU	GO:0006817;GO:0030643;GO:0045936;GO:0005737	phosphate ion transport;cellular phosphate ion homeostasis;negative regulation of phosphate metabolic process;cytoplasm
gene2346	Chr1	phosphate ABC transporter ATP-binding protein	GO:0035435;GO:0043190;GO:0005524;GO:0005315;GO:0015415	phosphate ion transmembrane transport;ATP-binding cassette (ABC) transporter complex;ATP binding;inorganic phosphate transmembrane transporter activity;ATPase-coupled phosphate ion transmembrane transporter activity
gene2347	Chr1	phosphate ABC transporter, permease protein PstA	GO:0035435;GO:0005887;GO:0005315	phosphate ion transmembrane transport;integral component of plasma membrane;inorganic phosphate transmembrane transporter activity
gene2348	Chr1	phosphate ABC transporter permease	GO:0006810;GO:0016021;GO:0005886	transport;integral component of membrane;plasma membrane
gene2349	Chr1	exopolyphosphatase	GO:0006793;GO:0004309	phosphorus metabolic process;exopolyphosphatase activity
gene2350	Chr1	phosphate ABC transporter, periplasmic phosphate-binding protein PstS	GO:0006810	transport
gene2351	Chr1	PAS domain-containing sensor histidine kinase	GO:0006355;GO:0000160;GO:0023014;GO:0018106;GO:0016021;GO:0005622;GO:0005524;GO:0000155	regulation of transcription, DNA-templated;phosphorelay signal transduction system;signal transduction by protein phosphorylation;peptidyl-histidine phosphorylation;integral component of membrane;intracellular;ATP binding;phosphorelay sensor kinase activity
gene2352	Chr1	DNA-binding response regulator	GO:0006355;GO:0000160;GO:0006817;GO:0005622;GO:0003677;GO:0000156	regulation of transcription, DNA-templated;phosphorelay signal transduction system;phosphate ion transport;intracellular;DNA binding;phosphorelay response regulator activity
gene2353	Chr1	recombination-associated protein RdgC	GO:0006310;GO:0005737;GO:0009295	DNA recombination;cytoplasm;nucleoid
gene2354	Chr1	U32 family peptidase	GO:0006508;GO:0008233	proteolysis;peptidase activity
gene2355	Chr1	ferredoxin	GO:0046872;GO:0051539	metal ion binding;4 iron, 4 sulfur cluster binding
gene2357	Chr1	penicillin-insensitive murein endopeptidase	GO:0006508;GO:0030288;GO:0046872;GO:0004252;GO:0008237	proteolysis;outer membrane-bounded periplasmic space;metal ion binding;serine-type endopeptidase activity;metallopeptidase activity
gene2359	Chr1	preprotein translocase subunit SecF	GO:0006605;GO:0065002;GO:0043952;GO:0016021;GO:0005886;GO:0005622;GO:0015450	protein targeting;intracellular protein transmembrane transport;protein transport by the Sec complex;integral component of membrane;plasma membrane;intracellular;P-P-bond-hydrolysis-driven protein transmembrane transporter activity
gene2360	Chr1	preprotein translocase subunit SecD	GO:0006605;GO:0065002;GO:0043952;GO:0016021;GO:0005886;GO:0005622;GO:0015450	protein targeting;intracellular protein transmembrane transport;protein transport by the Sec complex;integral component of membrane;plasma membrane;intracellular;P-P-bond-hydrolysis-driven protein transmembrane transporter activity
gene2361	Chr1	preprotein translocase subunit YajC	GO:0016021	integral component of membrane
gene2362	Chr1	tRNA-guanine(34) transglycosylase	GO:0008616;GO:0006400;GO:0046872;GO:0008479	queuosine biosynthetic process;tRNA modification;metal ion binding;queuine tRNA-ribosyltransferase activity
gene2363	Chr1	tRNA preQ1(34) S-adenosylmethionine ribosyltransferase-isomerase QueA	GO:0008616;GO:0005737;GO:0016740;GO:0016853	queuosine biosynthetic process;cytoplasm;transferase activity;isomerase activity
gene2364	Chr1	chemotaxis protein	GO:0007165;GO:0016021;GO:0004871	signal transduction;integral component of membrane;signal transducer activity
gene2365	Chr1	acetoin utilization protein AcuB	GO:0003824	catalytic activity
gene2366	Chr1	isocitrate lyase	GO:0019752;GO:0004451	carboxylic acid metabolic process;isocitrate lyase activity
gene2367	Chr1	malate synthase A	GO:0006099;GO:0006097;GO:0004474	tricarboxylic acid cycle;glyoxylate cycle;malate synthase activity
gene2368	Chr1	hypothetical protein	GO:0003677	DNA binding
gene2369	Chr1	LysR family transcriptional regulator	GO:0006355;GO:0003677;GO:0003700	regulation of transcription, DNA-templated;DNA binding;transcription factor activity, sequence-specific DNA binding
gene2370	Chr1	peroxidase	GO:0055114;GO:0098869;GO:0004601;GO:0051920	oxidation-reduction process;cellular oxidant detoxification;peroxidase activity;peroxiredoxin activity
gene2371	Chr1	hypothetical protein	GO:0016226;GO:0005506;GO:0051536	iron-sulfur cluster assembly;iron ion binding;iron-sulfur cluster binding
gene2373	Chr1	2,3,4,5-tetrahydropyridine-2,6-dicarboxylate N-succinyltransferase	GO:0009089;GO:0019877;GO:0005737;GO:0000287;GO:0008666	lysine biosynthetic process via diaminopimelate;diaminopimelate biosynthetic process;cytoplasm;magnesium ion binding;2,3,4,5-tetrahydropyridine-2,6-dicarboxylate N-succinyltransferase activity
gene2374	Chr1	lytic murein transglycosylase	GO:0071555;GO:0000270;GO:0009279;GO:0008933;GO:0016837	cell wall organization;peptidoglycan metabolic process;cell outer membrane;lytic transglycosylase activity;carbon-oxygen lyase activity, acting on polysaccharides
gene2375	Chr1	short-chain dehydrogenase	GO:0016021	integral component of membrane
gene2377	Chr1	MATE family efflux transporter	GO:0006855;GO:0016021;GO:0015297;GO:0015238	drug transmembrane transport;integral component of membrane;antiporter activity;drug transmembrane transporter activity
gene2378	Chr1	hypothetical protein	GO:0016021	integral component of membrane
gene2379	Chr1	LysR family transcriptional regulator	GO:0006355;GO:0003677;GO:0003700	regulation of transcription, DNA-templated;DNA binding;transcription factor activity, sequence-specific DNA binding
gene2380	Chr1	chorismate-binding protein	GO:0015703;GO:0016021;GO:0015109	chromate transport;integral component of membrane;chromate transmembrane transporter activity
gene2382	Chr1	pilus assembly protein TadC	GO:0016021	integral component of membrane
gene2383	Chr1	pilus assembly protein TadB	GO:0016021	integral component of membrane
gene2384	Chr1	Flp pilus assembly protein	GO:0006810;GO:0005524;GO:0016787	transport;ATP binding;hydrolase activity
gene2386	Chr1	pilus biosynthesis protein TadE	GO:0016021	integral component of membrane
gene2387	Chr1	pilus biosynthesis protein TadE	GO:0016021	integral component of membrane
gene2388	Chr1	hypothetical protein	GO:0016021	integral component of membrane
gene2390	Chr1	pilus assembly protein CpaC	GO:0009306	protein secretion
gene2393	Chr1	peptidase A24	GO:0006508;GO:0016021;GO:0004190	proteolysis;integral component of membrane;aspartic-type endopeptidase activity
gene2394	Chr1	hypothetical protein	GO:0016021	integral component of membrane
gene2395	Chr1	hypothetical protein	GO:0006355;GO:0003700;GO:0043565	regulation of transcription, DNA-templated;transcription factor activity, sequence-specific DNA binding;sequence-specific DNA binding
gene2396	Chr1	AMP-dependent synthetase	GO:0008152;GO:0016874	metabolic process;ligase activity
gene2397	Chr1	LysR family transcriptional regulator	GO:0006355;GO:0003677;GO:0003700	regulation of transcription, DNA-templated;DNA binding;transcription factor activity, sequence-specific DNA binding
gene2398	Chr1	elongation factor G	GO:0006414;GO:0005737;GO:0005525;GO:0003924;GO:0003746	translational elongation;cytoplasm;GTP binding;GTPase activity;translation elongation factor activity
gene2399	Chr1	DNA repair protein RadA	GO:0006281;GO:0005524;GO:0046872;GO:0003684;GO:0008094	DNA repair;ATP binding;metal ion binding;damaged DNA binding;DNA-dependent ATPase activity
gene2400	Chr1	pilus protein PilZ	GO:0035438	cyclic-di-GMP binding
gene2401	Chr1	phosphoserine phosphatase	GO:0016311;GO:0006564;GO:0004647	dephosphorylation;L-serine biosynthetic process;phosphoserine phosphatase activity
gene2402	Chr1	hypothetical protein	GO:0016021	integral component of membrane
gene2403	Chr1	purine-nucleoside phosphorylase	GO:0042278;GO:0004731	purine nucleoside metabolic process;purine-nucleoside phosphorylase activity
gene2404	Chr1	phosphopentomutase	GO:0009264;GO:0006015;GO:0043094;GO:0005737;GO:0000287;GO:0030145;GO:0008973	deoxyribonucleotide catabolic process;5-phosphoribose 1-diphosphate biosynthetic process;cellular metabolic compound salvage;cytoplasm;magnesium ion binding;manganese ion binding;phosphopentomutase activity
gene2405	Chr1	thymidine phosphorylase	GO:0006206;GO:0046104;GO:0009032;GO:0004645;GO:0016154	pyrimidine nucleobase metabolic process;thymidine metabolic process;thymidine phosphorylase activity;phosphorylase activity;pyrimidine-nucleoside phosphorylase activity
gene2406	Chr1	2-deoxyribose-5-phosphate aldolase	GO:0009264;GO:0046386;GO:0016052;GO:0005737;GO:0004139	deoxyribonucleotide catabolic process;deoxyribose phosphate catabolic process;carbohydrate catabolic process;cytoplasm;deoxyribose-phosphate aldolase activity
gene2407	Chr1	nucleoside transporter NupC	GO:1901642;GO:0016021;GO:0005337	nucleoside transmembrane transport;integral component of membrane;nucleoside transmembrane transporter activity
gene2408	Chr1	deoxyribonuclease	GO:0006259;GO:0016888	DNA metabolic process;endodeoxyribonuclease activity, producing 5'-phosphomonoesters
gene2411	Chr1	sodium:alanine symporter	GO:0055085;GO:0006814;GO:0032328;GO:0016021;GO:0005886;GO:0015655	transmembrane transport;sodium ion transport;alanine transport;integral component of membrane;plasma membrane;alanine:sodium symporter activity
gene2414	Chr1	uracil-DNA glycosylase	GO:0006284;GO:0005737;GO:0004844	base-excision repair;cytoplasm;uracil DNA N-glycosylase activity
gene2415	Chr1	deoxyribonuclease IV	GO:0090305;GO:0006281;GO:0003677;GO:0008270;GO:0008833	nucleic acid phosphodiester bond hydrolysis;DNA repair;DNA binding;zinc ion binding;deoxyribonuclease IV (phage-T4-induced) activity
gene2416	Chr1	autonomous glycyl radical cofactor GrcA	GO:0008152;GO:0003824	metabolic process;catalytic activity
gene2417	Chr1	acetylglucosamine-binding protein	GO:0005576;GO:0008061	extracellular region;chitin binding
gene2419	Chr1	membrane protein	GO:0016021;GO:0005886	integral component of membrane;plasma membrane
gene2420	Chr1	carbamoyl phosphate synthase large subunit	GO:0006526;GO:0044205;GO:0005524;GO:0046872;GO:0004088	arginine biosynthetic process;'de novo' UMP biosynthetic process;ATP binding;metal ion binding;carbamoyl-phosphate synthase (glutamine-hydrolyzing) activity
gene2421	Chr1	carbamoyl-phosphate synthase small subunit	GO:0006541;GO:0006526;GO:0044205;GO:0006207;GO:0005524;GO:0004088	glutamine metabolic process;arginine biosynthetic process;'de novo' UMP biosynthetic process;'de novo' pyrimidine nucleobase biosynthetic process;ATP binding;carbamoyl-phosphate synthase (glutamine-hydrolyzing) activity
gene2422	Chr1	4-hydroxy-tetrahydrodipicolinate reductase	GO:0055114;GO:0009089;GO:0019877;GO:0005737;GO:0051287;GO:0050661;GO:0016726;GO:0008839	oxidation-reduction process;lysine biosynthetic process via diaminopimelate;diaminopimelate biosynthetic process;cytoplasm;NAD binding;NADP binding;oxidoreductase activity, acting on CH or CH2 groups, NAD or NADP as acceptor;4-hydroxy-tetrahydrodipicolinate reductase
gene2423	Chr1	7,8-dihydro-8-oxoguanine-triphosphatase	GO:0006281;GO:0008413	DNA repair;8-oxo-7,8-dihydroguanosine triphosphate pyrophosphatase activity
gene2424	Chr1	preprotein translocase subunit SecA	GO:0006605;GO:0065002;GO:0017038;GO:0005737;GO:0005886;GO:0005524;GO:0046872	protein targeting;intracellular protein transmembrane transport;protein import;cytoplasm;plasma membrane;ATP binding;metal ion binding
gene2426	Chr1	UDP-3-O-[3-hydroxymyristoyl] N-acetylglucosamine deacetylase	GO:0009245;GO:0046872;GO:0008759;GO:0103117	lipid A biosynthetic process;metal ion binding;UDP-3-O-[3-hydroxymyristoyl] N-acetylglucosamine deacetylase activity;UDP-3-O-acyl-N-acetylglucosamine deacetylase activity
gene2427	Chr1	cell division protein FtsZ	GO:0043093;GO:0051258;GO:0005737;GO:0032153;GO:0005525;GO:0003924	FtsZ-dependent cytokinesis;protein polymerization;cytoplasm;cell division site;GTP binding;GTPase activity
gene2428	Chr1	cell division protein FtsA	GO:0008360;GO:0043093;GO:0032153;GO:0009898	regulation of cell shape;FtsZ-dependent cytokinesis;cell division site;cytoplasmic side of plasma membrane
gene2429	Chr1	cell division protein FtsQ	GO:0043093;GO:0005887;GO:0032153	FtsZ-dependent cytokinesis;integral component of plasma membrane;cell division site
gene2430	Chr1	UDP-N-acetylmuramate--L-alanine ligase	GO:0051301;GO:0007049;GO:0008360;GO:0071555;GO:0009252;GO:0005737;GO:0005524;GO:0008763	cell division;cell cycle;regulation of cell shape;cell wall organization;peptidoglycan biosynthetic process;cytoplasm;ATP binding;UDP-N-acetylmuramate-L-alanine ligase activity
gene2431	Chr1	UDP-N-acetylglucosamine--N-acetylmuramyl-(pentapeptide) pyrophosphoryl-undecaprenol N-acetylglucosamine transferase	GO:0005975;GO:0051301;GO:0007049;GO:0008360;GO:0071555;GO:0009252;GO:0030259;GO:0005886;GO:0051991;GO:0050511	carbohydrate metabolic process;cell division;cell cycle;regulation of cell shape;cell wall organization;peptidoglycan biosynthetic process;lipid glycosylation;plasma membrane;UDP-N-acetyl-D-glucosamine:N-acetylmuramoyl-L-alanyl-D-glutamyl-meso-2,6-diaminopimelyl-D-alanyl-D-alanine-diphosphoundecaprenol 4-beta-N-acetylglucosaminlytransferase activity;undecaprenyldiphospho-muramoylpentapeptide beta…
gene2432	Chr1	cell division protein FtsW	GO:0008360;GO:0071555;GO:0009252;GO:0043093;GO:0015836;GO:0005887;GO:0032153;GO:0015648	regulation of cell shape;cell wall organization;peptidoglycan biosynthetic process;FtsZ-dependent cytokinesis;lipid-linked peptidoglycan transport;integral component of plasma membrane;cell division site;lipid-linked peptidoglycan transporter activity
gene2433	Chr1	UDP-N-acetylmuramoylalanine--D-glutamate ligase	GO:0051301;GO:0007049;GO:0008360;GO:0071555;GO:0009252;GO:0005737;GO:0005524;GO:0008764	cell division;cell cycle;regulation of cell shape;cell wall organization;peptidoglycan biosynthetic process;cytoplasm;ATP binding;UDP-N-acetylmuramoylalanine-D-glutamate ligase activity
gene2434	Chr1	phospho-N-acetylmuramoyl-pentapeptide-transferase	GO:0051301;GO:0007049;GO:0008360;GO:0071555;GO:0009252;GO:0016021;GO:0005886;GO:0051992;GO:0008963	cell division;cell cycle;regulation of cell shape;cell wall organization;peptidoglycan biosynthetic process;integral component of membrane;plasma membrane;UDP-N-acetylmuramoyl-L-alanyl-D-glutamyl-meso-2,6-diaminopimelyl-D-alanyl-D-alanine:undecaprenyl-phosphate transferase activity;phospho-N-acetylmuramoyl-pentapeptide-transferase activity
gene2435	Chr1	UDP-N-acetylmuramoyl-tripeptide--D-alanyl-D-alanine ligase	GO:0051301;GO:0007049;GO:0008360;GO:0071555;GO:0009252;GO:0005737;GO:0005524;GO:0047480	cell division;cell cycle;regulation of cell shape;cell wall organization;peptidoglycan biosynthetic process;cytoplasm;ATP binding;UDP-N-acetylmuramoyl-tripeptide-D-alanyl-D-alanine ligase activity
gene2436	Chr1	UDP-N-acetylmuramoyl-L-alanyl-D-glutamate--2,6-diaminopimelate ligase	GO:0051301;GO:0007049;GO:0008360;GO:0071555;GO:0009252;GO:0005737;GO:0005524;GO:0000287;GO:0008765	cell division;cell cycle;regulation of cell shape;cell wall organization;peptidoglycan biosynthetic process;cytoplasm;ATP binding;magnesium ion binding;UDP-N-acetylmuramoylalanyl-D-glutamate-2,6-diaminopimelate ligase activity
gene2437	Chr1	peptidoglycan glycosyltransferase FtsI	GO:0051301;GO:0016021;GO:0008658	cell division;integral component of membrane;penicillin binding
gene2438	Chr1	cell division protein FtsL	GO:0043093;GO:0005887;GO:0032153	FtsZ-dependent cytokinesis;integral component of plasma membrane;cell division site
gene2439	Chr1	16S rRNA (cytosine(1402)-N(4))-methyltransferase	GO:0070475;GO:0005737;GO:0071424	rRNA base methylation;cytoplasm;rRNA (cytosine-N4-)-methyltransferase activity
gene2441	Chr1	rRNA (cytidine-2'-O-)-methyltransferase	GO:0000453;GO:0005737;GO:0070677	enzyme-directed rRNA 2'-O-methylation;cytoplasm;rRNA (cytosine-2'-O-)-methyltransferase activity
gene2442	Chr1	penicillin-binding protein activator	GO:0008360;GO:0009252;GO:0050790;GO:0031241;GO:0030234	regulation of cell shape;peptidoglycan biosynthetic process;regulation of catalytic activity;periplasmic side of cell outer membrane;enzyme regulator activity
gene2444	Chr1	hypothetical protein	GO:0090305;GO:0003676;GO:0004519	nucleic acid phosphodiester bond hydrolysis;nucleic acid binding;endonuclease activity
gene2445	Chr1	DnaA initiator-associating protein DiaA	GO:0005975;GO:2001061;GO:0005737;GO:0008270;GO:0030246;GO:0008968	carbohydrate metabolic process;D-glycero-D-manno-heptose 7-phosphate biosynthetic process;cytoplasm;zinc ion binding;carbohydrate binding;D-sedoheptulose 7-phosphate isomerase activity
gene2447	Chr1	stringent starvation protein B	GO:0006508;GO:0008233	proteolysis;peptidase activity
gene2449	Chr1	cytochrome c	GO:0016021;GO:0009055;GO:0020037	integral component of membrane;electron carrier activity;heme binding
gene2450	Chr1	cytochrome b	GO:1902600;GO:0006122;GO:0045275;GO:0009055;GO:0008121	hydrogen ion transmembrane transport;mitochondrial electron transport, ubiquinol to cytochrome c;respiratory chain complex III;electron carrier activity;ubiquinol-cytochrome-c reductase activity
gene2451	Chr1	ubiquinol-cytochrome c reductase iron-sulfur subunit	GO:0055114;GO:1902600;GO:0016020;GO:0046872;GO:0051537;GO:0008121	oxidation-reduction process;hydrogen ion transmembrane transport;membrane;metal ion binding;2 iron, 2 sulfur cluster binding;ubiquinol-cytochrome-c reductase activity
gene2452	Chr1	30S ribosomal protein S9	GO:0006412;GO:0005840;GO:0003735	translation;ribosome;structural constituent of ribosome
gene2453	Chr1	50S ribosomal protein L13	GO:0006412;GO:0005840;GO:0003735	translation;ribosome;structural constituent of ribosome
gene2454	Chr1	AFG1 family ATPase	GO:0051301;GO:0007049;GO:0005737;GO:0005524;GO:0016887	cell division;cell cycle;cytoplasm;ATP binding;ATPase activity
gene2456	Chr1	peptidase	GO:0006508;GO:0004252	proteolysis;serine-type endopeptidase activity
gene2457	Chr1	outer membrane-stress sensor serine endopeptidase DegS	GO:0006508;GO:0004252	proteolysis;serine-type endopeptidase activity
gene2458	Chr1	DNA topoisomerase IV subunit A	GO:0007059;GO:0006265;GO:0005694;GO:0019897;GO:0005524;GO:0003677;GO:0003918	chromosome segregation;DNA topological change;chromosome;extrinsic component of plasma membrane;ATP binding;DNA binding;DNA topoisomerase type II (ATP-hydrolyzing) activity
gene2459	Chr1	DNA topoisomerase IV subunit B	GO:0007059;GO:0006265;GO:0005694;GO:0005524;GO:0003677;GO:0000287;GO:0003918	chromosome segregation;DNA topological change;chromosome;ATP binding;DNA binding;magnesium ion binding;DNA topoisomerase type II (ATP-hydrolyzing) activity
gene2461	Chr1	phosphodiesterase	GO:0046872;GO:0000166;GO:0004115	metal ion binding;nucleotide binding;3',5'-cyclic-AMP phosphodiesterase activity
gene2463	Chr1	ADP-ribose pyrophosphatase	GO:0046872;GO:0047631	metal ion binding;ADP-ribose diphosphatase activity
gene2464	Chr1	outer membrane channel protein TolC	GO:0006810;GO:0019867;GO:0005215	transport;outer membrane;transporter activity
gene2465	Chr1	sigma-54-dependent Fis family transcriptional regulator	GO:0006355;GO:0000160;GO:0005622;GO:0005524;GO:0043565;GO:0008134	regulation of transcription, DNA-templated;phosphorelay signal transduction system;intracellular;ATP binding;sequence-specific DNA binding;transcription factor binding
gene2487	Chr1	hypothetical protein	GO:0016021	integral component of membrane
gene2490	Chr1	lysine--tRNA ligase	GO:0006430;GO:0005737;GO:0005524;GO:0000287;GO:0003676;GO:0004824	lysyl-tRNA aminoacylation;cytoplasm;ATP binding;magnesium ion binding;nucleic acid binding;lysine-tRNA ligase activity
gene2491	Chr1	peptide chain release factor RF-2	GO:0006415;GO:0005737;GO:0016149	translational termination;cytoplasm;translation release factor activity, codon specific
gene2492	Chr1	branched-chain amino acid transporter	GO:0015803;GO:0016021;GO:0005886;GO:0015658	branched-chain amino acid transport;integral component of membrane;plasma membrane;branched-chain amino acid transmembrane transporter activity
gene2493	Chr1	tRNA (adenosine(37)-N6)-methyltransferase TrmM	GO:0030488;GO:0005737;GO:0003676;GO:0016430	tRNA methylation;cytoplasm;nucleic acid binding;tRNA (adenine-N6-)-methyltransferase activity
gene2494	Chr1	RNA helicase	GO:0000027;GO:0005737;GO:0005524;GO:0003676;GO:0004004	ribosomal large subunit assembly;cytoplasm;ATP binding;nucleic acid binding;ATP-dependent RNA helicase activity
gene2495	Chr1	peptide chain release factor 3	GO:0006449;GO:0005737;GO:0005525;GO:0003924;GO:0016149	regulation of translational termination;cytoplasm;GTP binding;GTPase activity;translation release factor activity, codon specific
gene2496	Chr1	ribosomal-protein-alanine N-acetyltransferase RimI	GO:0006474;GO:0008080	N-terminal protein amino acid acetylation;N-acetyltransferase activity
gene2497	Chr1	DNA polymerase III subunit psi	GO:0090305;GO:0006260;GO:0071897;GO:0003887;GO:0008408	nucleic acid phosphodiester bond hydrolysis;DNA replication;DNA biosynthetic process;DNA-directed DNA polymerase activity;3'-5' exonuclease activity
gene2498	Chr1	N-acetyltransferase	GO:0008080	N-acetyltransferase activity
gene2501	Chr1	protease	GO:0006508;GO:0008233	proteolysis;peptidase activity
gene2502	Chr1	U32 family peptidase	GO:0006508;GO:0008233	proteolysis;peptidase activity
gene2503	Chr1	MATE family efflux transporter	GO:0006855;GO:0016021;GO:0015297;GO:0015238	drug transmembrane transport;integral component of membrane;antiporter activity;drug transmembrane transporter activity
gene2504	Chr1	MarR family transcriptional regulator	GO:0006355;GO:0003677;GO:0003700	regulation of transcription, DNA-templated;DNA binding;transcription factor activity, sequence-specific DNA binding
gene2505	Chr1	lipoprotein NlpI	GO:0005886	plasma membrane
gene2506	Chr1	polyribonucleotide nucleotidyltransferase	GO:0090503;GO:0006402;GO:0006396;GO:0005737;GO:0000287;GO:0003723;GO:0000175;GO:0004654	RNA phosphodiester bond hydrolysis, exonucleolytic;mRNA catabolic process;RNA processing;cytoplasm;magnesium ion binding;RNA binding;3'-5'-exoribonuclease activity;polyribonucleotide nucleotidyltransferase activity
gene2508	Chr1	30S ribosomal protein S15	GO:0006412;GO:0005840;GO:0003735;GO:0019843	translation;ribosome;structural constituent of ribosome;rRNA binding
gene2509	Chr1	5'-methylthioadenosine/S-adenosylhomocysteine nucleosidase	GO:0019509;GO:0009164;GO:0019284;GO:0008782;GO:0008930	L-methionine biosynthetic process from methylthioadenosine;nucleoside catabolic process;L-methionine biosynthetic process from S-adenosylmethionine;adenosylhomocysteine nucleosidase activity;methylthioadenosine nucleosidase activity
gene2510	Chr1	adenosylcobinamide-phosphate synthase	GO:0009236;GO:0016021;GO:0048472	cobalamin biosynthetic process;integral component of membrane;threonine-phosphate decarboxylase activity
gene2511	Chr1	cobalamin-binding protein	GO:0015889;GO:0042597;GO:0031419	cobalamin transport;periplasmic space;cobalamin binding
gene2512	Chr1	membrane protein	GO:0016021	integral component of membrane
gene2513	Chr1	threonine synthase	GO:0006520;GO:0030170;GO:0004795	cellular amino acid metabolic process;pyridoxal phosphate binding;threonine synthase activity
gene2514	Chr1	homoserine kinase	GO:0016310;GO:0009088;GO:0005737;GO:0005524;GO:0004413	phosphorylation;threonine biosynthetic process;cytoplasm;ATP binding;homoserine kinase activity
gene2515	Chr1	bifunctional aspartate kinase/homoserine dehydrogenase I	GO:0055114;GO:0016310;GO:0009067;GO:0050661;GO:0016597;GO:0004072;GO:0004412	oxidation-reduction process;phosphorylation;aspartate family amino acid biosynthetic process;NADP binding;amino acid binding;aspartate kinase activity;homoserine dehydrogenase activity
gene2517	Chr1	ribonuclease	GO:0043086;GO:0051252;GO:0046872;GO:0008948;GO:0008428;GO:0047443	negative regulation of catalytic activity;regulation of RNA metabolic process;metal ion binding;oxaloacetate decarboxylase activity;ribonuclease inhibitor activity;4-hydroxy-4-methyl-2-oxoglutarate aldolase activity
gene2519	Chr1	DNA-binding response regulator	GO:0006355;GO:0000160;GO:0005622;GO:0003677	regulation of transcription, DNA-templated;phosphorelay signal transduction system;intracellular;DNA binding
gene2521	Chr1	bifunctional heptose 7-phosphate kinase/heptose 1-phosphate adenyltransferase	GO:0046835;GO:0097171;GO:0005524;GO:0016773;GO:0033786;GO:0033785	carbohydrate phosphorylation;ADP-L-glycero-beta-D-manno-heptose biosynthetic process;ATP binding;phosphotransferase activity, alcohol group as acceptor;heptose-1-phosphate adenylyltransferase activity;heptose 7-phosphate kinase activity
gene2522	Chr1	bifunctional glutamine synthetase adenylyltransferase/deadenyltransferase	GO:0005524;GO:0000287;GO:0008882	ATP binding;magnesium ion binding;[glutamate-ammonia-ligase] adenylyltransferase activity
gene2523	Chr1	chemotaxis protein	GO:0007165;GO:0016021;GO:0004871	signal transduction;integral component of membrane;signal transducer activity
gene2524	Chr1	capsular polysaccharide biosynthesis protein	GO:0071805;GO:0008076;GO:0005249	potassium ion transmembrane transport;voltage-gated potassium channel complex;voltage-gated potassium channel activity
gene2527	Chr1	anion permease	GO:0055085;GO:0006817;GO:0016021;GO:0005315	transmembrane transport;phosphate ion transport;integral component of membrane;inorganic phosphate transmembrane transporter activity
gene2528	Chr1	SH3 domain-containing protein	GO:0016021	integral component of membrane
gene2531	Chr1	multifunctional CCA tRNA nucleotidyl transferase/2'3'-cyclic phosphodiesterase/2'nucleotidase/phosphatase	GO:0016311;GO:0001680;GO:0042245;GO:0005524;GO:0000287;GO:0000049;GO:0016791;GO:0004810;GO:0004112;GO:0016437	dephosphorylation;tRNA 3'-terminal CCA addition;RNA repair;ATP binding;magnesium ion binding;tRNA binding;phosphatase activity;tRNA adenylyltransferase activity;cyclic-nucleotide phosphodiesterase activity;tRNA cytidylyltransferase activity
gene2532	Chr1	phosphopyruvate hydratase	GO:0006096;GO:0005576;GO:0009986;GO:0000015;GO:0000287;GO:0004634	glycolytic process;extracellular region;cell surface;phosphopyruvate hydratase complex;magnesium ion binding;phosphopyruvate hydratase activity
gene2533	Chr1	CTP synthase	GO:0006541;GO:0044210;GO:0016021;GO:0005524;GO:0003883	glutamine metabolic process;'de novo' CTP biosynthetic process;integral component of membrane;ATP binding;CTP synthase activity
gene2534	Chr1	nucleoside triphosphate pyrophosphohydrolase	GO:0047429	nucleoside-triphosphate diphosphatase activity
gene2535	Chr1	GTP pyrophosphokinase	GO:0016310;GO:0015969;GO:0016301;GO:0016597;GO:0008728	phosphorylation;guanosine tetraphosphate metabolic process;kinase activity;amino acid binding;GTP diphosphokinase activity
gene2536	Chr1	23S rRNA (uracil(1939)-C(5))-methyltransferase	GO:0031167;GO:0003723;GO:0051539;GO:0005506;GO:0070041	rRNA methylation;RNA binding;4 iron, 4 sulfur cluster binding;iron ion binding;rRNA (uridine-C5-)-methyltransferase activity
gene2537	Chr1	hybrid sensor histidine kinase/response regulator	GO:0000160;GO:0023014;GO:0018106;GO:0016021;GO:0005622;GO:0005524;GO:0000155	phosphorelay signal transduction system;signal transduction by protein phosphorylation;peptidyl-histidine phosphorylation;integral component of membrane;intracellular;ATP binding;phosphorelay sensor kinase activity
gene2538	Chr1	holo-ACP synthase	GO:0006633;GO:0005737;GO:0000287;GO:0008897	fatty acid biosynthetic process;cytoplasm;magnesium ion binding;holo-[acyl-carrier-protein] synthase activity
gene2539	Chr1	pyridoxine 5'-phosphate synthase	GO:0008615;GO:0005737;GO:0033856	pyridoxine biosynthetic process;cytoplasm;pyridoxine 5'-phosphate synthase activity
gene2540	Chr1	DNA repair protein RecO	GO:0006281;GO:0006310	DNA repair;DNA recombination
gene2541	Chr1	GTPase Era	GO:0042274;GO:0005737;GO:0005886;GO:0005525;GO:0003924;GO:0070181	ribosomal small subunit biogenesis;cytoplasm;plasma membrane;GTP binding;GTPase activity;small ribosomal subunit rRNA binding
gene2542	Chr1	ribonuclease III	GO:0008033;GO:0006364;GO:0090502;GO:0016075;GO:0006397;GO:0005737;GO:0046872;GO:0019843;GO:0004525	tRNA processing;rRNA processing;RNA phosphodiester bond hydrolysis, endonucleolytic;rRNA catabolic process;mRNA processing;cytoplasm;metal ion binding;rRNA binding;ribonuclease III activity
gene2543	Chr1	S26 family signal peptidase	GO:0006508;GO:0016021;GO:0008236	proteolysis;integral component of membrane;serine-type peptidase activity
gene2544	Chr1	elongation factor 4	GO:0006414;GO:0045727;GO:0005886;GO:0005525;GO:0003924;GO:0003746;GO:0043022	translational elongation;positive regulation of translation;plasma membrane;GTP binding;GTPase activity;translation elongation factor activity;ribosome binding
gene2545	Chr1	positive regulator of sigma E activity	GO:0016021	integral component of membrane
gene2547	Chr1	anti-sigma E factor	GO:0006950;GO:1903506;GO:0005886;GO:0016989	response to stress;regulation of nucleic acid-templated transcription;plasma membrane;sigma factor antagonist activity
gene2548	Chr1	RNA polymerase sigma factor RpoE	GO:0006355;GO:0006352;GO:0003677;GO:0003700;GO:0016987	regulation of transcription, DNA-templated;DNA-templated transcription, initiation;DNA binding;transcription factor activity, sequence-specific DNA binding;sigma factor activity
gene2549	Chr1	L-aspartate oxidase	GO:0055114;GO:0009435;GO:0005737;GO:0008734;GO:0044318	oxidation-reduction process;NAD biosynthetic process;cytoplasm;L-aspartate oxidase activity;L-aspartate:fumarate oxidoreductase activity
gene2553	Chr1	aminomethyltransferase-like GcvT	GO:0032259;GO:0008033;GO:0009451;GO:0005737;GO:0008168;GO:0005542	methylation;tRNA processing;RNA modification;cytoplasm;methyltransferase activity;folic acid binding
gene2554	Chr1	hypothetical protein	GO:0006450;GO:0002161	regulation of translational fidelity;aminoacyl-tRNA editing activity
gene2556	Chr1	FAD-dependent 2-octaprenylphenol hydroxylase	GO:0055114;GO:0006744;GO:0071949;GO:0016709	oxidation-reduction process;ubiquinone biosynthetic process;FAD binding;oxidoreductase activity, acting on paired donors, with incorporation or reduction of molecular oxygen, NAD(P)H as one donor, and incorporation of one atom of oxygen
gene2557	Chr1	2-octaprenyl-6-methoxyphenyl hydroxylase	GO:0055114;GO:0006744;GO:0071949;GO:0016709;GO:0008681	oxidation-reduction process;ubiquinone biosynthetic process;FAD binding;oxidoreductase activity, acting on paired donors, with incorporation or reduction of molecular oxygen, NAD(P)H as one donor, and incorporation of one atom of oxygen;2-octaprenyl-6-methoxyphenol hydroxylase activity
gene2559	Chr1	hypothetical protein	GO:0051301;GO:0007049;GO:0005737	cell division;cell cycle;cytoplasm
gene2560	Chr1	5-formyltetrahydrofolate cyclo-ligase	GO:0005524;GO:0046872;GO:0030272	ATP binding;metal ion binding;5-formyltetrahydrofolate cyclo-ligase activity
gene2561	Chr1	ribose-5-phosphate isomerase	GO:0009052;GO:0004751	pentose-phosphate shunt, non-oxidative branch;ribose-5-phosphate isomerase activity
gene2562	Chr1	D-3-phosphoglycerate dehydrogenase	GO:0055114;GO:0006564;GO:0051287;GO:0016597;GO:0004617	oxidation-reduction process;L-serine biosynthetic process;NAD binding;amino acid binding;phosphoglycerate dehydrogenase activity
gene2563	Chr1	acetolactate synthase small subunit	GO:0009082;GO:0016597;GO:0003984	branched-chain amino acid biosynthetic process;amino acid binding;acetolactate synthase activity
gene2564	Chr1	acetolactate synthase	GO:0009097;GO:0009099;GO:0000287;GO:0050660;GO:0030976;GO:0003984	isoleucine biosynthetic process;valine biosynthetic process;magnesium ion binding;flavin adenine dinucleotide binding;thiamine pyrophosphate binding;acetolactate synthase activity
gene2565	Chr1	long-chain-fatty-acid--CoA ligase	GO:0008152;GO:0016874	metabolic process;ligase activity
gene2568	Chr1	membrane protein	GO:0016021	integral component of membrane
gene2569	Chr1	2-isopropylmalate synthase	GO:0009098;GO:0003852	leucine biosynthetic process;2-isopropylmalate synthase activity
gene2570	Chr1	3-isopropylmalate dehydrogenase	GO:0055114;GO:0009098;GO:0005737;GO:0000287;GO:0051287;GO:0003862	oxidation-reduction process;leucine biosynthetic process;cytoplasm;magnesium ion binding;NAD binding;3-isopropylmalate dehydrogenase activity
gene2571	Chr1	3-isopropylmalate dehydratase large subunit	GO:0009098;GO:0046872;GO:0051539;GO:0016853;GO:0003861	leucine biosynthetic process;metal ion binding;4 iron, 4 sulfur cluster binding;isomerase activity;3-isopropylmalate dehydratase activity
gene2572	Chr1	3-isopropylmalate dehydratase small subunit	GO:0009098;GO:0009316;GO:0016853;GO:0003861	leucine biosynthetic process;3-isopropylmalate dehydratase complex;isomerase activity;3-isopropylmalate dehydratase activity
gene2573	Chr1	hypothetical protein	GO:0016021	integral component of membrane
gene2581	Chr1	HD family phosphohydrolase	GO:0016787	hydrolase activity
gene2582	Chr1	hypothetical protein	GO:0032259;GO:0008168	methylation;methyltransferase activity
gene2583	Chr1	LacI family transcriptional regulator	GO:0006355;GO:0003677;GO:0003700	regulation of transcription, DNA-templated;DNA binding;transcription factor activity, sequence-specific DNA binding
gene2584	Chr1	carbohydrate deacetylase	GO:0000272;GO:0046872;GO:0016811	polysaccharide catabolic process;metal ion binding;hydrolase activity, acting on carbon-nitrogen (but not peptide) bonds, in linear amides
gene2585	Chr1	6-phospho-beta-glucosidase	GO:0055114;GO:0005975;GO:0004553;GO:0016616	oxidation-reduction process;carbohydrate metabolic process;hydrolase activity, hydrolyzing O-glycosyl compounds;oxidoreductase activity, acting on the CH-OH group of donors, NAD or NADP as acceptor
gene2586	Chr1	molecular chaperone TorD	GO:0009401	phosphoenolpyruvate-dependent sugar phosphotransferase system
gene2587	Chr1	PTS sugar transporter	GO:0009401;GO:0034219;GO:0016021;GO:0005886;GO:0008982	phosphoenolpyruvate-dependent sugar phosphotransferase system;carbohydrate transmembrane transport;integral component of membrane;plasma membrane;protein-N(PI)-phosphohistidine-sugar phosphotransferase activity
gene2588	Chr1	PTS sugar transporter subunit IIB	GO:0009401;GO:0034219;GO:0008982	phosphoenolpyruvate-dependent sugar phosphotransferase system;carbohydrate transmembrane transport;protein-N(PI)-phosphohistidine-sugar phosphotransferase activity
gene2589	Chr1	chemotaxis protein	GO:0007165;GO:0006935;GO:0016021;GO:0004871	signal transduction;chemotaxis;integral component of membrane;signal transducer activity
gene2590	Chr1	inorganic diphosphatase	GO:0006796;GO:0005737;GO:0000287;GO:0004427	phosphate-containing compound metabolic process;cytoplasm;magnesium ion binding;inorganic diphosphatase activity
gene2591	Chr1	hypothetical protein	GO:0016021	integral component of membrane
gene2593	Chr1	RDD family protein	GO:0016021	integral component of membrane
gene2594	Chr1	S-ribosylhomocysteinase	GO:0009372;GO:0005506;GO:0043768	quorum sensing;iron ion binding;S-ribosylhomocysteine lyase activity
gene2596	Chr1	glutamate--cysteine ligase	GO:0006750;GO:0005524;GO:0004357	glutathione biosynthetic process;ATP binding;glutamate-cysteine ligase activity
gene2597	Chr1	peptidase M16	GO:0006508;GO:0046872;GO:0008233	proteolysis;metal ion binding;peptidase activity
gene2598	Chr1	membrane protein	GO:0016021	integral component of membrane
gene2599	Chr1	NADPH:quinone reductase	GO:0055114;GO:0008270;GO:0016491	oxidation-reduction process;zinc ion binding;oxidoreductase activity
gene2600	Chr1	glutaconyl-CoA decarboxylase subunit beta	GO:0006814;GO:0016021;GO:0016829	sodium ion transport;integral component of membrane;lyase activity
gene2601	Chr1	oxaloacetate decarboxylase	GO:0006814;GO:0008948	sodium ion transport;oxaloacetate decarboxylase activity
gene2611	Chr1	carbon storage regulator	GO:0006402;GO:0006109;GO:0003723	mRNA catabolic process;regulation of carbohydrate metabolic process;RNA binding
gene2612	Chr1	aspartate kinase	GO:0016310;GO:0008652;GO:0004072	phosphorylation;cellular amino acid biosynthetic process;aspartate kinase activity
gene2613	Chr1	alanine--tRNA ligase	GO:0006419;GO:0005737;GO:0005524;GO:0008270;GO:0000049;GO:0004813	alanyl-tRNA aminoacylation;cytoplasm;ATP binding;zinc ion binding;tRNA binding;alanine-tRNA ligase activity
gene2614	Chr1	DNA recombination/repair protein RecA	GO:0006281;GO:0006310;GO:0009432;GO:0005737;GO:0005524;GO:0003697;GO:0003684;GO:0008094	DNA repair;DNA recombination;SOS response;cytoplasm;ATP binding;single-stranded DNA binding;damaged DNA binding;DNA-dependent ATPase activity
gene2616	Chr1	DNA mismatch repair protein MutS	GO:0006298;GO:0005524;GO:0003684;GO:0030983	mismatch repair;ATP binding;damaged DNA binding;mismatched DNA binding
gene2617	Chr1	type IV pilin subunit protein	GO:0007155;GO:0016021;GO:0009289	cell adhesion;integral component of membrane;pilus
gene2618	Chr1	type IV-A pilus assembly ATPase PilB	GO:0015031;GO:0009297;GO:0005524;GO:0008565	protein transport;pilus assembly;ATP binding;protein transporter activity
gene2619	Chr1	Type IV pilin biogenesis protein	GO:0009306;GO:0016021;GO:0005886	protein secretion;integral component of membrane;plasma membrane
gene2620	Chr1	prepilin peptidase	GO:0006508;GO:0032259;GO:0016021;GO:0005886;GO:0008168;GO:0004190	proteolysis;methylation;integral component of membrane;plasma membrane;methyltransferase activity;aspartic-type endopeptidase activity
gene2621	Chr1	dephospho-CoA kinase	GO:0016310;GO:0015937;GO:0005737;GO:0005524;GO:0004140	phosphorylation;coenzyme A biosynthetic process;cytoplasm;ATP binding;dephospho-CoA kinase activity
gene2622	Chr1	cell division protein ZapD	GO:0043093;GO:0005737	FtsZ-dependent cytokinesis;cytoplasm
gene2623	Chr1	DNA gyrase inhibitor	GO:0006355;GO:2000372;GO:0008270;GO:0008657	regulation of transcription, DNA-templated;negative regulation of DNA topoisomerase (ATP-hydrolyzing) activity;zinc ion binding;DNA topoisomerase (ATP-hydrolyzing) inhibitor activity
gene2624	Chr1	50S ribosomal protein L19	GO:0006412;GO:0005840;GO:0003735	translation;ribosome;structural constituent of ribosome
gene2625	Chr1	tRNA (guanosine(37)-N1)-methyltransferase TrmD	GO:0030488;GO:0005737;GO:0052906	tRNA methylation;cytoplasm;tRNA (guanine(37)-N(1))-methyltransferase activity
gene2626	Chr1	ribosome maturation factor RimM	GO:0006364;GO:0042274;GO:0005840;GO:0043022	rRNA processing;ribosomal small subunit biogenesis;ribosome;ribosome binding
gene2627	Chr1	30S ribosomal protein S16	GO:0006412;GO:0005840;GO:0003735	translation;ribosome;structural constituent of ribosome
gene2628	Chr1	signal recognition particle protein	GO:0006614;GO:0048500;GO:0005525;GO:0003924;GO:0008312	SRP-dependent cotranslational protein targeting to membrane;signal recognition particle;GTP binding;GTPase activity;7S RNA binding
gene2629	Chr1	inner membrane protein YpjD	GO:0017004;GO:0016021;GO:0020037	cytochrome complex assembly;integral component of membrane;heme binding
gene2630	Chr1	membrane protein	GO:0055114;GO:0016021;GO:0050660;GO:0016614	oxidation-reduction process;integral component of membrane;flavin adenine dinucleotide binding;oxidoreductase activity, acting on CH-OH group of donors
gene2631	Chr1	RNA polymerase sigma factor RpoS	GO:0006355;GO:0006950;GO:0001123;GO:0005737;GO:0003677;GO:0003700;GO:0016987	regulation of transcription, DNA-templated;response to stress;transcription initiation from bacterial-type RNA polymerase promoter;cytoplasm;DNA binding;transcription factor activity, sequence-specific DNA binding;sigma factor activity
gene2632	Chr1	membrane protein	GO:0016787	hydrolase activity
gene2633	Chr1	protein-L-isoaspartate O-methyltransferase	GO:0030091;GO:0006479;GO:0005737;GO:0004719	protein repair;protein methylation;cytoplasm;protein-L-isoaspartate (D-aspartate) O-methyltransferase activity
gene2634	Chr1	5'/3'-nucleotidase SurE	GO:0016311;GO:0005737;GO:0046872;GO:0000166;GO:0008253	dephosphorylation;cytoplasm;metal ion binding;nucleotide binding;5'-nucleotidase activity
gene2635	Chr1	tRNA pseudouridine(13) synthase TruD	GO:0031119;GO:0003723;GO:0009982	tRNA pseudouridine synthesis;RNA binding;pseudouridine synthase activity
gene2636	Chr1	2-C-methyl-D-erythritol 2,4-cyclodiphosphate synthase	GO:0016114;GO:0019288;GO:0046872;GO:0008685	terpenoid biosynthetic process;isopentenyl diphosphate biosynthetic process, methylerythritol 4-phosphate pathway;metal ion binding;2-C-methyl-D-erythritol 2,4-cyclodiphosphate synthase activity
gene2637	Chr1	2-C-methyl-D-erythritol 4-phosphate cytidylyltransferase	GO:0016114;GO:0019288;GO:0050518	terpenoid biosynthetic process;isopentenyl diphosphate biosynthetic process, methylerythritol 4-phosphate pathway;2-C-methyl-D-erythritol 4-phosphate cytidylyltransferase activity
gene2638	Chr1	cell division protein FtsB	GO:0043093;GO:0005887;GO:0032153	FtsZ-dependent cytokinesis;integral component of plasma membrane;cell division site
gene2639	Chr1	undecaprenyl-diphosphatase	GO:0008360;GO:0071555;GO:0009252;GO:0016311;GO:0046677;GO:0016021;GO:0005886;GO:0050380	regulation of cell shape;cell wall organization;peptidoglycan biosynthetic process;dephosphorylation;response to antibiotic;integral component of membrane;plasma membrane;undecaprenyl-diphosphatase activity
gene2640	Chr1	2-amino-4-hydroxy-6-hydroxymethyldihydropteridine diphosphokinase	GO:0016310;GO:0009396;GO:0016301;GO:0003848	phosphorylation;folic acid-containing compound biosynthetic process;kinase activity;2-amino-4-hydroxy-6-hydroxymethyldihydropteridine diphosphokinase activity
gene2641	Chr1	dihydroneopterin aldolase	GO:0046654;GO:0046656;GO:0004150	tetrahydrofolate biosynthetic process;folic acid biosynthetic process;dihydroneopterin aldolase activity
gene2642	Chr1	glycerol-3-phosphate acyltransferase	GO:0008654;GO:0016021;GO:0005886;GO:0043772	phospholipid biosynthetic process;integral component of membrane;plasma membrane;acyl-phosphate glycerol-3-phosphate acyltransferase activity
gene2643	Chr1	hypothetical protein	GO:0003824	catalytic activity
gene2644	Chr1	tRNA N6-adenosine(37)-threonylcarbamoyltransferase complex transferase subunit TsaD	GO:0006508;GO:0090305;GO:0002949;GO:0005737;GO:0003677;GO:0005506;GO:0004222;GO:0004519;GO:0061711	proteolysis;nucleic acid phosphodiester bond hydrolysis;tRNA threonylcarbamoyladenosine modification;cytoplasm;DNA binding;iron ion binding;metalloendopeptidase activity;endonuclease activity;N(6)-L-threonylcarbamoyladenine synthase
gene2646	Chr1	30S ribosomal protein S21	GO:0006412;GO:0044391;GO:0003735	translation;ribosomal subunit;structural constituent of ribosome
gene2647	Chr1	aspartyl-tRNA amidotransferase subunit B	GO:0016740;GO:0016884	transferase activity;carbon-nitrogen ligase activity, with glutamine as amido-N-donor
gene2648	Chr1	DNA primase	GO:0006269;GO:1990077;GO:0003677;GO:0000287;GO:0008270;GO:0003896	DNA replication, synthesis of RNA primer;primosome complex;DNA binding;magnesium ion binding;zinc ion binding;DNA primase activity
gene2649	Chr1	RNA polymerase sigma factor RpoD	GO:0006355;GO:0001123;GO:0005737;GO:0003677;GO:0003700;GO:0016987	regulation of transcription, DNA-templated;transcription initiation from bacterial-type RNA polymerase promoter;cytoplasm;DNA binding;transcription factor activity, sequence-specific DNA binding;sigma factor activity
gene2651	Chr1	nicotine oxidoreductase	GO:0006807;GO:0071704	nitrogen compound metabolic process;organic substance metabolic process
gene2652	Chr1	GGDEF domain-containing protein	GO:0046872	metal ion binding
gene2653	Chr1	permease	GO:0055085;GO:0016021;GO:0005215	transmembrane transport;integral component of membrane;transporter activity
gene2654	Chr1	hypothetical protein	GO:0006313;GO:0003677;GO:0004803	transposition, DNA-mediated;DNA binding;transposase activity
gene2655	Chr1	permease	GO:0055085;GO:0016021;GO:0005215	transmembrane transport;integral component of membrane;transporter activity
gene2658	Chr1	molecular chaperone TorD	GO:0009401	phosphoenolpyruvate-dependent sugar phosphotransferase system
gene2659	Chr1	PTS sugar transporter subunit IIB	GO:0009401;GO:0034219;GO:0008982	phosphoenolpyruvate-dependent sugar phosphotransferase system;carbohydrate transmembrane transport;protein-N(PI)-phosphohistidine-sugar phosphotransferase activity
gene2660	Chr1	N(4)-(beta-N-acetylglucosaminyl)-L-asparaginase	GO:0016787	hydrolase activity
gene2661	Chr1	PTS lactose transporter subunit IIC	GO:0009401;GO:0034219;GO:0016021;GO:0005886;GO:0008982	phosphoenolpyruvate-dependent sugar phosphotransferase system;carbohydrate transmembrane transport;integral component of membrane;plasma membrane;protein-N(PI)-phosphohistidine-sugar phosphotransferase activity
gene2662	Chr1	hemolysin	GO:0008152;GO:0016746	metabolic process;transferase activity, transferring acyl groups
gene2663	Chr1	ABC transporter substrate-binding protein	GO:0006810;GO:0030288;GO:0046872	transport;outer membrane-bounded periplasmic space;metal ion binding
gene2664	Chr1	QacE family quaternary ammonium compound efflux SMR transporter	GO:0006810;GO:0016021;GO:0005886	transport;integral component of membrane;plasma membrane
gene2665	Chr1	S-(hydroxymethyl)glutathione dehydrogenase/class III alcohol dehydrogenase	GO:0006069;GO:0008270;GO:0051903	ethanol oxidation;zinc ion binding;S-(hydroxymethyl)glutathione dehydrogenase activity
gene2666	Chr1	S-(hydroxymethyl)glutathione synthase	GO:0046294;GO:0008270;GO:0051907	formaldehyde catabolic process;zinc ion binding;S-(hydroxymethyl)glutathione synthase activity
gene2667	Chr1	alcohol dehydrogenase	GO:0055114;GO:0046872;GO:0004022	oxidation-reduction process;metal ion binding;alcohol dehydrogenase (NAD) activity
gene2668	Chr1	transcriptional regulator LysR	GO:0006355;GO:0003677;GO:0003700	regulation of transcription, DNA-templated;DNA binding;transcription factor activity, sequence-specific DNA binding
gene2671	Chr1	acyl-homoserine-lactone synthase	GO:0009372;GO:0061579	quorum sensing;N-acyl homoserine lactone synthase activity
gene2673	Chr1	transcriptional regulator	GO:0006355;GO:0003677	regulation of transcription, DNA-templated;DNA binding
gene2674	Chr1	site-specific DNA-methyltransferase	GO:0006306;GO:0003677;GO:0008170	DNA methylation;DNA binding;N-methyltransferase activity
gene2684	Chr1	transposase	GO:0006313;GO:0004803;GO:0043565	transposition, DNA-mediated;transposase activity;sequence-specific DNA binding
gene2687	Chr1	hypothetical protein	GO:0000166	nucleotide binding
gene2689	Chr1	hypothetical protein	GO:0019634	organic phosphonate metabolic process
gene2692	Chr1	hypothetical protein	GO:0005524;GO:0016887	ATP binding;ATPase activity
gene2693	Chr1	ABC transporter permease	GO:0006810;GO:0016021;GO:0005886;GO:0005215	transport;integral component of membrane;plasma membrane;transporter activity
gene2695	Chr1	hypothetical protein	GO:0006351	transcription, DNA-templated
gene2698	Chr1	glutamine--fructose-6-phosphate aminotransferase	GO:0005975;GO:0006541;GO:1901137;GO:0005737;GO:0030246;GO:0004360	carbohydrate metabolic process;glutamine metabolic process;carbohydrate derivative biosynthetic process;cytoplasm;carbohydrate binding;glutamine-fructose-6-phosphate transaminase (isomerizing) activity
gene2699	Chr1	XRE family transcriptional regulator	GO:0006355;GO:0005622;GO:0003677;GO:0003700	regulation of transcription, DNA-templated;intracellular;DNA binding;transcription factor activity, sequence-specific DNA binding
gene2700	Chr1	pyruvate kinase	GO:0006096;GO:0000287;GO:0016301;GO:0030955;GO:0004743	glycolytic process;magnesium ion binding;kinase activity;potassium ion binding;pyruvate kinase activity
[truncated: 299 more rows]
