# Supplementary material for: Complete genome analysis of a virulent Vibrio scophthalmi strain VSc190401 isolated from diseased marine fish half-smooth tongue sole, Cynoglossus semilaevis
Source: BMC Microbiol. 2020 Nov 11;20:341. doi: 10.1186/s12866-020-02028-7 (PMC7661262; doi:10.1186/s12866-020-02028-7)
Supplement: Supplementary file 5 — Additional file 5: Table S3. The KEGG pathway annotation information. [file 12866_2020_2028_MOESM5_ESM.xls]

## Sheet: 基因与Pathway对应关系详情表
Gene ID	Location	KEGG Name	KO ID	KO Description	Pathwy ID
gene0001	Chr1	dnaA	K02313	chromosomal replication initiator protein	ko02020;ko04112
gene0002	Chr1	dnaN	K02338	DNA polymerase III subunit beta [EC:2.7.7.7]	ko00230;ko00240;ko03030;ko03430;ko03440
gene0003	Chr1	recF	K03629	DNA replication and repair protein RecF	ko03440
gene0004	Chr1	gyrB	K02470	DNA gyrase subunit B [EC:5.99.1.3]	-
gene0006	Chr1	ibpA	K04080	molecular chaperone IbpA	-
gene0007	Chr1	avtA	K00835	valine--pyruvate aminotransferase [EC:2.6.1.66]	ko00290
gene0009	Chr1	glyS	K01879	glycyl-tRNA synthetase beta chain [EC:6.1.1.14]	ko00970
gene0010	Chr1	glyQ	K01878	glycyl-tRNA synthetase alpha chain [EC:6.1.1.14]	ko00970
gene0011	Chr1	-	K02035	peptide/nickel transport system substrate-binding protein	ko02024
gene0013	Chr1	tusA	K04085	tRNA 2-thiouridine synthesizing protein A [EC:2.8.1.-]	ko04122
gene0015	Chr1	acuI	K19745	acrylyl-CoA reductase (NADPH) [EC:1.3.1.-]	ko00640
gene0016	Chr1	ilvA	K01754	threonine dehydratase [EC:4.3.1.19]	ko00260;ko00290;ko01200;ko01230
gene0017	Chr1	ilvD	K01687	dihydroxy-acid dehydratase [EC:4.2.1.9]	ko00290;ko00770;ko01210;ko01230
gene0018	Chr1	ilvE	K00826	branched-chain amino acid aminotransferase [EC:2.6.1.42]	ko00270;ko00280;ko00290;ko00770;ko01210;ko01230
gene0019	Chr1	ilvM	K11258	acetolactate synthase II small subunit [EC:2.2.1.6]	ko00290;ko00650;ko00660;ko00770;ko01210;ko01230
gene0020	Chr1	ilvB	K01652	acetolactate synthase I/II/III large subunit [EC:2.2.1.6]	ko00290;ko00650;ko00660;ko00770;ko01210;ko01230
gene0021	Chr1	comM	K07391	magnesium chelatase family protein	-
gene0023	Chr1	dsbA	K03673	thiol:disulfide interchange protein DsbA	ko01503
gene0026	Chr1	-	K09896	uncharacterized protein	-
gene0028	Chr1	spo0M	K06377	sporulation-control protein	-
gene0029	Chr1	hlyIII	K11068	hemolysin III	-
gene0030	Chr1	trkH	K03498	trk system potassium uptake protein	-
gene0031	Chr1	trkA	K03499	trk system potassium uptake protein	-
gene0032	Chr1	rsmB	K03500	16S rRNA (cytosine967-C5)-methyltransferase [EC:2.1.1.176]	-
gene0033	Chr1	fmt	K00604	methionyl-tRNA formyltransferase [EC:2.1.2.9]	ko00670;ko00970
gene0034	Chr1	def	K01462	peptide deformylase [EC:3.5.1.88]	-
gene0036	Chr1	smf	K04096	DNA processing protein	-
gene0037	Chr1	smg	K03747	Smg protein	-
gene0038	Chr1	yrdD	K07479	putative DNA topoisomerase	-
gene0039	Chr1	purK	K01589	5-(carboxyamino)imidazole ribonucleotide synthase [EC:6.3.4.18]	ko00230
gene0040	Chr1	purE	K01588	5-(carboxyamino)imidazole ribonucleotide mutase [EC:5.4.99.18]	ko00230
gene0041	Chr1	tsaC	K07566	L-threonylcarbamoyladenylate synthase [EC:2.7.7.87]	-
gene0042	Chr1	hemF	K00228	coproporphyrinogen III oxidase [EC:1.3.3.3]	ko00860
gene0043	Chr1	aroE	K00014	shikimate dehydrogenase [EC:1.1.1.25]	ko00400;ko01230
gene0053	Chr1	add	K01488	adenosine deaminase [EC:3.5.4.4]	ko00230;ko05340
gene0055	Chr1	glnG	K07712	two-component system, NtrC family, nitrogen regulation response regulator GlnG	ko02020
gene0056	Chr1	glnL	K07708	two-component system, NtrC family, nitrogen regulation sensor histidine kinase GlnL [EC:2.7.13.3]	ko02020
gene0057	Chr1	glnA	K01915	glutamine synthetase [EC:6.3.1.2]	ko00220;ko00250;ko00630;ko00910;ko01230;ko02020;ko04724;ko04727
gene0058	Chr1	typA	K06207	GTP-binding protein	-
gene0061	Chr1	-	K07058	membrane protein	-
gene0062	Chr1	dtd	K07560	D-tyrosyl-tRNA(Tyr) deacylase [EC:3.1.-.-]	-
gene0065	Chr1	pckA	K01610	phosphoenolpyruvate carboxykinase (ATP) [EC:4.1.1.49]	ko00010;ko00020;ko00620;ko00710;ko01200
gene0066	Chr1	hslO	K04083	molecular chaperone Hsp33	-
gene0067	Chr1	hslR	K04762	ribosome-associated heat shock protein Hsp15	-
gene0068	Chr1	gspC	K02452	general secretion pathway protein C	ko03070;ko05111
gene0069	Chr1	gspD	K02453	general secretion pathway protein D	ko03070;ko05111
gene0070	Chr1	gspE	K02454	general secretion pathway protein E	ko03070;ko05111
gene0071	Chr1	gspF	K02455	general secretion pathway protein F	ko03070;ko05111
gene0072	Chr1	gspG	K02456	general secretion pathway protein G	ko03070;ko05111
gene0074	Chr1	gspH	K02457	general secretion pathway protein H	ko03070;ko05111
gene0076	Chr1	gspI	K02458	general secretion pathway protein I	ko03070;ko05111
gene0077	Chr1	gspJ	K02459	general secretion pathway protein J	ko03070;ko05111
gene0078	Chr1	gspK	K02460	general secretion pathway protein K	ko03070;ko05111
gene0079	Chr1	gspL	K02461	general secretion pathway protein L	ko03070;ko05111
gene0080	Chr1	gspM	K02462	general secretion pathway protein M	ko03070;ko05111
gene0081	Chr1	gspN	K02463	general secretion pathway protein N	ko05111
gene0082	Chr1	envZ	K07638	two-component system, OmpR family, osmolarity sensor histidine kinase EnvZ [EC:2.7.13.3]	ko02020;ko02026
gene0083	Chr1	ompR	K07659	two-component system, OmpR family, phosphate regulon response regulator OmpR	ko02020;ko02026
gene0084	Chr1	hprT	K00760	hypoxanthine phosphoribosyltransferase [EC:2.4.2.8]	ko00230;ko00983
gene0085	Chr1	greB	K04760	transcription elongation factor GreB	-
gene0095	Chr1	greB	K04760	transcription elongation factor GreB	-
gene0099	Chr1	greB	K04760	transcription elongation factor GreB	-
gene0100	Chr1	tex	K06959	protein Tex	-
gene0102	Chr1	bioH	K02170	pimeloyl-[acyl-carrier protein] methyl ester esterase [EC:3.1.1.85]	ko00780
gene0104	Chr1	nfuA	K07400	Fe/S biogenesis protein NfuA	-
gene0105	Chr1	nudE	K08312	ADP-ribose diphosphatase [EC:3.6.1.-]	ko00230
gene0106	Chr1	cysQ	K01082	3'(2'), 5'-bisphosphate nucleotidase [EC:3.1.3.7]	ko00920
gene0107	Chr1	-	K12373	hexosaminidase [EC:3.2.1.52]	ko00511;ko00513;ko00520;ko00531;ko00603;ko00604;ko04142
gene0109	Chr1	recG	K03655	ATP-dependent DNA helicase RecG [EC:3.6.4.12]	ko03440
gene0110	Chr1	trmH	K00556	tRNA (guanosine-2'-O-)-methyltransferase [EC:2.1.1.34]	-
gene0111	Chr1	spoT	K01139	GTP diphosphokinase / guanosine-3',5'-bis(diphosphate) 3'-diphosphatase [EC:2.7.6.5 3.1.7.2]	ko00230
gene0112	Chr1	rpoZ	K03060	DNA-directed RNA polymerase subunit omega [EC:2.7.7.6]	ko00230;ko00240;ko03020
gene0113	Chr1	gmk	K00942	guanylate kinase [EC:2.7.4.8]	ko00230
gene0115	Chr1	pbuG	K06901	putative MFS transporter, AGZA family, xanthine/uracil permease	-
gene0116	Chr1	psiE	K13256	protein PsiE	-
gene0117	Chr1	pdxK	K00868	pyridoxine kinase [EC:2.7.1.35]	ko00750
gene0119	Chr1	rph	K00989	ribonuclease PH [EC:2.7.7.56]	-
gene0120	Chr1	pyrE	K00762	orotate phosphoribosyltransferase [EC:2.4.2.10]	ko00240
gene0122	Chr1	lpxL	K02517	Kdo2-lipid IVA lauroyltransferase [EC:2.3.1.241]	ko00540
gene0123	Chr1	slmA	K05501	TetR/AcrR family transcriptional regulator	-
gene0124	Chr1	coaBC	K13038	phosphopantothenoylcysteine decarboxylase / phosphopantothenate--cysteine ligase [EC:4.1.1.36 6.3.2.5]	ko00770
gene0125	Chr1	mcp	K03406	methyl-accepting chemotaxis protein	ko02020;ko02030
gene0126	Chr1	radC	K03630	DNA repair protein RadC	-
gene0127	Chr1	rpmB	K02902	large subunit ribosomal protein L28	ko03010
gene0128	Chr1	rpmG	K02913	large subunit ribosomal protein L33	ko03010
gene0131	Chr1	mutM	K10563	formamidopyrimidine-DNA glycosylase [EC:3.2.2.23 4.2.99.18]	ko03410
gene0132	Chr1	-	K08679	UDP-glucuronate 4-epimerase [EC:5.1.3.6]	ko00520
gene0133	Chr1	coaD	K00954	pantetheine-phosphate adenylyltransferase [EC:2.7.7.3]	ko00770
gene0134	Chr1	opsX	K12982	heptosyltransferase I [EC:2.4.-.-]	-
gene0135	Chr1	kdkA	K11211	3-deoxy-D-manno-octulosonic acid kinase [EC:2.7.1.166]	ko00540
gene0136	Chr1	kdtA	K02527	3-deoxy-D-manno-octulosonic-acid transferase [EC:2.4.99.12 2.4.99.13 2.4.99.14 2.4.99.15]	ko00540
gene0141	Chr1	-	K07270	glycosyl transferase, family 25	-
gene0142	Chr1	waaL	K02847	O-antigen ligase [EC:2.4.1.-]	ko00540
gene0143	Chr1	lpxM	K02560	lauroyl-Kdo2-lipid IVA myristoyltransferase [EC:2.3.1.243]	ko00540
gene0144	Chr1	ugd	K00012	UDPglucose 6-dehydrogenase [EC:1.1.1.22]	ko00040;ko00053;ko00520
gene0145	Chr1	gmhD	K03274	ADP-L-glycero-D-manno-heptose 6-epimerase [EC:5.1.3.20]	ko00540
gene0147	Chr1	rfbB	K01710	dTDP-glucose 4,6-dehydratase [EC:4.2.1.46]	ko00521;ko00523;ko00525;ko01055
gene0148	Chr1	rfbA	K00973	glucose-1-phosphate thymidylyltransferase [EC:2.7.7.24]	ko00521;ko00523;ko00525
gene0150	Chr1	fabH	K00648	3-oxoacyl-[acyl-carrier-protein] synthase III [EC:2.3.1.180]	ko00061;ko01212
gene0154	Chr1	fabG	K00059	3-oxoacyl-[acyl-carrier protein] reductase [EC:1.1.1.100]	ko00061;ko00780;ko01040;ko01212
gene0156	Chr1	wecE	K02805	dTDP-4-amino-4,6-dideoxygalactose transaminase [EC:2.6.1.59]	-
gene0160	Chr1	mgs	K19002	1,2-diacylglycerol 3-alpha-glucosyltransferase [EC:2.4.1.337]	ko00561
gene0162	Chr1	capD	K17716	UDP-glucose 4-epimerase [EC:5.1.3.2]	ko00052;ko00520
gene0163	Chr1	wbjC	K19068	UDP-2-acetamido-2,6-beta-L-arabino-hexul-4-ose reductase [EC:1.1.1.367]	-
gene0164	Chr1	wecB	K01791	UDP-N-acetylglucosamine 2-epimerase (non-hydrolysing) [EC:5.1.3.14]	ko00520;ko05111
gene0170	Chr1	pssA	K00998	CDP-diacylglycerol---serine O-phosphatidyltransferase [EC:2.7.8.8]	ko00260;ko00564
gene0173	Chr1	murB	K00075	UDP-N-acetylmuramate dehydrogenase [EC:1.3.1.98]	ko00520;ko00550
gene0174	Chr1	birA	K03524	BirA family transcriptional regulator, biotin operon repressor / biotin-[acetyl-CoA-carboxylase] ligase [EC:6.3.4.15]	ko00780
gene0177	Chr1	groES	K04078	chaperonin GroES	-
gene0178	Chr1	groEL	K04077	chaperonin GroEL	ko03018;ko04212;ko04940;ko05134;ko05152
gene0179	Chr1	cdgK	K20955	diguanylate cyclase [EC:2.7.7.65]	ko05111
gene0180	Chr1	glpX	K02446	fructose-1,6-bisphosphatase II [EC:3.1.3.11]	ko00010;ko00030;ko00051;ko00680;ko00710;ko01200
gene0181	Chr1	zapB	K09892	cell division protein ZapB	-
gene0182	Chr1	metF	K00297	methylenetetrahydrofolate reductase (NADPH) [EC:1.5.1.20]	ko00670;ko00720;ko01200;ko01523
gene0183	Chr1	metL	K12525	bifunctional aspartokinase / homoserine dehydrogenase 2 [EC:2.7.2.4 1.1.1.3]	ko00260;ko00261;ko00270;ko00300;ko01230
gene0184	Chr1	metB	K01739	cystathionine gamma-synthase [EC:2.5.1.48]	ko00270;ko00450;ko00920;ko01230
gene0185	Chr1	metJ	K03764	MetJ family transcriptional regulator, methionine regulon repressor	-
gene0186	Chr1	maeB	K00029	malate dehydrogenase (oxaloacetate-decarboxylating)(NADP+) [EC:1.1.1.40]	ko00620;ko00710;ko01200
gene0187	Chr1	rpmE	K02909	large subunit ribosomal protein L31	ko03010
gene0188	Chr1	priA	K04066	primosomal protein N' (replication factor Y) (superfamily II helicase) [EC:3.6.4.-]	ko03440
gene0189	Chr1	cytR	K05499	LacI family transcriptional regulator, repressor for deo operon, udp, cdd, tsx, nupC, and nupG	-
gene0191	Chr1	rfaH	K05785	transcriptional antiterminator RfaH	-
gene0192	Chr1	hslV	K01419	ATP-dependent HslUV protease, peptidase subunit HslV [EC:3.4.25.2]	-
gene0193	Chr1	hslU	K03667	ATP-dependent HslUV protease ATP-binding subunit HslU	-
gene0194	Chr1	frdD	K00247	fumarate reductase subunit D	ko00020;ko00190;ko00620;ko00650;ko00720;ko01200;ko02020
gene0195	Chr1	frdC	K00246	fumarate reductase subunit C	ko00020;ko00190;ko00620;ko00650;ko00720;ko01200;ko02020
gene0196	Chr1	frdB	K00245	fumarate reductase iron-sulfur subunit [EC:1.3.5.4]	ko00020;ko00190;ko00620;ko00650;ko00720;ko01200;ko02020
gene0197	Chr1	frdA	K00244	fumarate reductase flavoprotein subunit [EC:1.3.5.4]	ko00020;ko00190;ko00620;ko00650;ko00720;ko01200;ko02020
gene0198	Chr1	epmA	K04568	elongation factor P--(R)-beta-lysine ligase [EC:6.3.1.-]	-
gene0200	Chr1	secB	K03071	preprotein translocase subunit SecB	ko02024;ko03060;ko03070
gene0201	Chr1	gpsA	K00057	glycerol-3-phosphate dehydrogenase (NAD(P)+) [EC:1.1.1.94]	ko00564
gene0202	Chr1	cysE	K00640	serine O-acetyltransferase [EC:2.3.1.30]	ko00270;ko00920;ko01200;ko01230;ko05111
gene0203	Chr1	aphA	K10917	PadR family transcriptional regulator, regulatory protein AphA	ko02024;ko05111
gene0204	Chr1	ppc	K01595	phosphoenolpyruvate carboxylase [EC:4.1.1.31]	ko00620;ko00680;ko00710;ko00720;ko01200
gene0205	Chr1	argE	K01438	acetylornithine deacetylase [EC:3.5.1.16]	ko00220;ko01210;ko01230
gene0206	Chr1	argC	K00145	N-acetyl-gamma-glutamyl-phosphate reductase [EC:1.2.1.38]	ko00220;ko01210;ko01230
gene0207	Chr1	argB	K00930	acetylglutamate kinase [EC:2.7.2.8]	ko00220;ko01210;ko01230
gene0208	Chr1	argG	K01940	argininosuccinate synthase [EC:6.3.4.5]	ko00220;ko00250;ko01230;ko05418
gene0209	Chr1	argHA	K14681	argininosuccinate lyase / amino-acid N-acetyltransferase [EC:4.3.2.1 2.3.1.1]	ko00220;ko00250;ko01210;ko01230
gene0212	Chr1	lpd	K00382	dihydrolipoamide dehydrogenase [EC:1.8.1.4]	ko00010;ko00020;ko00260;ko00280;ko00620;ko00630;ko00640;ko01200
gene0214	Chr1	oxyR	K04761	LysR family transcriptional regulator, hydrogen peroxide-inducible genes activator	ko02026
gene0215	Chr1	mrcA	K05366	penicillin-binding protein 1A [EC:2.4.1.129 3.4.16.4]	ko00550;ko01501
gene0216	Chr1	pilM	K02662	type IV pilus assembly protein PilM	-
gene0217	Chr1	pilN	K02663	type IV pilus assembly protein PilN	-
gene0218	Chr1	pilO	K02664	type IV pilus assembly protein PilO	-
gene0219	Chr1	pilP	K02665	type IV pilus assembly protein PilP	-
gene0220	Chr1	pilQ	K02666	type IV pilus assembly protein PilQ	-
gene0221	Chr1	aroK	K00891	shikimate kinase [EC:2.7.1.71]	ko00400;ko01230
gene0222	Chr1	aroB	K01735	3-dehydroquinate synthase [EC:4.2.3.4]	ko00400;ko01230
gene0223	Chr1	damX	K03112	DamX protein	-
gene0224	Chr1	dam	K06223	DNA adenine methylase [EC:2.1.1.72]	ko03430
gene0225	Chr1	rpe	K01783	ribulose-phosphate 3-epimerase [EC:5.1.3.1]	ko00030;ko00040;ko00710;ko01200;ko01230
gene0226	Chr1	gph	K01091	phosphoglycolate phosphatase [EC:3.1.3.18]	ko00630
gene0227	Chr1	trpS	K01867	tryptophanyl-tRNA synthetase [EC:6.1.1.2]	ko00970
gene0228	Chr1	pabA	K01664	para-aminobenzoate synthetase component II [EC:2.6.1.85]	ko00790
gene0229	Chr1	argD	K00821	acetylornithine/N-succinyldiaminopimelate aminotransferase [EC:2.6.1.11 2.6.1.17]	ko00220;ko00300;ko01210;ko01230
gene0230	Chr1	astA	K00673	arginine N-succinyltransferase [EC:2.3.1.109]	ko00330
gene0231	Chr1	astD	K06447	succinylglutamic semialdehyde dehydrogenase [EC:1.2.1.71]	ko00330
gene0233	Chr1	crp	K10914	CRP/FNR family transcriptional regulator, cyclic AMP receptor protein	ko02020;ko02024;ko02025;ko02026;ko05111
gene0234	Chr1	prkB	K00855	phosphoribulokinase [EC:2.7.1.19]	ko00710;ko01200
gene0235	Chr1	-	K09898	uncharacterized protein	-
gene0236	Chr1	-	K07019	uncharacterized protein	-
gene0238	Chr1	-	K06158	ATP-binding cassette, subfamily F, member 3	-
gene0239	Chr1	kefG	K11748	glutathione-regulated potassium-efflux system ancillary protein KefG	-
gene0240	Chr1	kefB	K11747	glutathione-regulated potassium-efflux system protein KefB	-
gene0241	Chr1	-	K07070	uncharacterized protein	-
gene0242	Chr1	slyD	K03775	FKBP-type peptidyl-prolyl cis-trans isomerase SlyD [EC:5.2.1.8]	-
gene0243	Chr1	iaaA	K13051	beta-aspartyl-peptidase (threonine type) [EC:3.4.19.5]	-
gene0244	Chr1	purA	K01939	adenylosuccinate synthase [EC:6.3.4.4]	ko00230;ko00250
gene0245	Chr1	motX	K21217	sodium-type polar flagellar protein MotX	ko02040
gene0247	Chr1	rnr	K12573	ribonuclease R [EC:3.1.-.-]	ko03018
gene0248	Chr1	rlmB	K03218	23S rRNA (guanosine2251-2'-O)-methyltransferase [EC:2.1.1.185]	-
gene0249	Chr1	rpsJ	K02946	small subunit ribosomal protein S10	ko03010
gene0250	Chr1	rplC	K02906	large subunit ribosomal protein L3	ko03010
gene0251	Chr1	rplD	K02926	large subunit ribosomal protein L4	ko03010
gene0252	Chr1	rplW	K02892	large subunit ribosomal protein L23	ko03010
gene0253	Chr1	rplB	K02886	large subunit ribosomal protein L2	ko03010
gene0254	Chr1	rpsS	K02965	small subunit ribosomal protein S19	ko03010
gene0255	Chr1	rplV	K02890	large subunit ribosomal protein L22	ko03010
gene0256	Chr1	rpsC	K02982	small subunit ribosomal protein S3	ko03010
gene0257	Chr1	rplP	K02878	large subunit ribosomal protein L16	ko03010
gene0258	Chr1	rpmC	K02904	large subunit ribosomal protein L29	ko03010
gene0259	Chr1	rpsQ	K02961	small subunit ribosomal protein S17	ko03010
gene0260	Chr1	rplN	K02874	large subunit ribosomal protein L14	ko03010
gene0261	Chr1	rplX	K02895	large subunit ribosomal protein L24	ko03010
gene0262	Chr1	rplE	K02931	large subunit ribosomal protein L5	ko03010
gene0263	Chr1	rpsN	K02954	small subunit ribosomal protein S14	ko03010
gene0264	Chr1	rpsH	K02994	small subunit ribosomal protein S8	ko03010
gene0265	Chr1	rplF	K02933	large subunit ribosomal protein L6	ko03010
gene0266	Chr1	rplR	K02881	large subunit ribosomal protein L18	ko03010
gene0267	Chr1	rpsE	K02988	small subunit ribosomal protein S5	ko03010
gene0268	Chr1	rpmD	K02907	large subunit ribosomal protein L30	ko03010
gene0269	Chr1	rplO	K02876	large subunit ribosomal protein L15	ko03010
gene0270	Chr1	secY	K03076	preprotein translocase subunit SecY	ko02024;ko03060;ko03070
gene0271	Chr1	rpmJ	K02919	large subunit ribosomal protein L36	ko03010
gene0272	Chr1	rpsM	K02952	small subunit ribosomal protein S13	ko03010
gene0273	Chr1	rpsK	K02948	small subunit ribosomal protein S11	ko03010
gene0274	Chr1	rpsD	K02986	small subunit ribosomal protein S4	ko03010
gene0275	Chr1	rpoA	K03040	DNA-directed RNA polymerase subunit alpha [EC:2.7.7.6]	ko00230;ko00240;ko03020
gene0276	Chr1	rplQ	K02879	large subunit ribosomal protein L17	ko03010
gene0278	Chr1	fklB	K03773	FKBP-type peptidyl-prolyl cis-trans isomerase FklB [EC:5.2.1.8]	-
gene0279	Chr1	ytfB	K07269	uncharacterized protein	-
gene0281	Chr1	elaA	K02348	ElaA protein	-
gene0283	Chr1	cpdB	K01119	2',3'-cyclic-nucleotide 2'-phosphodiesterase / 3'-nucleotidase [EC:3.1.4.16 3.1.3.6]	ko00230;ko00240
gene0284	Chr1	cobA	K02303	uroporphyrin-III C-methyltransferase [EC:2.1.1.107]	ko00860
gene0285	Chr1	cysD	K00957	sulfate adenylyltransferase subunit 2 [EC:2.7.7.4]	ko00230;ko00261;ko00450;ko00920
gene0286	Chr1	cysN	K00956	sulfate adenylyltransferase subunit 1 [EC:2.7.7.4]	ko00230;ko00261;ko00450;ko00920
gene0288	Chr1	cysC	K00860	adenylylsulfate kinase [EC:2.7.1.25]	ko00230;ko00920
gene0290	Chr1	cheX	K03409	chemotaxis protein CheX	ko02030
gene0291	Chr1	zur	K09823	Fur family transcriptional regulator, zinc uptake regulator	ko02024
gene0292	Chr1	dusA	K05539	tRNA-dihydrouridine synthase A [EC:1.-.-.-]	-
gene0296	Chr1	cysJ	K00380	sulfite reductase (NADPH) flavoprotein alpha-component [EC:1.8.1.2]	ko00920
gene0297	Chr1	cysI	K00381	sulfite reductase (NADPH) hemoprotein beta-component [EC:1.8.1.2]	ko00920
gene0298	Chr1	cysH	K00390	phosphoadenosine phosphosulfate reductase [EC:1.8.4.8 1.8.4.10]	ko00920
gene0310	Chr1	-	K03316	monovalent cation:H+ antiporter, CPA1 family	-
gene0311	Chr1	metH	K00548	5-methyltetrahydrofolate--homocysteine methyltransferase [EC:2.1.1.13]	ko00270;ko00450;ko00670;ko01230
gene0313	Chr1	mgtE	K06213	magnesium transporter	-
gene0314	Chr1	ptsO	K08485	phosphocarrier protein NPr	ko02060
gene0315	Chr1	rapZ	K06958	RNase adapter protein RapZ	-
gene0316	Chr1	ptsN	K02806	PTS system, nitrogen regulatory IIA component [EC:2.7.1.-]	ko02060
gene0317	Chr1	yhbH	K05808	putative sigma-54 modulation protein	-
gene0318	Chr1	rpoN	K03092	RNA polymerase sigma-54 factor	ko02020;ko05111
gene0319	Chr1	lptB	K06861	lipopolysaccharide export system ATP-binding protein [EC:3.6.3.-]	ko02010
gene0320	Chr1	lptA	K09774	lipopolysaccharide export system protein LptA	-
gene0321	Chr1	lptC	K11719	lipopolysaccharide export system protein LptC	-
gene0322	Chr1	kdsC	K03270	3-deoxy-D-manno-octulosonate 8-phosphate phosphatase (KDO 8-P phosphatase) [EC:3.1.3.45]	ko00540
gene0323	Chr1	kdsD	K06041	arabinose-5-phosphate isomerase [EC:5.3.1.13]	ko00540
gene0324	Chr1	yrbG	K07301	cation:H+ antiporter	-
gene0325	Chr1	mlaF	K02065	phospholipid/cholesterol/gamma-HCH transport system ATP-binding protein	ko02010
gene0326	Chr1	mlaE	K02066	phospholipid/cholesterol/gamma-HCH transport system permease protein	ko02010
gene0327	Chr1	mlaD	K02067	phospholipid/cholesterol/gamma-HCH transport system substrate-binding protein	ko02010
gene0328	Chr1	mlaC	K07323	phospholipid transport system substrate-binding protein	ko02010
gene0329	Chr1	mlaB	K07122	phospholipid transport system transporter-binding protein	ko02010
gene0331	Chr1	murA	K00790	UDP-N-acetylglucosamine 1-carboxyvinyltransferase [EC:2.5.1.7]	ko00520;ko00550
gene0332	Chr1	plsC	K00655	1-acyl-sn-glycerol-3-phosphate acyltransferase [EC:2.3.1.51]	ko00561;ko00564
gene0339	Chr1	mcp	K03406	methyl-accepting chemotaxis protein	ko02020;ko02030
gene0344	Chr1	mltC	K08306	membrane-bound lytic murein transglycosylase C [EC:4.2.2.-]	-
gene0346	Chr1	mutY	K03575	A/G-specific adenine glycosylase [EC:3.2.2.-]	ko03410
gene0347	Chr1	trmB	K03439	tRNA (guanine-N7-)-methyltransferase [EC:2.1.1.33]	-
gene0348	Chr1	glsA	K01425	glutaminase [EC:3.5.1.2]	ko00220;ko00250;ko00471;ko04724;ko04727;ko04964;ko05206;ko05230
gene0350	Chr1	rdgB	K02428	XTP/dITP diphosphohydrolase [EC:3.6.1.66]	ko00230
gene0352	Chr1	-	K09131	uncharacterized protein	-
gene0353	Chr1	yggT	K02221	YggT family protein	-
gene0354	Chr1	proC	K00286	pyrroline-5-carboxylate reductase [EC:1.5.1.2]	ko00330;ko01230
gene0355	Chr1	yggS	K06997	PLP dependent protein	-
gene0356	Chr1	pilT	K02669	twitching motility protein PilT	-
gene0357	Chr1	pilU	K02670	twitching motility protein PilU	-
gene0358	Chr1	lysC	K00928	aspartate kinase [EC:2.7.2.4]	ko00260;ko00261;ko00270;ko00300;ko01210;ko01230
gene0359	Chr1	-	K00830	alanine-glyoxylate transaminase / serine-glyoxylate transaminase / serine-pyruvate transaminase [EC:2.6.1.44 2.6.1.45 2.6.1.51]	ko00250;ko00260;ko00630;ko00680;ko01200;ko04146
gene0360	Chr1	wzy	K13009	O-antigen polymerase [EC:2.4.1.-]	-
gene0361	Chr1	uvrA	K03701	excinuclease ABC subunit A	ko03420
gene0362	Chr1	galU	K00963	UTP--glucose-1-phosphate uridylyltransferase [EC:2.7.7.9]	ko00040;ko00052;ko00500;ko00520
gene0364	Chr1	ssb	K03111	single-strand DNA-binding protein	ko03030;ko03430;ko03440
gene0365	Chr1	csrD	K18765	RNase E specificity factor CsrD	-
gene0366	Chr1	mshI	K12279	MSHA biogenesis protein MshI	-
gene0367	Chr1	mshJ	K12280	MSHA biogenesis protein MshJ	-
gene0368	Chr1	mshK	K12281	MSHA biogenesis protein MshK	-
gene0369	Chr1	mshL	K12282	MSHA biogenesis protein MshL	-
gene0370	Chr1	mshL	K12282	MSHA biogenesis protein MshL	-
gene0371	Chr1	mshM	K12283	MSHA biogenesis protein MshM	-
gene0372	Chr1	mshN	K12284	MSHA biogenesis protein MshN	-
gene0373	Chr1	mshE	K12276	MSHA biogenesis protein MshE	ko05111
gene0374	Chr1	mshG	K12278	MSHA biogenesis protein MshG	-
gene0375	Chr1	mshF	K12277	MSHA biogenesis protein MshF	-
gene0376	Chr1	mshB	K10925	MSHA pilin protein MshB	ko05111
gene0377	Chr1	mshA	K10924	MSHA pilin protein MshA	ko05111
gene0378	Chr1	mshC	K10926	MSHA pilin protein MshC	ko05111
gene0379	Chr1	mshD	K10927	MSHA pilin protein MshD	ko05111
gene0380	Chr1	mshO	K12285	MSHA biogenesis protein MshO	-
gene0381	Chr1	mshP	K12286	MSHA biogenesis protein MshP	-
gene0382	Chr1	mshQ	K12287	MSHA biogenesis protein MshQ	-
gene0383	Chr1	mreB	K03569	rod shape-determining protein MreB and related proteins	-
gene0384	Chr1	mreC	K03570	rod shape-determining protein MreC	-
gene0385	Chr1	mreD	K03571	rod shape-determining protein MreD	-
gene0386	Chr1	maf	K06287	septum formation protein	-
gene0387	Chr1	rng	K08301	ribonuclease G [EC:3.1.26.-]	-
gene0390	Chr1	tldD	K03568	TldD protein	-
gene0391	Chr1	arcA	K01478	arginine deiminase [EC:3.5.3.6]	ko00220
gene0392	Chr1	rraB	K09893	regulator of ribonuclease activity B	-
gene0397	Chr1	-	K07080	uncharacterized protein	-
gene0398	Chr1	argR	K03402	transcriptional regulator of arginine metabolism	-
gene0399	Chr1	mdh	K00024	malate dehydrogenase [EC:1.1.1.37]	ko00020;ko00270;ko00620;ko00630;ko00680;ko00710;ko00720;ko01200
gene0401	Chr1	ispB	K02523	octaprenyl-diphosphate synthase [EC:2.5.1.90]	ko00900
gene0402	Chr1	rplU	K02888	large subunit ribosomal protein L21	ko03010
gene0403	Chr1	rpmA	K02899	large subunit ribosomal protein L27	ko03010
gene0404	Chr1	obgE	K03979	GTPase [EC:3.6.5.-]	-
gene0407	Chr1	folA	K00287	dihydrofolate reductase [EC:1.5.1.3]	ko00670;ko00790;ko01523
gene0408	Chr1	apaH	K01525	bis(5'-nucleosyl)-tetraphosphatase (symmetrical) [EC:3.6.1.41]	ko00230
gene0409	Chr1	apaG	K06195	ApaG protein	-
gene0410	Chr1	ksgA	K02528	16S rRNA (adenine1518-N6/adenine1519-N6)-dimethyltransferase [EC:2.1.1.182]	-
gene0411	Chr1	pdxA	K00097	4-hydroxythreonine-4-phosphate dehydrogenase [EC:1.1.1.262]	ko00750
gene0412	Chr1	surA	K03771	peptidyl-prolyl cis-trans isomerase SurA [EC:5.2.1.8]	-
gene0413	Chr1	lptD	K04744	LPS-assembly protein	-
gene0414	Chr1	djlA	K05801	DnaJ like chaperone protein	-
gene0415	Chr1	ridA	K09022	2-iminobutanoate/2-iminopropanoate deaminase [EC:3.5.99.10]	-
gene0416	Chr1	pyrI	K00610	aspartate carbamoyltransferase regulatory subunit	ko00240;ko00250
gene0417	Chr1	pyrB	K00609	aspartate carbamoyltransferase catalytic subunit [EC:2.1.3.2]	ko00240;ko00250
gene0418	Chr1	argF	K00611	ornithine carbamoyltransferase [EC:2.1.3.3]	ko00220;ko01230
gene0419	Chr1	phoH2	K07175	PhoH-like ATPase	-
gene0420	Chr1	hepA	K03580	ATP-dependent helicase HepA [EC:3.6.4.-]	-
gene0422	Chr1	rluA	K06177	tRNA pseudouridine32 synthase / 23S rRNA pseudouridine746 synthase [EC:5.4.99.28 5.4.99.29]	-
gene0423	Chr1	hprA	K00018	glycerate dehydrogenase [EC:1.1.1.29]	ko00260;ko00630;ko00680;ko01200
gene0424	Chr1	valS	K01873	valyl-tRNA synthetase [EC:6.1.1.9]	ko00970
gene0425	Chr1	holC	K02339	DNA polymerase III subunit chi [EC:2.7.7.7]	ko00230;ko00240;ko03030;ko03430;ko03440
gene0426	Chr1	pepA	K01255	leucyl aminopeptidase [EC:3.4.11.1]	ko00480
gene0427	Chr1	lptF	K07091	lipopolysaccharide export system permease protein	ko02010
gene0428	Chr1	lptG	K11720	lipopolysaccharide export system permease protein	ko02010
gene0430	Chr1	nadC	K00767	nicotinate-nucleotide pyrophosphorylase (carboxylating) [EC:2.4.2.19]	ko00760
gene0431	Chr1	ampD	K03806	N-acetyl-anhydromuramoyl-L-alanine amidase [EC:3.5.1.28]	-
gene0432	Chr1	fldB	K03840	flavodoxin II	-
gene0433	Chr1	xerD	K04763	integrase/recombinase XerD	-
gene0434	Chr1	dsbC	K03981	thiol:disulfide interchange protein DsbC [EC:5.3.4.1]	-
gene0435	Chr1	recJ	K07462	single-stranded-DNA-specific exonuclease [EC:3.1.-.-]	ko03410;ko03430;ko03440
gene0437	Chr1	pdhR	K05799	GntR family transcriptional regulator, transcriptional repressor for pyruvate dehydrogenase complex	-
gene0438	Chr1	aceE	K00163	pyruvate dehydrogenase E1 component [EC:1.2.4.1]	ko00010;ko00020;ko00620;ko01200
gene0439	Chr1	aceF	K00627	pyruvate dehydrogenase E2 component (dihydrolipoamide acetyltransferase) [EC:2.3.1.12]	ko00010;ko00020;ko00620;ko01200
gene0440	Chr1	lpd	K00382	dihydrolipoamide dehydrogenase [EC:1.8.1.4]	ko00010;ko00020;ko00260;ko00280;ko00620;ko00630;ko00640;ko01200
gene0441	Chr1	hapR	K10913	TetR/AcrR family transcriptional regulator, hemagglutinin/protease regulatory protein	ko02020;ko02024;ko05111
gene0442	Chr1	hprT	K00760	hypoxanthine phosphoribosyltransferase [EC:2.4.2.8]	ko00230;ko00983
gene0443	Chr1	cynT	K01673	carbonic anhydrase [EC:4.2.1.1]	ko00910
gene0444	Chr1	-	K03321	sulfate permease, SulP family	-
gene0445	Chr1	-	K01990	ABC-2 type transport system ATP-binding protein	-
gene0446	Chr1	-	K01992	ABC-2 type transport system permease protein	-
gene0447	Chr1	panC	K01918	pantoate--beta-alanine ligase [EC:6.3.2.1]	ko00410;ko00770
gene0448	Chr1	panB	K00606	3-methyl-2-oxobutanoate hydroxymethyltransferase [EC:2.1.2.11]	ko00770
gene0449	Chr1	folK	K00950	2-amino-4-hydroxy-6-hydroxymethyldihydropteridine diphosphokinase [EC:2.7.6.3]	ko00790
gene0450	Chr1	pcnB	K00970	poly(A) polymerase [EC:2.7.7.19]	ko03018
gene0451	Chr1	pcnB	K00970	poly(A) polymerase [EC:2.7.7.19]	ko03018
gene0452	Chr1	gluQ	K01894	glutamyl-Q tRNA(Asp) synthetase [EC:6.1.1.-]	-
gene0453	Chr1	dksA	K06204	DnaK suppressor protein	ko02026
gene0454	Chr1	sfsA	K06206	sugar fermentation stimulation protein A	-
gene0455	Chr1	hrpB	K03579	ATP-dependent helicase HrpB [EC:3.6.4.13]	-
gene0456	Chr1	mrcB	K05365	penicillin-binding protein 1B [EC:2.4.1.129 3.4.16.4]	ko00550
gene0457	Chr1	-	K07001	NTE family protein	-
gene0458	Chr1	acnB	K01682	aconitate hydratase 2 / 2-methylisocitrate dehydratase [EC:4.2.1.3 4.2.1.99]	ko00020;ko00630;ko00640;ko00720;ko01200;ko01210;ko01230
gene0459	Chr1	glxK	K00865	glycerate 2-kinase [EC:2.7.1.165]	ko00260;ko00561;ko00630
gene0460	Chr1	-	K03299	gluconate:H+ symporter, GntP family	-
gene0461	Chr1	cdaR	K02647	carbohydrate diacid regulator	-
gene0465	Chr1	-	K09910	uncharacterized protein	-
gene0467	Chr1	glnK	K04752	nitrogen regulatory protein P-II 2	-
gene0468	Chr1	amt	K03320	ammonium transporter, Amt family	-
gene0469	Chr1	afuA	K02012	iron(III) transport system substrate-binding protein	ko02010
gene0470	Chr1	afuB	K02011	iron(III) transport system permease protein	ko02010
gene0471	Chr1	afuC	K02010	iron(III) transport system ATP-binding protein [EC:3.6.3.30]	ko02010
gene0473	Chr1	pfpI	K05520	protease I [EC:3.2.-.-]	-
gene0475	Chr1	chbP	K18675	N,N'-diacetylchitobiose phosphorylase [EC:2.4.1.280]	ko00520
gene0476	Chr1	-	K12373	hexosaminidase [EC:3.2.1.52]	ko00511;ko00513;ko00520;ko00531;ko00603;ko00604;ko04142
gene0477	Chr1	gspK	K18676	glucosamine kinase [EC:2.7.1.8]	ko00520
gene0480	Chr1	-	K02031	peptide/nickel transport system ATP-binding protein	ko02024
gene0481	Chr1	-	K02034	peptide/nickel transport system permease protein	ko02024
gene0482	Chr1	-	K02033	peptide/nickel transport system permease protein	ko02024
gene0483	Chr1	-	K02035	peptide/nickel transport system substrate-binding protein	ko02024
gene0484	Chr1	chiS	K19694	two-component system, sensor histidine kinase ChiS	-
gene0486	Chr1	chiS	K19694	two-component system, sensor histidine kinase ChiS	-
gene0487	Chr1	rsmC	K00564	16S rRNA (guanine1207-N2)-methyltransferase [EC:2.1.1.172]	-
gene0490	Chr1	hemL	K01845	glutamate-1-semialdehyde 2,1-aminomutase [EC:5.4.3.8]	ko00860
gene0491	Chr1	erpA	K15724	iron-sulfur cluster insertion protein	-
gene0492	Chr1	vexE	K18990	membrane fusion protein, multidrug efflux system	-
gene0493	Chr1	vexF	K18989	multidrug efflux pump	-
gene0495	Chr1	tyrS	K01866	tyrosyl-tRNA synthetase [EC:6.1.1.1]	ko00970
gene0497	Chr1	dacB	K07259	serine-type D-Ala-D-Ala carboxypeptidase/endopeptidase (penicillin-binding protein 4) [EC:3.4.16.4 3.4.21.-]	ko00550
gene0498	Chr1	ompU	K08720	outer membrane protein OmpU	ko01501;ko05111
gene0500	Chr1	greA	K03624	transcription elongation factor GreA	-
gene0501	Chr1	yhbY	K07574	RNA-binding protein	-
gene0502	Chr1	rlmE	K02427	23S rRNA (uridine2552-2'-O)-methyltransferase [EC:2.1.1.166]	-
gene0503	Chr1	ftsH	K03798	cell division protease FtsH [EC:3.4.24.-]	-
gene0504	Chr1	folP	K00796	dihydropteroate synthase [EC:2.5.1.15]	ko00790
gene0505	Chr1	glmM	K03431	phosphoglucosamine mutase [EC:5.4.2.10]	ko00520
gene0506	Chr1	secG	K03075	preprotein translocase subunit SecG	ko02024;ko03060;ko03070
gene0509	Chr1	rimP	K09748	ribosome maturation factor RimP	-
gene0510	Chr1	nusA	K02600	N utilization substance protein A	-
gene0511	Chr1	infB	K02519	translation initiation factor IF-2	-
gene0512	Chr1	rbfA	K02834	ribosome-binding factor A	-
gene0513	Chr1	truB	K03177	tRNA pseudouridine55 synthase [EC:5.4.99.25]	-
gene0515	Chr1	gltD	K00266	glutamate synthase (NADPH/NADH) small chain [EC:1.4.1.13 1.4.1.14]	ko00250;ko00910;ko01230
gene0516	Chr1	gltB	K00265	glutamate synthase (NADPH/NADH) large chain [EC:1.4.1.13 1.4.1.14]	ko00250;ko00910;ko01230
gene0517	Chr1	-	K07139	uncharacterized protein	-
gene0519	Chr1	arcB	K07648	two-component system, OmpR family, aerobic respiration control sensor histidine kinase ArcB [EC:2.7.13.3]	ko02020;ko02026
gene0525	Chr1	mutH	K03573	DNA mismatch repair protein MutH	ko03430
gene0526	Chr1	nudH	K08311	putative (di)nucleoside polyphosphate hydrolase [EC:3.6.1.-]	ko03018
gene0527	Chr1	ptsP	K08484	phosphotransferase system, enzyme I, PtsP [EC:2.7.3.9]	ko02060
gene0529	Chr1	lgt	K13292	phosphatidylglycerol:prolipoprotein diacylglycerol transferase [EC:2.-.-.-]	-
gene0530	Chr1	thyA	K00560	thymidylate synthase [EC:2.1.1.45]	ko00240;ko00670;ko01523
gene0531	Chr1	xerC	K03733	integrase/recombinase XerC	-
gene0537	Chr1	thyA	K00560	thymidylate synthase [EC:2.1.1.45]	ko00240;ko00670;ko01523
gene0540	Chr1	recD	K03581	exodeoxyribonuclease V alpha subunit [EC:3.1.11.5]	ko03440
gene0542	Chr1	hsdM	K03427	type I restriction enzyme M protein [EC:2.1.1.72]	-
gene0543	Chr1	hsdS	K01154	type I restriction enzyme, S subunit [EC:3.1.21.3]	-
gene0544	Chr1	hsdR	K01153	type I restriction enzyme, R subunit [EC:3.1.21.3]	-
gene0545	Chr1	thyA	K00560	thymidylate synthase [EC:2.1.1.45]	ko00240;ko00670;ko01523
gene0546	Chr1	nptA	K14683	solute carrier family 34 (sodium-dependent phosphate cotransporter)	-
gene0547	Chr1	nhaR	K03717	LysR family transcriptional regulator, transcriptional activator of nhaA	-
gene0549	Chr1	rpsT	K02968	small subunit ribosomal protein S20	ko03010
gene0550	Chr1	murJ	K03980	putative peptidoglycan lipid II flippase	-
gene0551	Chr1	ribF	K11753	riboflavin kinase / FMN adenylyltransferase [EC:2.7.1.26 2.7.7.2]	ko00740
gene0552	Chr1	ileS	K01870	isoleucyl-tRNA synthetase [EC:6.1.1.5]	ko00970
gene0553	Chr1	lspA	K03101	signal peptidase II [EC:3.4.23.36]	ko03060
gene0554	Chr1	slpA	K03774	FKBP-type peptidyl-prolyl cis-trans isomerase SlpA [EC:5.2.1.8]	-
gene0555	Chr1	ispH	K03527	4-hydroxy-3-methylbut-2-en-1-yl diphosphate reductase [EC:1.17.7.4]	ko00900
gene0558	Chr1	anmK	K09001	anhydro-N-acetylmuramic acid kinase [EC:2.7.1.170]	-
gene0559	Chr1	nagZ	K01207	beta-N-acetylhexosaminidase [EC:3.2.1.52]	ko00520;ko00531;ko01501
gene0560	Chr1	-	K02477	two-component system, LytT family, response regulator	-
gene0561	Chr1	-	K02478	two-component system, LytT family, sensor kinase [EC:2.7.13.3]	-
gene0562	Chr1	aroF	K01626	3-deoxy-7-phosphoheptulonate synthase [EC:2.5.1.54]	ko00400;ko01230;ko02024
gene0563	Chr1	tyrA	K14187	chorismate mutase / prephenate dehydrogenase [EC:5.4.99.5 1.3.1.12]	ko00400;ko00401;ko01230
gene0567	Chr1	slt	K08309	soluble lytic murein transglycosylase [EC:4.2.2.-]	-
gene0568	Chr1	trpR	K03720	TrpR family transcriptional regulator, trp operon repressor	-
gene0570	Chr1	mbaA	K20966	c-di-GMP phosphodiesterase [EC:3.1.4.52]	ko05111
gene0571	Chr1	potD	K11069	spermidine/putrescine transport system substrate-binding protein	ko02010
gene0572	Chr1	pheA	K14170	chorismate mutase / prephenate dehydratase [EC:5.4.99.5 4.2.1.51]	ko00400;ko01230
gene0573	Chr1	raiA	K05809	ribosome-associated inhibitor A	-
gene0575	Chr1	bamD	K05807	outer membrane protein assembly factor BamD	-
gene0576	Chr1	rluD	K06180	23S rRNA pseudouridine1911/1915/1917 synthase [EC:5.4.99.23]	-
gene0577	Chr1	yfiH	K05810	laccase domain-containing protein	-
gene0578	Chr1	clpB	K03695	ATP-dependent Clp protease ATP-binding subunit ClpB	ko04213
gene0587	Chr1	suhB	K01092	myo-inositol-1(or 4)-monophosphatase [EC:3.1.3.25]	ko00521;ko00562;ko04070
gene0588	Chr1	trmJ	K15396	tRNA (cytidine32/uridine32-2'-O)-methyltransferase [EC:2.1.1.200]	-
gene0589	Chr1	iscR	K13643	Rrf2 family transcriptional regulator, iron-sulfur cluster assembly transcription factor	-
gene0590	Chr1	iscS	K04487	cysteine desulfurase [EC:2.8.1.7]	ko00730;ko04122
gene0591	Chr1	iscU	K04488	nitrogen fixation protein NifU and related proteins	-
gene0592	Chr1	iscA	K13628	iron-sulfur cluster assembly protein	-
gene0593	Chr1	hscB	K04082	molecular chaperone HscB	-
gene0594	Chr1	hscA	K04044	molecular chaperone HscA	-
gene0595	Chr1	fdx	K04755	ferredoxin, 2Fe-2S	-
gene0597	Chr1	pepB	K07751	PepB aminopeptidase [EC:3.4.11.23]	ko00480
gene0598	Chr1	ndk	K00940	nucleoside-diphosphate kinase [EC:2.7.4.6]	ko00230;ko00240;ko04016
gene0599	Chr1	csdA	K01766	cysteine sulfinate desulfinase [EC:4.4.1.-]	-
gene0600	Chr1	thiJ	K03152	4-methyl-5(b-hydroxyethyl)-thiazole monophosphate biosynthesis	-
gene0601	Chr1	panE	K00077	2-dehydropantoate 2-reductase [EC:1.1.1.169]	ko00770
gene0602	Chr1	tsx	K05517	nucleoside-specific channel-forming protein	-
gene0603	Chr1	-	K07157	uncharacterized protein	-
gene0604	Chr1	rpoE	K03088	RNA polymerase sigma-70 factor, ECF subfamily	-
gene0605	Chr1	chrR	K07167	putative transcriptional regulator	-
gene0606	Chr1	ampG	K08218	MFS transporter, PAT family, beta-lactamase induction signal transducer AmpG	ko01501
gene0607	Chr1	-	K03767	peptidyl-prolyl cis-trans isomerase A (cyclophilin A) [EC:5.2.1.8]	ko01503
gene0608	Chr1	yajG	K07286	uncharacterized lipoprotein	-
gene0609	Chr1	rsmC	K00564	16S rRNA (guanine1207-N2)-methyltransferase [EC:2.1.1.172]	-
gene0610	Chr1	bolA	K05527	BolA protein	-
gene0611	Chr1	nqrA	K00346	Na+-transporting NADH:ubiquinone oxidoreductase subunit A [EC:1.6.5.8]	-
gene0612	Chr1	nqrB	K00347	Na+-transporting NADH:ubiquinone oxidoreductase subunit B [EC:1.6.5.8]	-
gene0613	Chr1	nqrC	K00348	Na+-transporting NADH:ubiquinone oxidoreductase subunit C [EC:1.6.5.8]	-
gene0614	Chr1	nqrD	K00349	Na+-transporting NADH:ubiquinone oxidoreductase subunit D [EC:1.6.5.8]	-
gene0615	Chr1	nqrE	K00350	Na+-transporting NADH:ubiquinone oxidoreductase subunit E [EC:1.6.5.8]	-
gene0616	Chr1	nqrF	K00351	Na+-transporting NADH:ubiquinone oxidoreductase subunit F [EC:1.6.5.8]	-
gene0617	Chr1	apbE	K03734	FAD:protein FMN transferase [EC:2.7.1.180]	-
gene0618	Chr1	-	K05952	uncharacterized protein	-
gene0620	Chr1	dinB	K02346	DNA polymerase IV [EC:2.7.7.7]	-
gene0623	Chr1	-	K03308	neurotransmitter:Na+ symporter, NSS family	-
gene0624	Chr1	-	K06987	uncharacterized protein	-
gene0625	Chr1	rimK	K05844	ribosomal protein S6--L-glutamate ligase [EC:6.3.2.-]	-
gene0627	Chr1	pepD	K01270	dipeptidase D [EC:3.4.13.-]	ko00480
gene0628	Chr1	pbuG	K06901	putative MFS transporter, AGZA family, xanthine/uracil permease	-
gene0630	Chr1	frsA	K11750	esterase FrsA [EC:3.1.-.-]	-
gene0631	Chr1	crl	K11926	sigma factor-binding protein Crl	-
gene0632	Chr1	proB	K00931	glutamate 5-kinase [EC:2.7.2.11]	ko00330;ko00332;ko01230
gene0633	Chr1	proA	K00147	glutamate-5-semialdehyde dehydrogenase [EC:1.2.1.41]	ko00330;ko00332;ko01230
gene0634	Chr1	nrdR	K07738	transcriptional repressor NrdR	-
gene0635	Chr1	ribD	K11752	diaminohydroxyphosphoribosylaminopyrimidine deaminase / 5-amino-6-(5-phosphoribosylamino)uracil reductase [EC:3.5.4.26 1.1.1.193]	ko00740;ko02024
gene0636	Chr1	ribE	K00793	riboflavin synthase [EC:2.5.1.9]	ko00740
gene0637	Chr1	ribBA	K14652	3,4-dihydroxy 2-butanone 4-phosphate synthase / GTP cyclohydrolase II [EC:4.1.99.12 3.5.4.25]	ko00740
gene0638	Chr1	ribH	K00794	6,7-dimethyl-8-ribityllumazine synthase [EC:2.5.1.78]	ko00740
gene0639	Chr1	nusB	K03625	N utilization substance protein B	-
gene0640	Chr1	thiL	K00946	thiamine-monophosphate kinase [EC:2.7.4.16]	ko00730
gene0641	Chr1	pgpA	K01095	phosphatidylglycerophosphatase A [EC:3.1.3.27]	ko00564
gene0643	Chr1	glnD	K00990	[protein-PII] uridylyltransferase [EC:2.7.7.59]	ko02020
gene0644	Chr1	map	K01265	methionyl aminopeptidase [EC:3.4.11.18]	-
gene0645	Chr1	rpsB	K02967	small subunit ribosomal protein S2	ko03010
gene0646	Chr1	tsf	K02357	elongation factor Ts	-
gene0647	Chr1	pyrH	K09903	uridylate kinase [EC:2.7.4.22]	ko00240
gene0648	Chr1	frr	K02838	ribosome recycling factor	-
gene0649	Chr1	uppS	K00806	undecaprenyl diphosphate synthase [EC:2.5.1.31]	ko00900
gene0650	Chr1	cdsA	K00981	phosphatidate cytidylyltransferase [EC:2.7.7.41]	ko00564;ko04070
gene0651	Chr1	dxr	K00099	1-deoxy-D-xylulose-5-phosphate reductoisomerase [EC:1.1.1.267]	ko00900
gene0652	Chr1	rseP	K11749	regulator of sigma E protease [EC:3.4.24.-]	ko02024;ko04112
gene0653	Chr1	bamA	K07277	outer membrane protein insertion porin family	-
gene0654	Chr1	hlpA	K06142	outer membrane protein	-
gene0655	Chr1	lpxD	K02536	UDP-3-O-[3-hydroxymyristoyl] glucosamine N-acyltransferase [EC:2.3.1.191]	ko00540
gene0656	Chr1	fabZ	K02372	3-hydroxyacyl-[acyl-carrier-protein] dehydratase [EC:4.2.1.59]	ko00061;ko00780;ko01212
gene0657	Chr1	lpxA	K00677	UDP-N-acetylglucosamine acyltransferase [EC:2.3.1.129]	ko00540;ko01503
gene0658	Chr1	lpxB	K00748	lipid-A-disaccharide synthase [EC:2.4.1.182]	ko00540
gene0659	Chr1	rnhB	K03470	ribonuclease HII [EC:3.1.26.4]	ko03030
gene0660	Chr1	dnaE	K02337	DNA polymerase III subunit alpha [EC:2.7.7.7]	ko00230;ko00240;ko03030;ko03430;ko03440
gene0661	Chr1	accA	K01962	acetyl-CoA carboxylase carboxyl transferase subunit alpha [EC:6.4.1.2]	ko00061;ko00620;ko00640;ko00720;ko01200;ko01212
gene0662	Chr1	tilS	K04075	tRNA(Ile)-lysidine synthase [EC:6.3.4.19]	-
gene0663	Chr1	glnB	K04751	nitrogen regulatory protein P-II 1	ko02020
gene0666	Chr1	mltD	K08307	membrane-bound lytic murein transglycosylase D [EC:4.2.2.-]	-
gene0667	Chr1	gloB	K01069	hydroxyacylglutathione hydrolase [EC:3.1.2.6]	ko00620
gene0669	Chr1	rnhA	K03469	ribonuclease HI [EC:3.1.26.4]	ko03030
gene0670	Chr1	dnaQ	K02342	DNA polymerase III subunit epsilon [EC:2.7.7.7]	ko00230;ko00240;ko03030;ko03430;ko03440
gene0673	Chr1	fadE	K06445	acyl-CoA dehydrogenase [EC:1.3.99.-]	ko00071;ko01212
gene0674	Chr1	gmhA	K03271	D-sedoheptulose 7-phosphate isomerase [EC:5.3.1.28]	ko00540
gene0676	Chr1	proS	K01881	prolyl-tRNA synthetase [EC:6.1.1.15]	ko00970
gene0678	Chr1	rpmJ	K02919	large subunit ribosomal protein L36	ko03010
gene0679	Chr1	metQ	K02073	D-methionine transport system substrate-binding protein	ko02010
gene0680	Chr1	metI	K02072	D-methionine transport system permease protein	ko02010
gene0681	Chr1	metN	K02071	D-methionine transport system ATP-binding protein	ko02010
gene0682	Chr1	gmhB	K03273	D-glycero-D-manno-heptose 1,7-bisphosphate phosphatase [EC:3.1.3.82 3.1.3.83]	ko00540
gene0686	Chr1	glyA	K00600	glycine hydroxymethyltransferase [EC:2.1.2.1]	ko00260;ko00460;ko00630;ko00670;ko00680;ko01200;ko01230;ko01523
gene0688	Chr1	lipA	K03644	lipoyl synthase [EC:2.8.1.8]	ko00785
gene0689	Chr1	lipB	K03801	lipoyl(octanoyl) transferase [EC:2.3.1.181]	ko00785
gene0690	Chr1	-	K09158	uncharacterized protein	-
gene0692	Chr1	dacC	K07258	serine-type D-Ala-D-Ala carboxypeptidase (penicillin-binding protein 5/6) [EC:3.4.16.4]	ko00550
gene0693	Chr1	rlpA	K03642	rare lipoprotein A	-
gene0694	Chr1	rodA	K05837	rod shape determining protein RodA	-
gene0695	Chr1	mrdA	K05515	penicillin-binding protein 2 [EC:3.4.16.4]	ko00550;ko01501
gene0696	Chr1	rlmH	K00783	23S rRNA (pseudouridine1915-N3)-methyltransferase [EC:2.1.1.177]	-
gene0697	Chr1	ybeB	K09710	ribosome-associated protein	-
gene0698	Chr1	holA	K02340	DNA polymerase III subunit delta [EC:2.7.7.7]	ko00230;ko00240;ko03030;ko03430;ko03440
gene0699	Chr1	lptE	K03643	LPS-assembly lipoprotein	-
gene0700	Chr1	leuS	K01869	leucyl-tRNA synthetase [EC:6.1.1.4]	ko00970
gene0702	Chr1	lnt	K03820	apolipoprotein N-acyltransferase [EC:2.3.1.-]	-
gene0703	Chr1	corC	K06189	magnesium and cobalt transporter	-
gene0704	Chr1	ybeY	K07042	probable rRNA maturation factor	-
gene0705	Chr1	phoH	K06217	phosphate starvation-inducible protein PhoH and related proteins	-
gene0706	Chr1	miaB	K06168	tRNA-2-methylthio-N6-dimethylallyladenosine synthase [EC:2.8.4.3]	-
gene0707	Chr1	ubiF	K03184	2-octaprenyl-3-methyl-6-methoxy-1,4-benzoquinol hydroxylase [EC:1.14.13.-]	ko00130
gene0708	Chr1	crr	K02777	PTS system, sugar-specific IIA component [EC:2.7.1.-]	ko00010;ko00500;ko00520;ko02026;ko02060;ko05111
gene0709	Chr1	ptsI	K08483	phosphotransferase system, enzyme I, PtsI [EC:2.7.3.9]	ko02060
gene0710	Chr1	ptsH	K02784	phosphocarrier protein HPr	ko02060
gene0711	Chr1	cysK	K01738	cysteine synthase A [EC:2.5.1.47]	ko00270;ko00920;ko01200;ko01230
gene0712	Chr1	cysZ	K06203	CysZ protein	-
gene0713	Chr1	zipA	K03528	cell division protein ZipA	-
gene0714	Chr1	ligA	K01972	DNA ligase (NAD+) [EC:6.5.1.2]	ko03030;ko03410;ko03420;ko03430
gene0716	Chr1	-	K09909	uncharacterized protein	-
gene0718	Chr1	ybbJ	K07340	inner membrane protein	-
gene0720	Chr1	ybbN	K05838	putative thioredoxin	-
gene0722	Chr1	ybbN	K05838	putative thioredoxin	-
gene0724	Chr1	-	K07071	uncharacterized protein	-
gene0729	Chr1	-	K07095	uncharacterized protein	-
gene0730	Chr1	-	K07401	selenoprotein W-related protein	-
gene0731	Chr1	-	K07090	uncharacterized protein	-
gene0732	Chr1	toxS	K10922	transmembrane regulatory protein ToxS	ko05111
gene0733	Chr1	toxR	K10921	cholera toxin transcriptional activator	ko05111
gene0734	Chr1	htpG	K04079	molecular chaperone HtpG	ko04141;ko04151;ko04612;ko04621;ko04626;ko04657;ko04659;ko04914;ko04915;ko05200;ko05215;ko05418
gene0735	Chr1	adk	K00939	adenylate kinase [EC:2.7.4.3]	ko00230;ko00730
gene0736	Chr1	hemH	K01772	protoporphyrin/coproporphyrin ferrochelatase [EC:4.99.1.1 4.99.1.9]	ko00860
gene0739	Chr1	copA	K17686	Cu+-exporting ATPase [EC:3.6.3.54]	ko01524;ko04016
gene0742	Chr1	-	K09909	uncharacterized protein	-
gene0743	Chr1	gltX	K01885	glutamyl-tRNA synthetase [EC:6.1.1.17]	ko00860;ko00970
gene0744	Chr1	-	K03286	OmpA-OmpF porin, OOP family	-
gene0746	Chr1	nagE	K02804	PTS system, N-acetylglucosamine-specific IIC component	ko00520;ko02060
gene0748	Chr1	-	K02483	two-component system, OmpR family, response regulator	-
gene0752	Chr1	-	K09860	uncharacterized protein	-
gene0753	Chr1	flgN	K02399	flagella synthesis protein FlgN	ko02040
gene0754	Chr1	flgM	K02398	negative regulator of flagellin synthesis FlgM	ko02020;ko02025;ko02026;ko02040
gene0755	Chr1	flgA	K02386	flagella basal body P-ring formation protein FlgA	ko02040
gene0756	Chr1	cheV	K03415	two-component system, chemotaxis family, response regulator CheV	ko02020;ko02030
gene0757	Chr1	cheR	K00575	chemotaxis protein methyltransferase CheR [EC:2.1.1.80]	ko02020;ko02030
gene0759	Chr1	flgB	K02387	flagellar basal-body rod protein FlgB	ko02040
gene0760	Chr1	flgC	K02388	flagellar basal-body rod protein FlgC	ko02040
gene0761	Chr1	flgD	K02389	flagellar basal-body rod modification protein FlgD	ko02040
gene0762	Chr1	flgE	K02390	flagellar hook protein FlgE	ko02040
gene0763	Chr1	flgF	K02391	flagellar basal-body rod protein FlgF	ko02040
gene0764	Chr1	flgG	K02392	flagellar basal-body rod protein FlgG	ko02040
gene0765	Chr1	flgH	K02393	flagellar L-ring protein precursor FlgH	ko02040
gene0766	Chr1	flgI	K02394	flagellar P-ring protein precursor FlgI	ko02040
gene0767	Chr1	flgJ	K02395	flagellar protein FlgJ	-
gene0769	Chr1	flgK	K02396	flagellar hook-associated protein 1 FlgK	ko02040
gene0770	Chr1	flgL	K02397	flagellar hook-associated protein 3 FlgL	ko02040
gene0771	Chr1	fliC	K02406	flagellin	ko02020;ko02040;ko04621;ko04626;ko05132;ko05134
gene0772	Chr1	fliC	K02406	flagellin	ko02020;ko02040;ko04621;ko04626;ko05132;ko05134
gene0789	Chr1	ychF	K06942	ribosome-binding ATPase	-
gene0790	Chr1	pth	K01056	peptidyl-tRNA hydrolase, PTH1 family [EC:3.1.1.29]	-
gene0791	Chr1	prsA	K00948	ribose-phosphate pyrophosphokinase [EC:2.7.6.1]	ko00030;ko00230;ko01200;ko01230
gene0792	Chr1	ispE	K00919	4-diphosphocytidyl-2-C-methyl-D-erythritol kinase [EC:2.7.1.148]	ko00900
gene0793	Chr1	lolB	K02494	outer membrane lipoprotein LolB	-
gene0794	Chr1	hemA	K02492	glutamyl-tRNA reductase [EC:1.2.1.70]	ko00860
gene0795	Chr1	prfA	K02835	peptide chain release factor 1	-
gene0796	Chr1	hemK	K02493	release factor glutamine methyltransferase [EC:2.1.1.297]	-
gene0799	Chr1	kdsA	K01627	2-dehydro-3-deoxyphosphooctonate aldolase (KDO 8-P synthase) [EC:2.5.1.55]	ko00540
gene0800	Chr1	ushA	K11751	5'-nucleotidase / UDP-sugar diphosphatase [EC:3.1.3.5 3.6.1.45]	ko00230;ko00240;ko00760
gene0801	Chr1	ybaK	K03976	Cys-tRNA(Pro)/Cys-tRNA(Cys) deacylase [EC:3.1.1.-]	-
gene0802	Chr1	pyrP	K02824	uracil permease	-
gene0803	Chr1	-	K09938	uncharacterized protein	-
gene0805	Chr1	wrbA	K03809	NAD(P)H dehydrogenase (quinone) [EC:1.6.5.2]	ko00130
gene0806	Chr1	arsC	K00537	arsenate reductase [EC:1.20.4.1]	-
gene0809	Chr1	perM	K03548	putative permease	-
gene0810	Chr1	mcp	K03406	methyl-accepting chemotaxis protein	ko02020;ko02030
gene0811	Chr1	DOT5	K03564	peroxiredoxin Q/BCP [EC:1.11.1.15]	-
gene0813	Chr1	-	K07043	uncharacterized protein	-
gene0814	Chr1	hsdR	K01153	type I restriction enzyme, R subunit [EC:3.1.21.3]	-
gene0816	Chr1	hsdS	K01154	type I restriction enzyme, S subunit [EC:3.1.21.3]	-
gene0817	Chr1	hsdM	K03427	type I restriction enzyme M protein [EC:2.1.1.72]	-
gene0823	Chr1	DOT5	K03564	peroxiredoxin Q/BCP [EC:1.11.1.15]	-
gene0828	Chr1	DOT5	K03564	peroxiredoxin Q/BCP [EC:1.11.1.15]	-
gene0829	Chr1	gcvR	K03567	glycine cleavage system transcriptional repressor	ko02026
gene0831	Chr1	dapA	K01714	4-hydroxy-tetrahydrodipicolinate synthase [EC:4.3.3.7]	ko00261;ko00300;ko01230
gene0832	Chr1	bamC	K07287	outer membrane protein assembly factor BamC	-
gene0833	Chr1	yuiF	K07084	putative amino acid transporter	-
gene0834	Chr1	rnt	K03683	ribonuclease T [EC:3.1.13.-]	-
gene0835	Chr1	motY	K21218	sodium-type flagellar protein MotY	ko02040
gene0837	Chr1	gloA	K01759	lactoylglutathione lyase [EC:4.4.1.5]	ko00620
gene0838	Chr1	-	K10773	endonuclease III [EC:4.2.99.18]	ko03410
gene0839	Chr1	rnfE	K03613	electron transport complex protein RnfE	-
gene0840	Chr1	rnfG	K03612	electron transport complex protein RnfG	-
gene0841	Chr1	rnfD	K03614	electron transport complex protein RnfD	-
gene0842	Chr1	rnfC	K03615	electron transport complex protein RnfC	-
gene0843	Chr1	rnfC	K03615	electron transport complex protein RnfC	-
gene0844	Chr1	rnfB	K03616	electron transport complex protein RnfB	-
gene0845	Chr1	rnfA	K03617	electron transport complex protein RnfA	-
gene0846	Chr1	dcuB	K07792	anaerobic C4-dicarboxylate transporter DcuB	ko02020
gene0848	Chr1	uvrB	K03702	excinuclease ABC subunit B	ko03420
gene0850	Chr1	luxO	K10912	two-component system, repressor protein LuxO	ko02020;ko02024;ko05111
gene0851	Chr1	luxU	K10911	two-component system, phosphorelay protein LuxU	ko02020;ko02024;ko05111
gene0853	Chr1	moaA	K03639	GTP 3',8-cyclase [EC:4.1.99.22]	ko00790;ko04122
gene0854	Chr1	moaB	K03638	molybdenum cofactor biosynthesis protein B	-
gene0855	Chr1	moaC	K03637	cyclic pyranopterin monophosphate synthase [EC:4.6.1.17]	ko00790;ko04122
gene0856	Chr1	moaD	K03636	sulfur-carrier protein	ko04122
gene0857	Chr1	moaE	K03635	molybdopterin synthase catalytic subunit [EC:2.8.1.12]	ko00790;ko04122
gene0860	Chr1	zntA	K01534	Cd2+/Zn2+-exporting ATPase [EC:3.6.3.3 3.6.3.5]	-
gene0861	Chr1	udp	K00757	uridine phosphorylase [EC:2.4.2.3]	ko00240;ko00983
gene0862	Chr1	metG	K01874	methionyl-tRNA synthetase [EC:6.1.1.10]	ko00450;ko00970
gene0863	Chr1	mrp	K03593	ATP-binding protein involved in chromosome partitioning	-
gene0864	Chr1	udk	K00876	uridine kinase [EC:2.7.1.48]	ko00240;ko00983
gene0865	Chr1	asmA	K07289	AsmA protein	-
gene0867	Chr1	cobA	K19221	cob(I)alamin adenosyltransferase [EC:2.5.1.17]	ko00860
gene0869	Chr1	atpB	K02108	F-type H+-transporting ATPase subunit a	ko00190;ko00195
gene0870	Chr1	atpE	K02110	F-type H+-transporting ATPase subunit c	ko00190;ko00195
gene0871	Chr1	atpF	K02109	F-type H+-transporting ATPase subunit b	ko00190;ko00195
gene0872	Chr1	atpH	K02113	F-type H+-transporting ATPase subunit delta	ko00190;ko00195
gene0873	Chr1	atpA	K02111	F-type H+-transporting ATPase subunit alpha [EC:3.6.3.14]	ko00190;ko00195
gene0874	Chr1	atpG	K02115	F-type H+-transporting ATPase subunit gamma	ko00190;ko00195
gene0875	Chr1	atpD	K02112	F-type H+-transporting ATPase subunit beta [EC:3.6.3.14]	ko00190;ko00195
gene0876	Chr1	atpC	K02114	F-type H+-transporting ATPase subunit epsilon	ko00190;ko00195
gene0877	Chr1	-	K01104	protein-tyrosine phosphatase [EC:3.1.3.48]	-
gene0880	Chr1	-	K04564	superoxide dismutase, Fe-Mn family [EC:1.15.1.1]	ko04013;ko04068;ko04146;ko04211;ko04212;ko04213;ko05016
gene0881	Chr1	grxD	K07390	monothiol glutaredoxin	-
gene0882	Chr1	topB	K03169	DNA topoisomerase III [EC:5.99.1.2]	-
gene0889	Chr1	-	K01758	cystathionine gamma-lyase [EC:4.4.1.1]	ko00260;ko00270;ko00450;ko01230
gene0893	Chr1	tktA	K00615	transketolase [EC:2.2.1.1]	ko00030;ko00710;ko01051;ko01200;ko01230
gene0894	Chr1	tktA	K00615	transketolase [EC:2.2.1.1]	ko00030;ko00710;ko01051;ko01200;ko01230
gene0895	Chr1	ulaA	K03475	PTS system, ascorbate-specific IIC component	ko00053;ko02060
gene0896	Chr1	ulaB	K02822	PTS system, ascorbate-specific IIB component [EC:2.7.1.194]	ko00053;ko02060
gene0897	Chr1	ulaC	K02821	PTS system, ascorbate-specific IIA component [EC:2.7.1.194]	ko00053;ko02060
gene0898	Chr1	aphA	K03788	acid phosphatase (class B) [EC:3.1.3.2]	ko00627;ko00740
gene0900	Chr1	-	K06956	uncharacterized protein	-
gene0904	Chr1	odh	K04940	opine dehydrogenase [EC:1.5.1.28]	-
gene0908	Chr1	-	K07014	uncharacterized protein	-
gene0909	Chr1	-	K09904	uncharacterized protein	-
gene0910	Chr1	ndpA	K06899	nucleoid-associated protein	-
gene0913	Chr1	nhaC	K03315	Na+:H+ antiporter, NhaC family	-
gene0914	Chr1	asd	K00133	aspartate-semialdehyde dehydrogenase [EC:1.2.1.11]	ko00260;ko00261;ko00270;ko00300;ko01210;ko01230
gene0916	Chr1	mshA	K10924	MSHA pilin protein MshA	ko05111
gene0917	Chr1	kch	K10716	voltage-gated potassium channel	-
gene0919	Chr1	adhE	K04072	acetaldehyde dehydrogenase / alcohol dehydrogenase [EC:1.2.1.10 1.1.1.1]	ko00010;ko00071;ko00350;ko00620;ko00625;ko00626;ko00650;ko01220
gene0920	Chr1	minE	K03608	cell division topological specificity factor	-
gene0921	Chr1	minD	K03609	septum site-determining protein MinD	-
gene0922	Chr1	minC	K03610	septum site-determining protein MinC	-
gene0923	Chr1	-	K09902	uncharacterized protein	-
gene0924	Chr1	mltB	K08305	membrane-bound lytic murein transglycosylase B [EC:4.2.2.-]	-
gene0926	Chr1	-	K03317	concentrative nucleoside transporter, CNT family	-
gene0928	Chr1	folD	K01491	methylenetetrahydrofolate dehydrogenase (NADP+) / methenyltetrahydrofolate cyclohydrolase [EC:1.5.1.5 3.5.4.9]	ko00670;ko00720;ko01200
gene0933	Chr1	recD	K03581	exodeoxyribonuclease V alpha subunit [EC:3.1.11.5]	ko03440
gene0939	Chr1	patB	K14155	cystathione beta-lyase [EC:4.4.1.8]	ko00270;ko00450;ko01230
gene0941	Chr1	celC	K02759	PTS system, cellobiose-specific IIA component [EC:2.7.1.196 2.7.1.205]	ko00500;ko02060
gene0943	Chr1	celA	K02760	PTS system, cellobiose-specific IIB component [EC:2.7.1.196 2.7.1.205]	ko00500;ko02060
gene0944	Chr1	celB	K02761	PTS system, cellobiose-specific IIC component	ko00500;ko02060
gene0945	Chr1	pepP	K01262	Xaa-Pro aminopeptidase [EC:3.4.11.9]	-
gene0948	Chr1	agaR	K02081	DeoR family transcriptional regulator, aga operon transcriptional repressor	-
gene0950	Chr1	agaR	K02081	DeoR family transcriptional regulator, aga operon transcriptional repressor	-
gene0951	Chr1	agaV	K02745	PTS system, N-acetylgalactosamine-specific IIB component [EC:2.7.1.-]	ko00052;ko02060
gene0952	Chr1	agaW	K02746	PTS system, N-acetylgalactosamine-specific IIC component	ko00052;ko02060
gene0953	Chr1	agaE	K02747	PTS system, N-acetylgalactosamine-specific IID component	ko00052;ko02060
gene0954	Chr1	agaF	K02744	PTS system, N-acetylgalactosamine-specific IIA component [EC:2.7.1.-]	ko00052;ko02060
gene0958	Chr1	kdgR	K19333	IclR family transcriptional regulator, KDG regulon repressor	-
gene0959	Chr1	kduD	K00065	2-deoxy-D-gluconate 3-dehydrogenase [EC:1.1.1.125]	ko00040
gene0961	Chr1	kdgK	K00874	2-dehydro-3-deoxygluconokinase [EC:2.7.1.45]	ko00030;ko01200
gene0962	Chr1	eda	K01625	2-dehydro-3-deoxyphosphogluconate aldolase / (4S)-4-hydroxy-2-oxoglutarate aldolase [EC:4.1.2.14 4.1.3.42]	ko00030;ko00630;ko01200
gene0970	Chr1	kduI	K01815	4-deoxy-L-threo-5-hexosulose-uronate ketol-isomerase [EC:5.3.1.17]	ko00040
gene0971	Chr1	yegD	K04046	hypothetical chaperone protein	-
gene0972	Chr1	yghU	K11209	GSH-dependent disulfide-bond oxidoreductase [EC:1.8.4.-]	-
gene0976	Chr1	dctP	K11688	C4-dicarboxylate-binding protein DctP	ko02020
gene0977	Chr1	dctQ	K11689	C4-dicarboxylate transporter, DctQ subunit	ko02020
gene0978	Chr1	dctM	K11690	C4-dicarboxylate transporter, DctM subunit	ko02020
gene0980	Chr1	-	K02013	iron complex transport system ATP-binding protein [EC:3.6.3.34]	ko02010
gene0981	Chr1	-	K02015	iron complex transport system permease protein	ko02010
gene0982	Chr1	-	K02016	iron complex transport system substrate-binding protein	ko02010
gene0984	Chr1	exbB	K03561	biopolymer transport protein ExbB	-
gene0987	Chr1	chuX	K07227	heme iron utilization protein	-
gene0988	Chr1	hugZ	K07226	heme iron utilization protein	-
gene0989	Chr1	tbpA	K16087	hemoglobin/transferrin/lactoferrin receptor protein	-
gene0990	Chr1	dctD	K10126	two-component system, NtrC family, C4-dicarboxylate transport response regulator DctD	ko02020
gene0991	Chr1	dctB	K10125	two-component system, NtrC family, C4-dicarboxylate transport sensor histidine kinase DctB [EC:2.7.13.3]	ko02020
gene0992	Chr1	tig	K03545	trigger factor	-
gene0993	Chr1	clpP	K01358	ATP-dependent Clp protease, protease subunit [EC:3.4.21.92]	ko04112;ko04212
gene0994	Chr1	clpX	K03544	ATP-dependent Clp protease ATP-binding subunit ClpX	ko04112
gene0995	Chr1	lon	K01338	ATP-dependent Lon protease [EC:3.4.21.53]	ko04112
gene0996	Chr1	hupB	K03530	DNA-binding protein HU-beta	-
gene0997	Chr1	ppiD	K03770	peptidyl-prolyl cis-trans isomerase D [EC:5.2.1.8]	-
gene0998	Chr1	comEA	K02237	competence protein ComEA	-
gene1000	Chr1	cmk	K00945	CMP/dCMP kinase [EC:2.7.4.25]	ko00240
gene1001	Chr1	rpsA	K02945	small subunit ribosomal protein S1	ko03010
gene1002	Chr1	ihfB	K05788	integration host factor subunit beta	-
gene1003	Chr1	lapA	K08992	lipopolysaccharide assembly protein A	-
gene1004	Chr1	lapB	K19804	lipopolysaccharide assembly protein B	-
gene1005	Chr1	pyrF	K01591	orotidine-5'-phosphate decarboxylase [EC:4.1.1.23]	ko00240
gene1007	Chr1	cysB	K13634	LysR family transcriptional regulator, cys regulon transcriptional activator	-
gene1009	Chr1	-	K01989	putative ABC transport system substrate-binding protein	-
gene1010	Chr1	-	K05832	putative ABC transport system permease protein	-
gene1011	Chr1	-	K05833	putative ABC transport system ATP-binding protein	-
gene1012	Chr1	dusC	K05541	tRNA-dihydrouridine synthase C [EC:1.-.-.-]	-
gene1014	Chr1	-	K07039	uncharacterized protein	-
gene1015	Chr1	lolA	K03634	outer membrane lipoprotein carrier protein	-
gene1016	Chr1	ycaJ	K07478	putative ATPase	-
gene1017	Chr1	serS	K01875	seryl-tRNA synthetase [EC:6.1.1.11]	ko00970
gene1018	Chr1	maa	K00661	maltose O-acetyltransferase [EC:2.3.1.79]	-
gene1020	Chr1	-	K07052	uncharacterized protein	-
gene1021	Chr1	ansA	K01424	L-asparaginase [EC:3.5.1.1]	ko00250;ko00460
gene1022	Chr1	sppA	K04773	protease IV [EC:3.4.21.-]	-
gene1023	Chr1	fadH	K00219	2,4-dienoyl-CoA reductase (NADPH2) [EC:1.3.1.34]	-
gene1025	Chr1	purU	K01433	formyltetrahydrofolate deformylase [EC:3.5.1.10]	ko00630;ko00670
gene1027	Chr1	dinG	K03722	ATP-dependent DNA helicase DinG [EC:3.6.4.12]	-
gene1028	Chr1	tsaB	K14742	tRNA threonylcarbamoyladenosine biosynthesis protein TsaB	-
gene1030	Chr1	slp	K07285	outer membrane lipoprotein	-
gene1032	Chr1	fadD	K01897	long-chain acyl-CoA synthetase [EC:6.2.1.3]	ko00061;ko00071;ko01212;ko02024;ko03320;ko04146;ko04216;ko04920
gene1033	Chr1	rnd	K03684	ribonuclease D [EC:3.1.13.5]	-
gene1036	Chr1	clsC	K06132	cardiolipin synthase C [EC:2.7.8.-]	ko00564
gene1037	Chr1	-	K03321	sulfate permease, SulP family	-
gene1038	Chr1	rne	K08300	ribonuclease E [EC:3.1.26.12]	ko03018
gene1039	Chr1	rluC	K06179	23S rRNA pseudouridine955/2504/2580 synthase [EC:5.4.99.24]	-
gene1041	Chr1	-	K07040	uncharacterized protein	-
gene1042	Chr1	rpmF	K02911	large subunit ribosomal protein L32	ko03010
gene1043	Chr1	plsX	K03621	glycerol-3-phosphate acyltransferase PlsX [EC:2.3.1.15]	ko00561;ko00564
gene1044	Chr1	fabH	K00648	3-oxoacyl-[acyl-carrier-protein] synthase III [EC:2.3.1.180]	ko00061;ko01212
gene1045	Chr1	fabD	K00645	[acyl-carrier-protein] S-malonyltransferase [EC:2.3.1.39]	ko00061;ko01212
gene1046	Chr1	fabG	K00059	3-oxoacyl-[acyl-carrier protein] reductase [EC:1.1.1.100]	ko00061;ko00780;ko01040;ko01212
gene1047	Chr1	acpP	K02078	acyl carrier protein	ko00061
gene1048	Chr1	fabF	K09458	3-oxoacyl-[acyl-carrier-protein] synthase II [EC:2.3.1.179]	ko00061;ko00780;ko01212
gene1049	Chr1	pabC	K02619	4-amino-4-deoxychorismate lyase [EC:4.1.3.38]	ko00790
gene1050	Chr1	-	K07082	UPF0755 protein	-
gene1051	Chr1	tmk	K00943	dTMP kinase [EC:2.7.4.9]	ko00240
gene1052	Chr1	holB	K02341	DNA polymerase III subunit delta' [EC:2.7.7.7]	ko00230;ko00240;ko03030;ko03430;ko03440
gene1053	Chr1	tatD	K03424	TatD DNase family protein [EC:3.1.21.-]	-
gene1054	Chr1	ptsG	K02778	PTS system, glucose-specific IIB component [EC:2.7.1.199]	ko00010;ko00520;ko02060;ko05111
gene1056	Chr1	-	K03308	neurotransmitter:Na+ symporter, NSS family	-
gene1059	Chr1	mlc	K15545	transcriptional regulator of PTS gene	-
gene1060	Chr1	cheV	K03415	two-component system, chemotaxis family, response regulator CheV	ko02020;ko02030
gene1061	Chr1	dnaE2	K14162	error-prone DNA polymerase [EC:2.7.7.7]	-
gene1062	Chr1	imuB	K14161	protein ImuB	-
gene1065	Chr1	sohB	K04774	serine protease SohB [EC:3.4.21.-]	-
gene1066	Chr1	gatY-kbaY	K08302	tagatose 1,6-diphosphate aldolase GatY/KbaY [EC:4.1.2.40]	ko00052
gene1067	Chr1	agaA	K02079	N-acetylgalactosamine-6-phosphate deacetylase [EC:3.5.1.25]	ko00052
gene1068	Chr1	agaF	K02744	PTS system, N-acetylgalactosamine-specific IIA component [EC:2.7.1.-]	ko00052;ko02060
gene1069	Chr1	agaE	K02747	PTS system, N-acetylgalactosamine-specific IID component	ko00052;ko02060
gene1070	Chr1	agaW	K02746	PTS system, N-acetylgalactosamine-specific IIC component	ko00052;ko02060
gene1071	Chr1	agaV	K02745	PTS system, N-acetylgalactosamine-specific IIB component [EC:2.7.1.-]	ko00052;ko02060
gene1072	Chr1	agaS	K02082	tagatose-6-phosphate ketose/aldose isomerase [EC:5.-.-.-]	-
gene1073	Chr1	gatZ-kbaZ	K16371	D-tagatose-1,6-bisphosphate aldolase subunit GatZ/KbaZ	ko00052
gene1074	Chr1	agaR	K02081	DeoR family transcriptional regulator, aga operon transcriptional repressor	-
gene1075	Chr1	cspA	K03704	cold shock protein (beta-ribbon, CspA family)	-
gene1077	Chr1	agaR	K02081	DeoR family transcriptional regulator, aga operon transcriptional repressor	-
gene1080	Chr1	dgt	K01129	dGTPase [EC:3.1.5.1]	ko00230
gene1081	Chr1	yfbR	K08722	5'-deoxynucleotidase [EC:3.1.3.89]	ko00240
gene1082	Chr1	alaA	K14260	alanine-synthesizing transaminase [EC:2.6.1.66 2.6.1.2]	ko00220;ko00250;ko00290;ko01210;ko01230
gene1083	Chr1	menF	K02552	menaquinone-specific isochorismate synthase [EC:5.4.4.2]	ko00130;ko01053
gene1084	Chr1	menD	K02551	2-succinyl-5-enolpyruvyl-6-hydroxy-3-cyclohexene-1-carboxylate synthase [EC:2.2.1.9]	ko00130
gene1085	Chr1	menH	K08680	2-succinyl-6-hydroxy-2,4-cyclohexadiene-1-carboxylate synthase [EC:4.2.99.20]	ko00130
gene1086	Chr1	menB	K01661	naphthoate synthase [EC:4.1.3.36]	ko00130
gene1087	Chr1	menC	K02549	O-succinylbenzoate synthase [EC:4.2.1.113]	ko00130
gene1088	Chr1	menE	K01911	O-succinylbenzoic acid--CoA ligase [EC:6.2.1.26]	ko00130
gene1089	Chr1	nagE	K02803	PTS system, N-acetylglucosamine-specific IIB component [EC:2.7.1.193]	ko00520;ko02060
gene1090	Chr1	dsdC	K13636	LysR family transcriptional regulator, D-serine deaminase activator	-
gene1096	Chr1	-	K09948	uncharacterized protein	-
gene1097	Chr1	cysK	K01738	cysteine synthase A [EC:2.5.1.47]	ko00270;ko00920;ko01200;ko01230
gene1098	Chr1	ybaO	K05800	Lrp/AsnC family transcriptional regulator	-
gene1099	Chr1	tesB	K10805	acyl-CoA thioesterase II [EC:3.1.2.-]	ko01040
gene1100	Chr1	-	K09914	putative lipoprotein	-
gene1101	Chr1	ybaZ	K07443	methylated-DNA-protein-cysteine methyltransferase related protein	-
gene1103	Chr1	cdgH	K20957	diguanylate cyclase [EC:2.7.7.65]	ko05111
gene1106	Chr1	acfD	K10939	accessory colonization factor AcfD	ko05111
gene1108	Chr1	acfD	K10939	accessory colonization factor AcfD	ko05111
gene1111	Chr1	evgS	K07679	two-component system, NarL family, sensor histidine kinase EvgS [EC:2.7.13.3]	ko02020;ko05133
gene1115	Chr1	oppA	K15580	oligopeptide transport system substrate-binding protein	ko01501;ko02010;ko02024
gene1116	Chr1	oppB	K15581	oligopeptide transport system permease protein	ko01501;ko02010;ko02024
gene1117	Chr1	oppC	K15582	oligopeptide transport system permease protein	ko01501;ko02010;ko02024
gene1118	Chr1	oppD	K15583	oligopeptide transport system ATP-binding protein	ko01501;ko02010;ko02024
gene1119	Chr1	oppF	K10823	oligopeptide transport system ATP-binding protein	ko01501;ko02010;ko02024
gene1120	Chr1	potD	K11069	spermidine/putrescine transport system substrate-binding protein	ko02010
gene1122	Chr1	-	K07393	putative glutathione S-transferase	-
gene1123	Chr1	vgrG	K11904	type VI secretion system secreted protein VgrG	ko03070
gene1129	Chr1	mshC	K10926	MSHA pilin protein MshC	ko05111
gene1130	Chr1	mshD	K10927	MSHA pilin protein MshD	ko05111
gene1131	Chr1	mshO	K12285	MSHA biogenesis protein MshO	-
gene1132	Chr1	mshP	K12286	MSHA biogenesis protein MshP	-
gene1136	Chr1	aefR	K19736	TetR/AcrR family transcriptional regulator, regulator of autoinduction and epiphytic fitness	-
gene1140	Chr1	pta	K13788	phosphate acetyltransferase [EC:2.3.1.8]	ko00430;ko00620;ko00640;ko00680;ko00720;ko01200
gene1141	Chr1	ackA	K00925	acetate kinase [EC:2.7.2.1]	ko00430;ko00620;ko00640;ko00680;ko00720;ko01200
gene1142	Chr1	-	K09899	uncharacterized protein	-
gene1144	Chr1	ald	K00259	alanine dehydrogenase [EC:1.4.1.1]	ko00250;ko00430
gene1145	Chr1	lrp	K03719	Lrp/AsnC family transcriptional regulator, leucine-responsive regulatory protein	-
gene1146	Chr1	ftsK	K03466	DNA segregation ATPase FtsK/SpoIIIE, S-DNA-T family	-
gene1147	Chr1	dsbB	K03611	disulfide bond formation protein DsbB	-
gene1148	Chr1	nhaB	K03314	Na+:H+ antiporter, NhaB family	-
gene1149	Chr1	fadR	K03603	GntR family transcriptional regulator, negative regulator for fad regulon and positive regulator of fabA	-
gene1150	Chr1	hcr	K11933	NADH oxidoreductase Hcr [EC:1.-.-.-]	-
gene1151	Chr1	hcp	K05601	hydroxylamine reductase [EC:1.7.99.1]	ko00910
gene1152	Chr1	norR	K12266	anaerobic nitric oxide reductase transcription regulator	ko05132
gene1154	Chr1	mcp	K03406	methyl-accepting chemotaxis protein	ko02020;ko02030
gene1155	Chr1	hinT	K02503	histidine triad (HIT) family protein	-
gene1156	Chr1	-	K09859	uncharacterized protein	-
gene1158	Chr1	-	K07337	penicillin-binding protein activator	-
gene1160	Chr1	-	K07000	uncharacterized protein	-
gene1162	Chr1	ndh	K03885	NADH dehydrogenase [EC:1.6.99.3]	ko00190
gene1165	Chr1	mfd	K03723	transcription-repair coupling factor (superfamily II helicase) [EC:3.6.4.-]	ko03420
gene1167	Chr1	lolC_E	K09808	lipoprotein-releasing system permease protein	ko02010
gene1168	Chr1	lolD	K09810	lipoprotein-releasing system ATP-binding protein [EC:3.6.3.-]	ko02010
gene1169	Chr1	lolC_E	K09808	lipoprotein-releasing system permease protein	ko02010
gene1171	Chr1	-	K09928	uncharacterized protein	-
gene1172	Chr1	comEC	K02238	competence protein ComEC	-
gene1173	Chr1	msbA	K11085	ATP-binding cassette, subfamily B, bacterial MsbA [EC:3.6.3.-]	ko02010
gene1174	Chr1	lpxK	K00912	tetraacyldisaccharide 4'-kinase [EC:2.7.1.130]	ko00540
gene1175	Chr1	-	K09791	uncharacterized protein	-
gene1176	Chr1	kdsB	K00979	3-deoxy-manno-octulosonate cytidylyltransferase (CMP-KDO synthetase) [EC:2.7.7.38]	ko00540
gene1178	Chr1	-	K09786	uncharacterized protein	-
gene1179	Chr1	prkA	K07180	serine protein kinase	-
gene1180	Chr1	mipA	K07274	MipA family protein	-
gene1181	Chr1	-	K09161	uncharacterized protein	-
gene1182	Chr1	-	K01442	choloylglycine hydrolase [EC:3.5.1.24]	ko00120;ko00121
gene1183	Chr1	pflA	K04069	pyruvate formate lyase activating enzyme [EC:1.97.1.4]	-
gene1185	Chr1	pflD	K00656	formate C-acetyltransferase [EC:2.3.1.54]	ko00620;ko00640;ko00650
gene1187	Chr1	aotP	K10025	arginine/ornithine transport system ATP-binding protein [EC:3.6.3.-]	ko02010
gene1188	Chr1	aotJ	K10022	arginine/ornithine transport system substrate-binding protein	ko02010
gene1189	Chr1	aotQ	K10024	arginine/ornithine transport system permease protein	ko02010
gene1190	Chr1	aotM	K10023	arginine/ornithine transport system permease protein	ko02010
gene1195	Chr1	-	K02004	putative ABC transport system permease protein	-
gene1196	Chr1	-	K02003	putative ABC transport system ATP-binding protein	-
gene1204	Chr1	dsbA	K03673	thiol:disulfide interchange protein DsbA	ko01503
gene1210	Chr1	cdgM	K20959	diguanylate cyclase [EC:2.7.7.65]	ko05111
gene1215	Chr1	mipA	K07274	MipA family protein	-
gene1216	Chr1	hrpA	K03578	ATP-dependent helicase HrpA [EC:3.6.4.13]	-
gene1220	Chr1	trpA	K01695	tryptophan synthase alpha chain [EC:4.2.1.20]	ko00260;ko00400;ko01230
gene1221	Chr1	trpB	K01696	tryptophan synthase beta chain [EC:4.2.1.20]	ko00260;ko00400;ko01230
gene1222	Chr1	trpCF	K13498	indole-3-glycerol phosphate synthase / phosphoribosylanthranilate isomerase [EC:4.1.1.48 5.3.1.24]	ko00400;ko01230
gene1223	Chr1	trpD	K00766	anthranilate phosphoribosyltransferase [EC:2.4.2.18]	ko00400;ko01230
gene1224	Chr1	trpG	K01658	anthranilate synthase component II [EC:4.1.3.27]	ko00400;ko00405;ko01230;ko02024;ko02025
gene1225	Chr1	trpE	K01657	anthranilate synthase component I [EC:4.1.3.27]	ko00400;ko00405;ko01230;ko02024;ko02025
gene1227	Chr1	-	K07053	3',5'-nucleoside bisphosphate phosphatase [EC:3.1.3.97]	-
gene1229	Chr1	rluB	K06178	23S rRNA pseudouridine2605 synthase [EC:5.4.99.22]	-
gene1231	Chr1	-	K07814	putative two-component system response regulator	-
gene1235	Chr1	def	K01462	peptide deformylase [EC:3.5.1.88]	-
gene1237	Chr1	-	K07137	uncharacterized protein	-
gene1238	Chr1	fdxA	K05524	ferredoxin	-
gene1239	Chr1	spoU	K03437	RNA methyltransferase, TrmH family	-
gene1261	Chr1	msrA	K07304	peptide-methionine (S)-S-oxide reductase [EC:1.8.4.11]	-
gene1262	Chr1	doeD	K15785	L-2,4-diaminobutyrate transaminase [EC:2.6.1.76]	ko00260
gene1263	Chr1	doeC	K15786	aspartate-semialdehyde dehydrogenase [EC:1.2.1.-]	ko00260
gene1264	Chr1	doeX	K15782	Lrp/AsnC family transcriptional regulator, regulator of ectoine-degradation genes	-
gene1265	Chr1	doeA	K15783	ectoine hydrolase [EC:3.5.4.44]	ko00260
gene1266	Chr1	cydC	K16012	ATP-binding cassette, subfamily C, bacterial CydC	ko02010
gene1267	Chr1	cydD	K16013	ATP-binding cassette, subfamily C, bacterial CydD	ko02010
gene1268	Chr1	trxB	K00384	thioredoxin reductase (NADPH) [EC:1.8.1.9]	ko00240;ko00450
gene1273	Chr1	sanA	K03748	SanA protein	-
gene1275	Chr1	sfcA	K00027	malate dehydrogenase (oxaloacetate-decarboxylating) [EC:1.1.1.38]	ko00620;ko01200;ko02020
gene1279	Chr1	tyrB	K00832	aromatic-amino-acid transaminase [EC:2.6.1.57]	ko00270;ko00350;ko00360;ko00400;ko00401;ko00950;ko00960;ko01230
gene1282	Chr1	asnS	K01893	asparaginyl-tRNA synthetase [EC:6.1.1.22]	ko00970
gene1284	Chr1	mcp	K03406	methyl-accepting chemotaxis protein	ko02020;ko02030
gene1285	Chr1	queD	K01737	6-pyruvoyltetrahydropterin/6-carboxytetrahydropterin synthase [EC:4.2.3.12 4.1.2.50]	ko00790
gene1287	Chr1	sdaA	K01752	L-serine dehydratase [EC:4.3.1.17]	ko00260;ko00270;ko01200;ko01230
gene1288	Chr1	sdaC	K03837	serine transporter	-
gene1292	Chr1	pabB	K01665	para-aminobenzoate synthetase component I [EC:2.6.1.85]	ko00790
gene1293	Chr1	fumA	K01676	fumarate hydratase, class I [EC:4.2.1.2]	ko00020;ko00620;ko00720;ko01200
gene1295	Chr1	-	K06918	uncharacterized protein	-
gene1296	Chr1	ycjF	K08990	putative membrane protein	-
gene1297	Chr1	tyrR	K03721	transcriptional regulator of aroF, aroG, tyrA and aromatic amino acid transport	-
gene1298	Chr1	rimJ	K03790	ribosomal-protein-alanine N-acetyltransferase [EC:2.3.1.128]	-
gene1299	Chr1	-	K07023	putative hydrolases of HD superfamily	-
gene1302	Chr1	ribA	K01497	GTP cyclohydrolase II [EC:3.5.4.25]	ko00740;ko02024
gene1303	Chr1	-	K07231	putative iron-regulated protein	-
gene1304	Chr1	-	K07231	putative iron-regulated protein	-
gene1306	Chr1	-	K07338	uncharacterized protein	-
gene1307	Chr1	-	K09947	uncharacterized protein	-
gene1308	Chr1	ycbB	K21470	L,D-transpeptidase YcbB	-
gene1316	Chr1	-	K02480	two-component system, NarL family, sensor kinase [EC:2.7.13.3]	-
gene1319	Chr1	celC	K02759	PTS system, cellobiose-specific IIA component [EC:2.7.1.196 2.7.1.205]	ko00500;ko02060
gene1320	Chr1	celB	K02761	PTS system, cellobiose-specific IIC component	ko00500;ko02060
gene1321	Chr1	celA	K02760	PTS system, cellobiose-specific IIB component [EC:2.7.1.196 2.7.1.205]	ko00500;ko02060
gene1323	Chr1	-	K10253	DOPA 4,5-dioxygenase [EC:1.14.99.-]	-
gene1324	Chr1	dps	K04047	starvation-inducible DNA-binding protein	-
gene1329	Chr1	rplY	K02897	large subunit ribosomal protein L25	ko03010
gene1334	Chr1	-	K03291	MFS transporter, SET family, sugar efflux transporter	-
gene1336	Chr1	-	K02483	two-component system, OmpR family, response regulator	-
gene1338	Chr1	radD	K19789	DNA repair protein RadD	-
gene1339	Chr1	rsuA	K06183	16S rRNA pseudouridine516 synthase [EC:5.4.99.19]	-
gene1340	Chr1	bcr	K07552	MFS transporter, DHA1 family, multidrug resistance protein	-
gene1343	Chr1	-	K03310	alanine or glycine:cation symporter, AGCS family	-
gene1347	Chr1	-	K02003	putative ABC transport system ATP-binding protein	-
gene1348	Chr1	-	K02004	putative ABC transport system permease protein	-
gene1350	Chr1	nhaA	K03313	Na+:H+ antiporter, NhaA family	-
gene1352	Chr1	lapE	K12543	outer membrane protein, adhesin transport system	-
gene1354	Chr1	ectB	K00836	diaminobutyrate-2-oxoglutarate transaminase [EC:2.6.1.76]	ko00260;ko01210;ko01230
gene1355	Chr1	cansdh	K13746	carboxynorspermidine synthase [EC:1.5.1.43]	ko00330
gene1356	Chr1	nspC	K13747	carboxynorspermidine decarboxylase [EC:4.1.1.96]	ko00330
gene1362	Chr1	yfaE	K11107	ferredoxin	-
gene1363	Chr1	nrdB	K00526	ribonucleoside-diphosphate reductase beta chain [EC:1.17.4.1]	ko00230;ko00240
gene1364	Chr1	nrdA	K00525	ribonucleoside-diphosphate reductase alpha chain [EC:1.17.4.1]	ko00230;ko00240
gene1365	Chr1	ubiG	K00568	2-polyprenyl-6-hydroxyphenyl methylase / 3-demethylubiquinone-9 3-methyltransferase [EC:2.1.1.222 2.1.1.64]	ko00130
gene1366	Chr1	gyrA	K02469	DNA gyrase subunit A [EC:5.99.1.3]	-
gene1369	Chr1	mcp	K03406	methyl-accepting chemotaxis protein	ko02020;ko02030
gene1373	Chr1	purC	K01923	phosphoribosylaminoimidazole-succinocarboxamide synthase [EC:6.3.2.6]	ko00230
gene1375	Chr1	glpQ	K01126	glycerophosphoryl diester phosphodiesterase [EC:3.1.4.46]	ko00564
gene1376	Chr1	-	K07080	uncharacterized protein	-
gene1378	Chr1	cpxR	K07662	two-component system, OmpR family, response regulator CpxR	ko01503;ko02020
gene1380	Chr1	-	K02014	iron complex outermembrane recepter protein	-
gene1382	Chr1	exbB	K03561	biopolymer transport protein ExbB	-
gene1383	Chr1	exbB	K03561	biopolymer transport protein ExbB	-
gene1384	Chr1	exbD	K03559	biopolymer transport protein ExbD	-
gene1385	Chr1	tonB	K03832	periplasmic protein TonB	-
gene1387	Chr1	-	K02029	polar amino acid transport system permease protein	-
gene1388	Chr1	-	K02030	polar amino acid transport system substrate-binding protein	-
gene1389	Chr1	-	K02029	polar amino acid transport system permease protein	-
gene1390	Chr1	-	K02028	polar amino acid transport system ATP-binding protein [EC:3.6.3.21]	-
gene1414	Chr1	-	K20974	two-component system, sensor histidine kinase [EC:2.7.13.3]	ko02020;ko02025
gene1419	Chr1	-	K10747	DNA ligase 1 [EC:6.5.1.1 6.5.1.6 6.5.1.7]	ko03030;ko03410;ko03420;ko03430
gene1420	Chr1	murR	K15835	RpiR family transcriptional regulator, murPQ operon repressor	-
gene1421	Chr1	murQ	K07106	N-acetylmuramic acid 6-phosphate etherase [EC:4.2.1.126]	ko00520
gene1422	Chr1	murP	K11192	PTS system, N-acetylmuramic acid-specific IIC component	ko00520;ko02060
gene1430	Chr1	-	K00021	hydroxymethylglutaryl-CoA reductase (NADPH) [EC:1.1.1.34]	ko00900;ko04152;ko04976
gene1432	Chr1	purA	K01939	adenylosuccinate synthase [EC:6.3.4.4]	ko00230;ko00250
gene1433	Chr1	ribB	K02858	3,4-dihydroxy 2-butanone 4-phosphate synthase [EC:4.1.99.12]	ko00740
gene1434	Chr1	recX	K03565	regulatory protein	-
gene1443	Chr1	norM	K03327	multidrug resistance protein, MATE family	-
gene1444	Chr1	ribE	K00793	riboflavin synthase [EC:2.5.1.9]	ko00740
gene1449	Chr1	mcp	K03406	methyl-accepting chemotaxis protein	ko02020;ko02030
gene1451	Chr1	yfiP	K05812	DTW domain-containing protein	-
gene1452	Chr1	nagK	K00884	N-acetylglucosamine kinase [EC:2.7.1.59]	ko00520
gene1454	Chr1	moeA	K03750	molybdopterin molybdotransferase [EC:2.10.1.1]	ko00790
gene1455	Chr1	mobA	K03752	molybdenum cofactor guanylyltransferase [EC:2.7.7.77]	ko00790
gene1456	Chr1	tupC	K06857	tungstate transport system ATP-binding protein [EC:3.6.3.55]	ko02010
gene1457	Chr1	tupB	K05773	tungstate transport system permease protein	ko02010
gene1458	Chr1	tupA	K05772	tungstate transport system substrate-binding protein	ko02010
gene1468	Chr1	mcp	K03406	methyl-accepting chemotaxis protein	ko02020;ko02030
gene1469	Chr1	fdhD	K02379	FdhD protein	-
gene1475	Chr1	fdoG	K00123	formate dehydrogenase major subunit [EC:1.2.1.2]	ko00630;ko00680;ko01200
gene1476	Chr1	fdoH	K00124	formate dehydrogenase iron-sulfur subunit	ko00630;ko00680;ko01200
gene1477	Chr1	fdoI	K00127	formate dehydrogenase subunit gamma	ko00630;ko00680;ko01200
gene1479	Chr1	amt	K03320	ammonium transporter, Amt family	-
gene1480	Chr1	npdA	K12410	NAD-dependent deacetylase [EC:3.5.1.-]	-
gene1481	Chr1	potD	K11069	spermidine/putrescine transport system substrate-binding protein	ko02010
gene1482	Chr1	potD	K11069	spermidine/putrescine transport system substrate-binding protein	ko02010
gene1483	Chr1	potC	K11070	spermidine/putrescine transport system permease protein	ko02010
gene1484	Chr1	potB	K11071	spermidine/putrescine transport system permease protein	ko02010
gene1485	Chr1	potA	K11072	spermidine/putrescine transport system ATP-binding protein [EC:3.6.3.31]	ko02010
gene1487	Chr1	bax	K03796	Bax protein	-
gene1489	Chr1	ttcA	K14058	tRNA 2-thiocytidine biosynthesis protein TtcA	-
gene1490	Chr1	uspE	K14055	universal stress protein E	-
gene1491	Chr1	fnr	K01420	CRP/FNR family transcriptional regulator, anaerobic regulatory protein	-
gene1492	Chr1	-	K09792	uncharacterized protein	-
gene1494	Chr1	copB	K01533	Cu2+-exporting ATPase [EC:3.6.3.4]	-
gene1495	Chr1	-	K09926	uncharacterized protein	-
gene1496	Chr1	ccoP	K00406	cytochrome c oxidase cbb3-type subunit III	ko00190;ko02020
gene1497	Chr1	ccoQ	K00407	cytochrome c oxidase cbb3-type subunit IV	ko00190;ko02020
gene1498	Chr1	ccoO	K00405	cytochrome c oxidase cbb3-type subunit II	ko00190;ko02020
gene1499	Chr1	ccoN	K00404	cytochrome c oxidase cbb3-type subunit I [EC:1.9.3.1]	ko00190;ko02020
gene1503	Chr1	dnaQ	K02342	DNA polymerase III subunit epsilon [EC:2.7.7.7]	ko00230;ko00240;ko03030;ko03430;ko03440
gene1504	Chr1	rstA1	K07467	phage replication initiation protein	-
gene1508	Chr1	ace	K10952	accessory cholera enterotoxin	ko05110
gene1509	Chr1	zot	K10954	zona occludens toxin	ko05110
gene1514	Chr1	-	K09911	uncharacterized protein	-
gene1515	Chr1	lonH	K04770	Lon-like ATP-dependent protease [EC:3.4.21.-]	-
gene1516	Chr1	fabA	K01716	3-hydroxyacyl-[acyl-carrier protein] dehydratase / trans-2-decenoyl-[acyl-carrier protein] isomerase [EC:4.2.1.59 5.3.3.14]	ko00061;ko01212
gene1517	Chr1	rmf	K03812	ribosome modulation factor	-
gene1519	Chr1	uup	K15738	ABC transport system&#160;ATP-binding/permease protein	-
gene1521	Chr1	rlmL	K12297	23S rRNA (guanine2445-N2)-methyltransferase / 23S rRNA (guanine2069-N7)-methyltransferase [EC:2.1.1.173 2.1.1.264]	-
gene1522	Chr1	zapC	K18657	cell division protein ZapC	-
gene1523	Chr1	pyrD	K00254	dihydroorotate dehydrogenase [EC:1.3.5.2]	ko00240
gene1524	Chr1	-	K15371	glutamate dehydrogenase [EC:1.4.1.2]	ko00220;ko00250;ko00430;ko00910
gene1525	Chr1	pepN	K01256	aminopeptidase N [EC:3.4.11.2]	ko00480
gene1527	Chr1	prc	K03797	carboxyl-terminal processing protease [EC:3.4.21.102]	-
gene1528	Chr1	proQ	K03607	ProP effector	-
gene1529	Chr1	msrC	K08968	L-methionine (R)-S-oxide reductase [EC:1.8.4.14]	ko00270
gene1531	Chr1	pqiA	K03808	paraquat-inducible protein A	-
gene1533	Chr1	rsmF	K11392	16S rRNA (cytosine1407-C5)-methyltransferase [EC:2.1.1.178]	-
gene1534	Chr1	-	K00243	uncharacterized protein	-
gene1537	Chr1	aroF	K01626	3-deoxy-7-phosphoheptulonate synthase [EC:2.5.1.54]	ko00400;ko01230;ko02024
gene1538	Chr1	yajQ	K09767	cyclic-di-GMP-binding protein	-
gene1539	Chr1	-	K02304	precorrin-2 dehydrogenase / sirohydrochlorin ferrochelatase [EC:1.3.1.76 4.99.1.4]	ko00860
gene1540	Chr1	aapJ	K09969	general L-amino acid transport system substrate-binding protein	ko02010
gene1541	Chr1	aapQ	K09970	general L-amino acid transport system permease protein	ko02010
gene1542	Chr1	aapM	K09971	general L-amino acid transport system permease protein	ko02010
gene1543	Chr1	aapP	K09972	general L-amino acid transport system ATP-binding protein [EC:3.6.3.-]	ko02010
gene1544	Chr1	yccA	K19416	modulator of FtsH protease	-
gene1545	Chr1	tusE	K11179	tRNA 2-thiouridine synthesizing protein E [EC:2.8.1.-]	ko04122
gene1546	Chr1	acyP	K01512	acylphosphatase [EC:3.6.1.7]	ko00620;ko00627
gene1547	Chr1	mcp	K03406	methyl-accepting chemotaxis protein	ko02020;ko02030
gene1548	Chr1	rlmI	K06969	23S rRNA (cytosine1962-C5)-methyltransferase [EC:2.1.1.191]	-
gene1551	Chr1	lapE	K12543	outer membrane protein, adhesin transport system	-
gene1555	Chr1	queC	K06920	7-cyano-7-deazaguanine synthase [EC:6.3.4.20]	ko00790
gene1556	Chr1	queE	K10026	7-carboxy-7-deazaguanine synthase [EC:4.3.99.3]	ko00790
gene1557	Chr1	mcp	K03406	methyl-accepting chemotaxis protein	ko02020;ko02030
gene1563	Chr1	-	K01993	HlyD family secretion protein	-
gene1564	Chr1	-	K01992	ABC-2 type transport system permease protein	-
gene1565	Chr1	-	K01992	ABC-2 type transport system permease protein	-
gene1567	Chr1	metA	K00651	homoserine O-succinyltransferase [EC:2.3.1.46]	ko00270;ko00920;ko01230
gene1568	Chr1	pilF	K02656	type IV pilus assembly protein PilF	-
gene1569	Chr1	rlmF	K06970	23S rRNA (adenine1618-N6)-methyltransferase [EC:2.1.1.181]	-
gene1570	Chr1	-	K07043	uncharacterized protein	-
gene1572	Chr1	rocF	K01476	arginase [EC:3.5.3.1]	ko00220;ko00330;ko01230;ko05146
gene1576	Chr1	-	K09941	uncharacterized protein	-
gene1578	Chr1	rimJ	K03790	ribosomal-protein-alanine N-acetyltransferase [EC:2.3.1.128]	-
gene1579	Chr1	btuD	K06074	vitamin B12 transport system ATP-binding protein [EC:3.6.3.33]	ko02010
gene1580	Chr1	btuC	K06073	vitamin B12 transport system permease protein	ko02010
gene1581	Chr1	astE	K05526	succinylglutamate desuccinylase [EC:3.5.1.96]	ko00330
gene1582	Chr1	pepF	K08602	oligoendopeptidase F [EC:3.4.24.-]	-
gene1583	Chr1	cobC	K02226	alpha-ribazole phosphatase [EC:3.1.3.73]	ko00860
gene1584	Chr1	cobP	K02231	adenosylcobinamide kinase / adenosylcobinamide-phosphate guanylyltransferase [EC:2.7.1.156 2.7.7.62]	ko00860
gene1585	Chr1	cobS	K02233	adenosylcobinamide-GDP ribazoletransferase [EC:2.7.8.26]	ko00860
gene1586	Chr1	cobU	K00768	nicotinate-nucleotide--dimethylbenzimidazole phosphoribosyltransferase [EC:2.4.2.21]	ko00860
gene1592	Chr1	sbcB	K01141	exodeoxyribonuclease I [EC:3.1.11.1]	ko03430
gene1593	Chr1	cidA	K06518	holin-like protein	-
gene1595	Chr1	cdd	K01489	cytidine deaminase [EC:3.5.4.5]	ko00240;ko00983
gene1597	Chr1	cheY	K03413	two-component system, chemotaxis family, response regulator CheY	ko02020;ko02030
gene1601	Chr1	-	K14445	solute carrier family 13 (sodium-dependent dicarboxylate transporter), member 2/3/5	-
gene1602	Chr1	purT	K08289	phosphoribosylglycinamide formyltransferase 2 [EC:2.1.2.2]	ko00230;ko00670
gene1603	Chr1	tpmT	K00569	thiopurine S-methyltransferase [EC:2.1.1.67]	ko00983
gene1606	Chr1	spo0M	K06377	sporulation-control protein	-
gene1607	Chr1	hutC	K05836	GntR family transcriptional regulator, histidine utilization repressor	-
gene1608	Chr1	hutI	K01468	imidazolonepropionase [EC:3.5.2.7]	ko00340
gene1609	Chr1	hutG	K01479	formiminoglutamase [EC:3.5.3.8]	ko00340
gene1610	Chr1	hutU	K01712	urocanate hydratase [EC:4.2.1.49]	ko00340
gene1611	Chr1	hutH	K01745	histidine ammonia-lyase [EC:4.3.1.3]	ko00340
gene1613	Chr1	artP	K10000	arginine transport system ATP-binding protein [EC:3.6.3.-]	ko02010
gene1614	Chr1	artI	K09997	arginine transport system substrate-binding protein	ko02010
gene1615	Chr1	artQ	K09999	arginine transport system permease protein	ko02010
gene1616	Chr1	artM	K09998	arginine transport system permease protein	ko02010
gene1624	Chr1	-	K03286	OmpA-OmpF porin, OOP family	-
gene1634	Chr1	-	K07126	uncharacterized protein	-
gene1636	Chr1	maiA	K01800	maleylacetoacetate isomerase [EC:5.2.1.2]	ko00350;ko00643
gene1637	Chr1	faaH	K16171	fumarylacetoacetate (FAA) hydrolase [EC:3.7.1.2]	ko00350;ko00643
gene1638	Chr1	hmgA	K00451	homogentisate 1,2-dioxygenase [EC:1.13.11.5]	ko00350;ko00643
gene1639	Chr1	hppD	K00457	4-hydroxyphenylpyruvate dioxygenase [EC:1.13.11.27]	ko00130;ko00350;ko00360
gene1640	Chr1	pepT	K01258	tripeptide aminopeptidase [EC:3.4.11.4]	-
gene1643	Chr1	cusB	K07798	membrane fusion protein, Cu(I)/Ag(I) efflux system	ko02020
gene1644	Chr1	cusA	K07787	Cu(I)/Ag(I) efflux system membrane protein CusA/SilA	ko02020
gene1648	Chr1	tfoX	K07343	DNA transformation protein and related proteins	-
gene1652	Chr1	gadB	K01580	glutamate decarboxylase [EC:4.1.1.15]	ko00250;ko00410;ko00430;ko00650;ko02024;ko04727;ko04940
gene1653	Chr1	hexR	K19337	RpiR family transcriptional regulator, carbohydrate utilization regulator	-
gene1656	Chr1	grxA	K03674	glutaredoxin 1	-
gene1657	Chr1	-	K07085	putative transport protein	-
gene1658	Chr1	metE	K00549	5-methyltetrahydropteroyltriglutamate--homocysteine methyltransferase [EC:2.1.1.14]	ko00270;ko00450;ko01230
gene1659	Chr1	metR	K03576	LysR family transcriptional regulator, regulator for metE and metH	-
gene1663	Chr1	serC	K00831	phosphoserine aminotransferase [EC:2.6.1.52]	ko00260;ko00680;ko00750;ko01200;ko01230
gene1670	Chr1	-	K09923	uncharacterized protein	-
gene1671	Chr1	-	K03310	alanine or glycine:cation symporter, AGCS family	-
gene1673	Chr1	-	K01299	carboxypeptidase Taq [EC:3.4.17.19]	-
gene1679	Chr1	-	K01183	chitinase [EC:3.2.1.14]	ko00520
gene1680	Chr1	mcp	K03406	methyl-accepting chemotaxis protein	ko02020;ko02030
gene1687	Chr1	mltC	K08306	membrane-bound lytic murein transglycosylase C [EC:4.2.2.-]	-
gene1700	Chr1	-	K07483	transposase	-
gene1701	Chr1	-	K07497	putative transposase	-
gene1712	Chr1	amiE	K01426	amidase [EC:3.5.1.4]	ko00330;ko00360;ko00380;ko00627;ko00643
gene1716	Chr1	fdoG	K00123	formate dehydrogenase major subunit [EC:1.2.1.2]	ko00630;ko00680;ko01200
gene1718	Chr1	mtnN	K01243	adenosylhomocysteine nucleosidase [EC:3.2.2.9]	ko00270;ko01230
gene1722	Chr1	-	K07089	uncharacterized protein	-
gene1723	Chr1	hflX	K03665	GTPase	-
gene1724	Chr1	ibpA	K04080	molecular chaperone IbpA	-
gene1725	Chr1	dnaK	K04043	molecular chaperone DnaK	ko03018;ko04212;ko05152
gene1726	Chr1	dnaJ	K03686	molecular chaperone DnaJ	-
gene1727	Chr1	atoB	K00626	acetyl-CoA C-acetyltransferase [EC:2.3.1.9]	ko00071;ko00072;ko00280;ko00310;ko00362;ko00380;ko00620;ko00630;ko00640;ko00650;ko00720;ko00900;ko01200;ko01212;ko02020
gene1728	Chr1	fabG	K00059	3-oxoacyl-[acyl-carrier protein] reductase [EC:1.1.1.100]	ko00061;ko00780;ko01040;ko01212
gene1730	Chr1	pct	K01026	propionate CoA-transferase [EC:2.8.3.1]	ko00620;ko00640;ko00643
gene1731	Chr1	croR	K17865	3-hydroxybutyryl-CoA dehydratase [EC:4.2.1.55]	ko00630;ko00650;ko01200
gene1732	Chr1	fabV	K00209	enoyl-[acyl-carrier protein] reductase / trans-2-enoyl-CoA reductase (NAD+) [EC:1.3.1.9 1.3.1.44]	ko00061;ko00650;ko01200;ko01212
gene1736	Chr1	mntH	K03322	manganese transport protein	-
gene1737	Chr1	-	K07223	putative iron-dependent peroxidase	-
gene1748	Chr1	yidH	K00389	putative membrane protein	-
gene1750	Chr1	scrA	K02809	PTS system, sucrose-specific IIB component [EC:2.7.1.211]	ko00500;ko02060
gene1751	Chr1	murQ	K07106	N-acetylmuramic acid 6-phosphate etherase [EC:4.2.1.126]	ko00520
gene1752	Chr1	rsuA	K06183	16S rRNA pseudouridine516 synthase [EC:5.4.99.19]	-
gene1760	Chr1	rnhA	K03469	ribonuclease HI [EC:3.1.26.4]	ko03030
gene1766	Chr1	manB	K01192	beta-mannosidase [EC:3.2.1.25]	ko00511;ko04142
gene1769	Chr1	-	K07001	NTE family protein	-
gene1771	Chr1	-	K07038	inner membrane protein	-
gene1785	Chr1	lemA	K03744	LemA protein	-
gene1794	Chr1	-	K00128	aldehyde dehydrogenase (NAD+) [EC:1.2.1.3]	ko00010;ko00053;ko00071;ko00280;ko00310;ko00330;ko00340;ko00380;ko00410;ko00561;ko00620;ko00625;ko00903;ko00981
gene1797	Chr1	-	K01442	choloylglycine hydrolase [EC:3.5.1.24]	ko00120;ko00121
gene1805	Chr1	pspE	K03972	phage shock protein E	-
gene1808	Chr1	ndh	K03885	NADH dehydrogenase [EC:1.6.99.3]	ko00190
gene1812	Chr1	lacA	K00633	galactoside O-acetyltransferase [EC:2.3.1.18]	-
gene1816	Chr1	norM	K03327	multidrug resistance protein, MATE family	-
gene1833	Chr1	vgrG	K11904	type VI secretion system secreted protein VgrG	ko03070
gene1834	Chr1	pheT	K01890	phenylalanyl-tRNA synthetase beta chain [EC:6.1.1.20]	ko00970
gene1835	Chr1	pheS	K01889	phenylalanyl-tRNA synthetase alpha chain [EC:6.1.1.20]	ko00970
gene1836	Chr1	yjgM	K03828	putative acetyltransferase [EC:2.3.1.-]	-
gene1840	Chr1	-	K07003	uncharacterized protein	-
gene1848	Chr1	pgsA	K00995	CDP-diacylglycerol--glycerol-3-phosphate 3-phosphatidyltransferase [EC:2.7.8.5]	ko00564
gene1849	Chr1	uvrC	K03703	excinuclease ABC subunit C	ko03420
gene1850	Chr1	uvrY	K07689	two-component system, NarL family, invasion response regulator UvrY	ko02020;ko02025;ko02026;ko05111
gene1853	Chr1	polB	K02336	DNA polymerase II [EC:2.7.7.7]	-
gene1856	Chr1	efp	K02356	elongation factor P	-
gene1857	Chr1	-	K09901	uncharacterized protein	-
gene1858	Chr1	ihfA	K04764	integration host factor subunit alpha	-
gene1861	Chr1	ispZ	K06190	intracellular septation protein	-
gene1862	Chr1	yciA	K10806	acyl-CoA thioesterase YciA [EC:3.1.2.-]	ko01040
gene1863	Chr1	-	K09780	uncharacterized protein	-
gene1867	Chr1	-	K06938	uncharacterized protein	-
gene1868	Chr1	hslJ	K03668	heat shock protein HslJ	-
gene1869	Chr1	-	K05777	putative thiamine transport system substrate-binding protein	-
gene1870	Chr1	-	K05778	putative thiamine transport system permease protein	-
gene1871	Chr1	-	K05779	putative thiamine transport system ATP-binding protein	-
gene1875	Chr1	rlmI	K06969	23S rRNA (cytosine1962-C5)-methyltransferase [EC:2.1.1.191]	-
gene1876	Chr1	rluA	K06177	tRNA pseudouridine32 synthase / 23S rRNA pseudouridine746 synthase [EC:5.4.99.28 5.4.99.29]	-
gene1877	Chr1	mcp	K03406	methyl-accepting chemotaxis protein	ko02020;ko02030
gene1878	Chr1	-	K03308	neurotransmitter:Na+ symporter, NSS family	-
gene1879	Chr1	clsA_B	K06131	cardiolipin synthase A/B [EC:2.7.8.-]	ko00564
gene1880	Chr1	metC	K01760	cystathionine beta-lyase [EC:4.4.1.8]	ko00270;ko00450;ko01230
gene1881	Chr1	tag	K01246	DNA-3-methyladenine glycosylase I [EC:3.2.2.20]	ko03410
gene1887	Chr1	pspB	K03970	phage shock protein B	-
gene1888	Chr1	pspA	K03969	phage shock protein A	-
gene1889	Chr1	pspF	K03974	psp operon transcriptional activator	-
gene1890	Chr1	sapA	K19226	cationic peptide transport system substrate-binding protein	ko01503;ko02010
gene1891	Chr1	sapB	K19227	cationic peptide transport system permease protein	ko01503;ko02010
gene1892	Chr1	sapC	K19228	cationic peptide transport system permease protein	ko01503;ko02010
gene1893	Chr1	sapD	K19229	cationic peptide transport system ATP-binding protein	ko01503;ko02010
gene1894	Chr1	sapF	K19230	cationic peptide transport system ATP-binding protein	ko01503;ko02010
gene1895	Chr1	ppaC	K15986	manganese-dependent inorganic pyrophosphatase [EC:3.6.1.1]	ko00190
gene1897	Chr1	mcp	K03406	methyl-accepting chemotaxis protein	ko02020;ko02030
gene1898	Chr1	hisIE	K11755	phosphoribosyl-ATP pyrophosphohydrolase / phosphoribosyl-AMP cyclohydrolase [EC:3.6.1.31 3.5.4.19]	ko00340;ko01230
gene1899	Chr1	hisF	K02500	cyclase [EC:4.1.3.-]	ko00340;ko01230
gene1900	Chr1	hisA	K01814	phosphoribosylformimino-5-aminoimidazole carboxamide ribotide isomerase [EC:5.3.1.16]	ko00340;ko01230
gene1901	Chr1	hisH	K02501	glutamine amidotransferase [EC:2.4.2.-]	ko00340;ko01230
gene1902	Chr1	hisB	K01089	imidazoleglycerol-phosphate dehydratase / histidinol-phosphatase [EC:4.2.1.19 3.1.3.15]	ko00340;ko01230
gene1903	Chr1	hisC	K00817	histidinol-phosphate aminotransferase [EC:2.6.1.9]	ko00340;ko00350;ko00360;ko00400;ko00401;ko00960;ko01230
gene1904	Chr1	hisD	K00013	histidinol dehydrogenase [EC:1.1.1.23]	ko00340;ko01230
gene1905	Chr1	hisG	K00765	ATP phosphoribosyltransferase [EC:2.4.2.17]	ko00340;ko01230
gene1906	Chr1	tet35	K18218	tetracycline resistance efflux pump	-
gene1907	Chr1	hns	K03746	DNA-binding protein H-NS	-
gene1908	Chr1	gsk	K00892	inosine kinase [EC:2.7.1.73]	ko00230
gene1910	Chr1	gsk	K00892	inosine kinase [EC:2.7.1.73]	ko00230
gene1912	Chr1	mnmA	K00566	tRNA-uridine 2-sulfurtransferase [EC:2.8.1.13]	ko04122
gene1913	Chr1	hflD	K07153	high frequency lysogenization protein	-
gene1914	Chr1	purB	K01756	adenylosuccinate lyase [EC:4.3.2.2]	ko00230;ko00250
gene1918	Chr1	cfa	K00574	cyclopropane-fatty-acyl-phospholipid synthase [EC:2.1.1.79]	-
gene1919	Chr1	-	K09701	uncharacterized protein	-
gene1923	Chr1	htpX	K03799	heat shock protein HtpX [EC:3.4.24.-]	-
gene1925	Chr1	bioD	K01935	dethiobiotin synthetase [EC:6.3.3.3]	ko00780
gene1926	Chr1	bioC	K02169	malonyl-CoA O-methyltransferase [EC:2.1.1.197]	ko00780
gene1927	Chr1	bioF	K00652	8-amino-7-oxononanoate synthase [EC:2.3.1.47]	ko00780
gene1928	Chr1	bioB	K01012	biotin synthase [EC:2.8.1.6]	ko00780
gene1929	Chr1	bioA	K00833	adenosylmethionine---8-amino-7-oxononanoate aminotransferase [EC:2.6.1.62]	ko00780
gene1930	Chr1	-	K09909	uncharacterized protein	-
gene1934	Chr1	dinG	K03722	ATP-dependent DNA helicase DinG [EC:3.6.4.12]	-
gene1935	Chr1	-	K07090	uncharacterized protein	-
gene1936	Chr1	priC	K04067	primosomal replication protein N''	ko03440
gene1938	Chr1	ycfD	K18850	50S ribosomal protein L16 3-hydroxylase [EC:1.14.11.47]	-
gene1939	Chr1	xthA	K01142	exodeoxyribonuclease III [EC:3.1.11.2]	ko03410
gene1940	Chr1	hasD	K12536	ATP-binding cassette, subfamily C, bacterial exporter for protease/lipase	ko02010
gene1943	Chr1	fabV	K00209	enoyl-[acyl-carrier protein] reductase / trans-2-enoyl-CoA reductase (NAD+) [EC:1.3.1.9 1.3.1.44]	ko00061;ko00650;ko01200;ko01212
gene1948	Chr1	gtrB	K20534	polyisoprenyl-phosphate glycosyltransferase [EC:2.4.-.-]	-
gene1953	Chr1	-	K00428	cytochrome c peroxidase [EC:1.11.1.5]	-
gene1957	Chr1	hcp	K11903	type VI secretion system secreted protein Hcp	ko02025;ko03070
gene1958	Chr1	vgrG	K11904	type VI secretion system secreted protein VgrG	ko03070
gene1977	Chr1	-	K07039	uncharacterized protein	-
gene1978	Chr1	kch	K10716	voltage-gated potassium channel	-
gene1979	Chr1	nadA	K03517	quinolinate synthase [EC:2.5.1.72]	ko00760
gene1981	Chr1	pal	K03640	peptidoglycan-associated lipoprotein	-
gene1982	Chr1	tolB	K03641	TolB protein	-
gene1983	Chr1	tolA	K03646	colicin import membrane protein	-
gene1984	Chr1	tolR	K03560	biopolymer transport protein TolR	-
gene1985	Chr1	tolQ	K03562	biopolymer transport protein TolQ	-
gene1986	Chr1	ybgC	K07107	acyl-CoA thioester hydrolase [EC:3.1.2.-]	-
gene1988	Chr1	cydB	K00426	cytochrome d ubiquinol oxidase subunit II [EC:1.10.3.14]	ko00190;ko02020
gene1989	Chr1	cydA	K00425	cytochrome d ubiquinol oxidase subunit I [EC:1.10.3.14]	ko00190;ko02020
gene1990	Chr1	ruvB	K03551	holliday junction DNA helicase RuvB [EC:3.6.4.12]	ko03440
gene1991	Chr1	ruvA	K03550	holliday junction DNA helicase RuvA [EC:3.6.4.12]	ko03440
gene1992	Chr1	ruvC	K01159	crossover junction endodeoxyribonuclease RuvC [EC:3.1.22.4]	ko03440
gene1993	Chr1	galA	K07407	alpha-galactosidase [EC:3.2.1.22]	ko00052;ko00561;ko00600;ko00603
gene1994	Chr1	torA	K07811	trimethylamine-N-oxide reductase (cytochrome c) [EC:1.7.2.3]	ko02020
gene1995	Chr1	torC	K03532	trimethylamine-N-oxide reductase (cytochrome c), cytochrome c-type subunit TorC	ko02020
gene1996	Chr1	napE	K02571	periplasmic nitrate reductase NapE	-
gene1997	Chr1	-	K02069	putative ABC transport system permease protein	-
gene1999	Chr1	focA	K06212	formate transporter	-
gene2006	Chr1	clpA	K03694	ATP-dependent Clp protease ATP-binding subunit ClpA	-
gene2007	Chr1	clpS	K06891	ATP-dependent Clp protease adaptor protein ClpS	-
gene2008	Chr1	cspA	K03704	cold shock protein (beta-ribbon, CspA family)	-
gene2009	Chr1	icd	K00031	isocitrate dehydrogenase [EC:1.1.1.42]	ko00020;ko00480;ko00720;ko01200;ko01210;ko01230;ko04146
gene2010	Chr1	rluE	K06181	23S rRNA pseudouridine2457 synthase [EC:5.4.99.20]	-
gene2012	Chr1	scsB	K08344	suppressor for copper-sensitivity B	-
gene2014	Chr1	aspS	K01876	aspartyl-tRNA synthetase [EC:6.1.1.12]	ko00970
gene2016	Chr1	cmoA	K15256	tRNA (cmo5U34)-methyltransferase [EC:2.1.1.-]	-
gene2017	Chr1	cmoB	K15257	tRNA (mo5U34)-methyltransferase [EC:2.1.1.-]	-
gene2021	Chr1	mukB	K03632	chromosome partition protein MukB	-
gene2022	Chr1	mukE	K03804	chromosome partition protein MukE	-
gene2023	Chr1	mukF	K03633	chromosome partition protein MukF	-
gene2024	Chr1	smtA	K06219	S-adenosylmethionine-dependent methyltransferase	-
gene2026	Chr1	torR	K07772	two-component system, OmpR family, torCAD operon response regulator TorR	ko02020
gene2027	Chr1	torD	K03533	TorA specific chaperone	ko02020
gene2028	Chr1	purR	K03604	LacI family transcriptional regulator, purine nucleotide synthesis repressor	-
gene2029	Chr1	tfoX	K07343	DNA transformation protein and related proteins	-
gene2033	Chr1	glgA	K00703	starch synthase [EC:2.4.1.21]	ko00500;ko02026
gene2034	Chr1	glgC	K00975	glucose-1-phosphate adenylyltransferase [EC:2.7.7.27]	ko00500;ko00520;ko02026
gene2035	Chr1	topA	K03168	DNA topoisomerase I [EC:5.99.1.2]	-
gene2037	Chr1	aroA	K00800	3-phosphoshikimate 1-carboxyvinyltransferase [EC:2.5.1.19]	ko00400;ko01230
gene2038	Chr1	slyB	K06077	outer membrane lipoprotein SlyB	-
gene2039	Chr1	aat	K00684	leucyl/phenylalanyl-tRNA---protein transferase [EC:2.3.2.6]	-
gene2040	Chr1	aat	K00684	leucyl/phenylalanyl-tRNA---protein transferase [EC:2.3.2.6]	-
gene2041	Chr1	bpt	K21420	leucyl-tRNA---protein transferase [EC:2.3.2.29]	-
gene2042	Chr1	infA	K02518	translation initiation factor IF-1	-
gene2043	Chr1	tdk	K00857	thymidine kinase [EC:2.7.1.21]	ko00240;ko00983
gene2044	Chr1	cysS	K01883	cysteinyl-tRNA synthetase [EC:6.1.1.16]	ko00970
gene2045	Chr1	ppiB	K03768	peptidyl-prolyl cis-trans isomerase B (cyclophilin B) [EC:5.2.1.8]	-
gene2046	Chr1	lpxH	K03269	UDP-2,3-diacylglucosamine hydrolase [EC:3.6.1.54]	ko00540
gene2048	Chr1	-	K09858	SEC-C motif domain protein	-
gene2049	Chr1	-	K09916	uncharacterized protein	-
gene2051	Chr1	msrB	K07305	peptide-methionine (R)-S-oxide reductase [EC:1.8.4.12]	-
gene2052	Chr1	gapA	K00134	glyceraldehyde 3-phosphate dehydrogenase [EC:1.2.1.12]	ko00010;ko00710;ko01200;ko01230;ko04066;ko05010
gene2053	Chr1	-	K01792	glucose-6-phosphate 1-epimerase [EC:5.1.3.15]	ko00010
gene2054	Chr1	rlmA1	K00563	23S rRNA (guanine745-N1)-methyltransferase [EC:2.1.1.187]	-
gene2056	Chr1	-	K03451	betaine/carnitine transporter, BCCT family	-
gene2057	Chr1	phoA	K01077	alkaline phosphatase [EC:3.1.3.1]	ko00627;ko00730;ko00790;ko02020
gene2058	Chr1	mscS	K03442	small conductance mechanosensitive channel	-
gene2059	Chr1	-	K09160	uncharacterized protein	-
gene2062	Chr1	-	K06940	uncharacterized protein	-
gene2064	Chr1	-	K15383	MtN3 and saliva related transmembrane protein	-
gene2065	Chr1	glvA	K01232	maltose-6'-phosphate glucosidase [EC:3.2.1.122]	ko00500
gene2066	Chr1	glvC	K02750	PTS system, alpha-glucoside-specific IIC component	ko00500;ko02060
gene2067	Chr1	yidP	K03482	GntR family transcriptional regulator, glv operon transcriptional regulator	-
gene2068	Chr1	aqpZ	K06188	aquaporin Z	-
gene2070	Chr1	recR	K06187	recombination protein RecR	ko03440
gene2071	Chr1	-	K09747	uncharacterized protein	-
gene2072	Chr1	dnaX	K02343	DNA polymerase III subunit gamma/tau [EC:2.7.7.7]	ko00230;ko00240;ko03030;ko03430;ko03440
gene2073	Chr1	apt	K00759	adenine phosphoribosyltransferase [EC:2.4.2.7]	ko00230
gene2074	Chr1	-	K09790	uncharacterized protein	-
gene2077	Chr1	aphB	K10918	LysR family transcriptional regulator, transcriptional activator AphB	ko05111
gene2079	Chr1	fadJ	K01782	3-hydroxyacyl-CoA dehydrogenase / enoyl-CoA hydratase / 3-hydroxybutyryl-CoA epimerase [EC:1.1.1.35 4.2.1.17 5.1.2.3]	ko00071;ko00280;ko00281;ko00310;ko00362;ko00380;ko00410;ko00640;ko00650;ko00903;ko00930;ko01040;ko01200;ko01212
gene2080	Chr1	fadA	K00632	acetyl-CoA acyltransferase [EC:2.3.1.16]	ko00071;ko00280;ko00281;ko00362;ko00592;ko00642;ko01212
gene2081	Chr1	rpoE	K03088	RNA polymerase sigma-70 factor, ECF subfamily	-
gene2083	Chr1	fadL	K06076	long-chain fatty acid transport protein	-
gene2084	Chr1	fadL	K06076	long-chain fatty acid transport protein	-
gene2085	Chr1	mlaA	K04754	phospholipid-binding lipoprotein MlaA	-
gene2087	Chr1	ccmH	K02200	cytochrome c-type biogenesis protein CcmH	-
gene2088	Chr1	ccmG	K02199	cytochrome c biogenesis protein CcmG, thiol:disulfide interchange protein DsbE	-
gene2089	Chr1	ccmF	K02198	cytochrome c-type biogenesis protein CcmF	-
gene2090	Chr1	ccmE	K02197	cytochrome c-type biogenesis protein CcmE	-
gene2091	Chr1	ccmD	K02196	heme exporter protein D	ko02010
gene2092	Chr1	ccmC	K02195	heme exporter protein C	ko02010
gene2093	Chr1	ccmB	K02194	heme exporter protein B	ko02010
gene2094	Chr1	ccmA	K02193	heme exporter protein A [EC:3.6.3.41]	ko02010
gene2096	Chr1	cheW	K03408	purine-binding chemotaxis protein CheW	ko02020;ko02030
gene2097	Chr1	cheW	K03408	purine-binding chemotaxis protein CheW	ko02020;ko02030
gene2098	Chr1	parA	K03496	chromosome partitioning protein	-
gene2099	Chr1	cheB	K03412	two-component system, chemotaxis family, response regulator CheB [EC:3.1.1.61]	ko02020;ko02030
gene2100	Chr1	cheA	K03407	two-component system, chemotaxis family, sensor kinase CheA [EC:2.7.13.3]	ko02020;ko02030
gene2101	Chr1	cheZ	K03414	chemotaxis protein CheZ	ko02030
gene2102	Chr1	cheY	K03413	two-component system, chemotaxis family, response regulator CheY	ko02020;ko02030
gene2103	Chr1	fliA	K02405	RNA polymerase sigma factor for flagellar operon FliA	ko02020;ko02025;ko02026;ko02040;ko05111
gene2104	Chr1	flhG	K04562	flagellar biosynthesis protein FlhG	-
gene2105	Chr1	flhF	K02404	flagellar biosynthesis protein FlhF	-
gene2106	Chr1	flhA	K02400	flagellar biosynthesis protein FlhA	ko02040
gene2107	Chr1	sixA	K08296	phosphohistidine phosphatase [EC:3.1.3.-]	-
gene2109	Chr1	-	K09907	uncharacterized protein	-
gene2110	Chr1	argS	K01887	arginyl-tRNA synthetase [EC:6.1.1.19]	ko00970
gene2113	Chr1	feoC	K10123	putative ferrous iron transport protein C	-
gene2114	Chr1	feoB	K04759	ferrous iron transport protein B	-
gene2115	Chr1	feoB	K04759	ferrous iron transport protein B	-
gene2116	Chr1	feoA	K04758	ferrous iron transport protein A	-
gene2117	Chr1	tfoS	K19693	AraC family transcriptional regulator, chitin signaling transcriptional activator	-
gene2118	Chr1	znuA	K09815	zinc transport system substrate-binding protein	ko02010
gene2119	Chr1	znuC	K09817	zinc transport system ATP-binding protein [EC:3.6.3.-]	ko02010
gene2120	Chr1	znuB	K09816	zinc transport system permease protein	ko02010
gene2121	Chr1	purF	K00764	amidophosphoribosyltransferase [EC:2.4.2.14]	ko00230;ko00250
gene2122	Chr1	cvpA	K03558	membrane protein required for colicin V production	-
gene2123	Chr1	dedD	K03749	DedD protein	-
gene2124	Chr1	folC	K11754	dihydrofolate synthase / folylpolyglutamate synthase [EC:6.3.2.12 6.3.2.17]	ko00790
gene2125	Chr1	accD	K01963	acetyl-CoA carboxylase carboxyl transferase subunit beta [EC:6.4.1.2]	ko00061;ko00620;ko00640;ko00720;ko01200;ko01212
gene2126	Chr1	truA	K06173	tRNA pseudouridine38-40 synthase [EC:5.4.99.12]	-
gene2127	Chr1	fimV	K08086	pilus assembly protein FimV	-
gene2128	Chr1	asd	K00133	aspartate-semialdehyde dehydrogenase [EC:1.2.1.11]	ko00260;ko00261;ko00270;ko00300;ko01210;ko01230
gene2129	Chr1	pdxB	K03473	erythronate-4-phosphate dehydrogenase [EC:1.1.1.290]	ko00750
gene2130	Chr1	fabB	K00647	3-oxoacyl-[acyl-carrier-protein] synthase I [EC:2.3.1.41]	ko00061;ko00780;ko01212
gene2131	Chr1	mnmC	K15461	tRNA 5-methylaminomethyl-2-thiouridine biosynthesis bifunctional protein [EC:2.1.1.61 1.5.-.-]	-
gene2134	Chr1	-	K07126	uncharacterized protein	-
gene2138	Chr1	epmC	K09906	elongation factor P hydroxylase [EC:1.14.-.-]	-
gene2140	Chr1	aroC	K01736	chorismate synthase [EC:4.2.3.5]	ko00400;ko01230
gene2141	Chr1	prmB	K07320	ribosomal protein L3 glutamine methyltransferase [EC:2.1.1.298]	-
gene2142	Chr1	prmB	K07320	ribosomal protein L3 glutamine methyltransferase [EC:2.1.1.298]	-
gene2144	Chr1	flhB	K02401	flagellar biosynthetic protein FlhB	ko02040
gene2145	Chr1	fliR	K02421	flagellar biosynthetic protein FliR	ko02040
gene2146	Chr1	fliQ	K02420	flagellar biosynthetic protein FliQ	ko02040
gene2147	Chr1	fliP	K02419	flagellar biosynthetic protein FliP	ko02040
gene2148	Chr1	fliOZ	K02418	flagellar protein FliO/FliZ	ko02040
gene2149	Chr1	fliNY	K02417	flagellar motor switch protein FliN/FliY	ko02030;ko02040
gene2150	Chr1	fliM	K02416	flagellar motor switch protein FliM	ko02030;ko02040
gene2151	Chr1	fliL	K02415	flagellar FliL protein	-
gene2152	Chr1	fliK	K02414	flagellar hook-length control protein FliK	ko02040
gene2153	Chr1	fliJ	K02413	flagellar FliJ protein	ko02040
gene2154	Chr1	fliI	K02412	flagellum-specific ATP synthase [EC:3.6.3.14]	ko02040
gene2155	Chr1	fliH	K02411	flagellar assembly protein FliH	ko02040
gene2156	Chr1	fliG	K02410	flagellar motor switch protein FliG	ko02030;ko02040
gene2157	Chr1	fliF	K02409	flagellar M-ring protein FliF	ko02040
gene2158	Chr1	fliE	K02408	flagellar hook-basal body complex protein FliE	ko02040
gene2159	Chr1	flrC	K10943	two-component system, response regulator FlrC	ko02020;ko05111
gene2160	Chr1	flrB	K10942	two-component system, sensor histidine kinase FlrB [EC:2.7.13.3]	ko02020;ko05111
gene2161	Chr1	fleQ	K10941	sigma-54 dependent transcriptional regulator, flagellar regulatory protein	ko02020;ko02025;ko05111
gene2162	Chr1	fliS	K02422	flagellar protein FliS	ko02040
gene2163	Chr1	flaI	K06604	flagellar rod protein FlaI	-
gene2164	Chr1	fliD	K02407	flagellar hook-associated protein 2	ko02040
gene2165	Chr1	flaG	K06603	flagellar protein FlaG	-
gene2166	Chr1	fliC	K02406	flagellin	ko02020;ko02040;ko04621;ko04626;ko05132;ko05134
gene2167	Chr1	fliC	K02406	flagellin	ko02020;ko02040;ko04621;ko04626;ko05132;ko05134
gene2168	Chr1	fliC	K02406	flagellin	ko02020;ko02040;ko04621;ko04626;ko05132;ko05134
gene2169	Chr1	-	K07223	putative iron-dependent peroxidase	-
gene2172	Chr1	ccmG	K02199	cytochrome c biogenesis protein CcmG, thiol:disulfide interchange protein DsbE	-
gene2173	Chr1	ccmF	K02198	cytochrome c-type biogenesis protein CcmF	-
gene2174	Chr1	nrfD	K04015	protein NrfD	-
gene2175	Chr1	nrfC	K04014	protein NrfC	-
gene2176	Chr1	nrfB	K04013	cytochrome c-type protein NrfB	-
gene2177	Chr1	nrfA	K03385	nitrite reductase (cytochrome c-552) [EC:1.7.2.2]	ko00910;ko05132
gene2178	Chr1	nrfG	K04018	formate-dependent nitrite reductase complex subunit NrfG	-
gene2183	Chr1	dapE	K01439	succinyl-diaminopimelate desuccinylase [EC:3.5.1.18]	ko00300;ko01230
gene2187	Chr1	syd	K15723	SecY interacting protein Syd	-
gene2188	Chr1	queF	K06879	7-cyano-7-deazaguanine reductase [EC:1.7.1.13]	ko00790
gene2191	Chr1	-	K06966	uncharacterized protein	-
gene2192	Chr1	xni	K01146	protein Xni	-
gene2193	Chr1	rlmM	K06968	23S rRNA (cytidine2498-2'-O)-methyltransferase [EC:2.1.1.186]	-
gene2195	Chr1	-	K07020	uncharacterized protein	-
gene2196	Chr1	gcvA	K03566	LysR family transcriptional regulator, glycine cleavage system transcriptional activator	ko02026
gene2198	Chr1	thiI	K03151	thiamine biosynthesis protein ThiI	ko00730;ko04122
gene2199	Chr1	motB	K02557	chemotaxis protein MotB	ko02030;ko02040
gene2200	Chr1	motA	K02556	chemotaxis protein MotA	ko02020;ko02030;ko02040
gene2201	Chr1	xseB	K03602	exodeoxyribonuclease VII small subunit [EC:3.1.11.6]	ko03430
gene2202	Chr1	ispA	K00795	farnesyl diphosphate synthase [EC:2.5.1.1 2.5.1.10]	ko00900
gene2203	Chr1	dxs	K01662	1-deoxy-D-xylulose-5-phosphate synthase [EC:2.2.1.7]	ko00730;ko00900
gene2204	Chr1	truC	K06175	tRNA pseudouridine65 synthase [EC:5.4.99.26]	-
gene2209	Chr1	sucD	K01902	succinyl-CoA synthetase alpha subunit [EC:6.2.1.5]	ko00020;ko00640;ko00660;ko00720;ko01200
gene2210	Chr1	sucC	K01903	succinyl-CoA synthetase beta subunit [EC:6.2.1.5]	ko00020;ko00640;ko00660;ko00720;ko01200
gene2211	Chr1	sucB	K00658	2-oxoglutarate dehydrogenase E2 component (dihydrolipoamide succinyltransferase) [EC:2.3.1.61]	ko00020;ko00310;ko01200
gene2212	Chr1	sucA	K00164	2-oxoglutarate dehydrogenase E1 component [EC:1.2.4.2]	ko00020;ko00310;ko00380;ko01200
gene2213	Chr1	sdhB	K00240	succinate dehydrogenase / fumarate reductase, iron-sulfur subunit [EC:1.3.5.1 1.3.5.4]	ko00020;ko00190;ko00650;ko00720;ko01200
gene2214	Chr1	sdhA	K00239	succinate dehydrogenase / fumarate reductase, flavoprotein subunit [EC:1.3.5.1 1.3.5.4]	ko00020;ko00190;ko00650;ko00720;ko01200;ko05134
gene2215	Chr1	sdhD	K00242	succinate dehydrogenase / fumarate reductase, membrane anchor subunit	ko00020;ko00190;ko00650;ko00720;ko01200
gene2216	Chr1	sdhC	K00241	succinate dehydrogenase / fumarate reductase, cytochrome b subunit	ko00020;ko00190;ko00650;ko00720;ko01200
gene2217	Chr1	gltA	K01647	citrate synthase [EC:2.3.3.1]	ko00020;ko00630;ko01200;ko01210;ko01230
gene2219	Chr1	-	K09977	uncharacterized protein	-
gene2220	Chr1	pgm	K01835	phosphoglucomutase [EC:5.4.2.2]	ko00010;ko00030;ko00052;ko00230;ko00500;ko00520;ko00521
gene2221	Chr1	seqA	K03645	negative modulator of initiation of replication	-
gene2222	Chr1	ybfF	K01175	esterase [EC:3.1.-.-]	-
gene2224	Chr1	fldA	K03839	flavodoxin I	-
gene2226	Chr1	fur	K03711	Fur family transcriptional regulator, ferric uptake regulator	-
gene2227	Chr1	glnS	K01886	glutaminyl-tRNA synthetase [EC:6.1.1.18]	ko00970
gene2228	Chr1	nagE	K02803	PTS system, N-acetylglucosamine-specific IIB component [EC:2.7.1.193]	ko00520;ko02060
gene2229	Chr1	nagA	K01443	N-acetylglucosamine-6-phosphate deacetylase [EC:3.5.1.25]	ko00520
gene2230	Chr1	nagC	K02565	N-acetylglucosamine repressor	-
gene2232	Chr1	asnB	K01953	asparagine synthase (glutamine-hydrolysing) [EC:6.3.5.4]	ko00250
gene2233	Chr1	-	K03305	proton-dependent oligopeptide transporter, POT family	-
gene2234	Chr1	-	K09973	uncharacterized protein	-
gene2238	Chr1	rluF	K06182	23S rRNA pseudouridine2604 synthase [EC:5.4.99.21]	-
gene2239	Chr1	upp	K00761	uracil phosphoribosyltransferase [EC:2.4.2.9]	ko00240
gene2240	Chr1	purM	K01933	phosphoribosylformylglycinamidine cyclo-ligase [EC:6.3.3.1]	ko00230
gene2241	Chr1	purN	K11175	phosphoribosylglycinamide formyltransferase 1 [EC:2.1.2.2]	ko00230;ko00670
gene2246	Chr1	purL	K01952	phosphoribosylformylglycinamidine synthase [EC:6.3.5.3]	ko00230
gene2247	Chr1	mltF	K18691	membrane-bound lytic murein transglycosylase F [EC:4.2.2.-]	-
gene2249	Chr1	tadA	K11991	tRNA(adenine34) deaminase [EC:3.5.4.33]	-
gene2250	Chr1	tlyC	K03699	putative hemolysin	-
gene2252	Chr1	pilV	K02671	type IV pilus assembly protein PilV	-
gene2254	Chr1	pilW	K02672	type IV pilus assembly protein PilW	-
gene2255	Chr1	fimT	K08084	type IV fimbrial biogenesis protein FimT	-
gene2256	Chr1	pilE	K02655	type IV pilus assembly protein PilE	-
gene2257	Chr1	dnaJ	K03686	molecular chaperone DnaJ	-
gene2258	Chr1	dnaK	K04043	molecular chaperone DnaK	ko03018;ko04212;ko05152
gene2262	Chr1	-	K03687	molecular chaperone GrpE	-
gene2263	Chr1	ppnK	K00858	NAD+ kinase [EC:2.7.1.23]	ko00760
gene2264	Chr1	recN	K03631	DNA repair protein RecN (Recombination protein N)	-
gene2265	Chr1	bamE	K06186	outer membrane protein assembly factor BamE	-
gene2266	Chr1	-	K09801	uncharacterized protein	-
gene2268	Chr1	smpB	K03664	SsrA-binding protein	-
gene2270	Chr1	alpA	K07733	prophage regulatory protein	-
gene2272	Chr1	hsdM	K03427	type I restriction enzyme M protein [EC:2.1.1.72]	-
gene2273	Chr1	hsdS	K01154	type I restriction enzyme, S subunit [EC:3.1.21.3]	-
gene2274	Chr1	hsdR	K01153	type I restriction enzyme, R subunit [EC:3.1.21.3]	-
gene2275	Chr1	-	K07043	uncharacterized protein	-
gene2289	Chr1	-	K07133	uncharacterized protein	-
gene2294	Chr1	dcm	K00558	DNA (cytosine-5)-methyltransferase 1 [EC:2.1.1.37]	ko00270;ko05206
gene2296	Chr1	mscM	K16053	miniconductance mechanosensitive channel	-
gene2300	Chr1	mcp	K03406	methyl-accepting chemotaxis protein	ko02020;ko02030
gene2302	Chr1	-	K07576	metallo-beta-lactamase family protein	-
gene2304	Chr1	-	K09781	uncharacterized protein	-
gene2305	Chr1	metY	K01740	O-acetylhomoserine (thiol)-lyase [EC:2.5.1.49]	ko00270
gene2306	Chr1	-	K03310	alanine or glycine:cation symporter, AGCS family	-
gene2307	Chr1	-	K07034	uncharacterized protein	-
gene2310	Chr1	guaA	K01951	GMP synthase (glutamine-hydrolysing) [EC:6.3.5.2]	ko00230;ko00983
gene2311	Chr1	guaB	K00088	IMP dehydrogenase [EC:1.1.1.205]	ko00230;ko00983
gene2312	Chr1	xseA	K03601	exodeoxyribonuclease VII large subunit [EC:3.1.11.6]	ko03430
gene2314	Chr1	alaS	K01872	alanyl-tRNA synthetase [EC:6.1.1.7]	ko00970
gene2315	Chr1	engA	K03977	GTPase	-
gene2317	Chr1	bamB	K17713	outer membrane protein assembly factor BamB	-
gene2319	Chr1	hisS	K01892	histidyl-tRNA synthetase [EC:6.1.1.21]	ko00970
gene2320	Chr1	gcpE	K03526	(E)-4-hydroxy-3-methylbut-2-enyl-diphosphate synthase [EC:1.17.7.1 1.17.7.3]	ko00900
gene2321	Chr1	rodZ	K15539	cytoskeleton protein RodZ	-
gene2322	Chr1	rlmN	K06941	23S rRNA (adenine2503-C2)-methyltransferase [EC:2.1.1.192]	-
gene2323	Chr1	sufE	K02426	cysteine desulfuration protein SufE	-
gene2325	Chr1	mltA	K08304	membrane-bound lytic murein transglycosylase A [EC:4.2.2.-]	-
gene2327	Chr1	argAB	K14682	amino-acid N-acetyltransferase [EC:2.3.1.1]	ko00220;ko01210;ko01230
gene2329	Chr1	recD	K03581	exodeoxyribonuclease V alpha subunit [EC:3.1.11.5]	ko03440
gene2330	Chr1	recB	K03582	exodeoxyribonuclease V beta subunit [EC:3.1.11.5]	ko03440
gene2332	Chr1	recC	K03583	exodeoxyribonuclease V gamma subunit [EC:3.1.11.5]	ko03440
gene2335	Chr1	-	K09918	uncharacterized protein	-
gene2342	Chr1	cutC	K06201	copper homeostasis protein	-
gene2345	Chr1	phoU	K02039	phosphate transport system protein	-
gene2346	Chr1	pstB	K02036	phosphate transport system ATP-binding protein [EC:3.6.3.27]	ko02010
gene2347	Chr1	pstA	K02038	phosphate transport system permease protein	ko02010
gene2348	Chr1	pstC	K02037	phosphate transport system permease protein	ko02010
gene2349	Chr1	ppx-gppA	K01524	exopolyphosphatase / guanosine-5'-triphosphate,3'-diphosphate pyrophosphatase [EC:3.6.1.11 3.6.1.40]	ko00230
gene2350	Chr1	pstS	K02040	phosphate transport system substrate-binding protein	ko02010;ko02020;ko05152
gene2351	Chr1	phoR	K07636	two-component system, OmpR family, phosphate regulon sensor histidine kinase PhoR [EC:2.7.13.3]	ko02020
gene2352	Chr1	phoB	K07657	two-component system, OmpR family, phosphate regulon response regulator PhoB	ko02020
gene2353	Chr1	rdgC	K03554	recombination associated protein RdgC	-
gene2354	Chr1	-	K08303	putative protease [EC:3.4.-.-]	ko05120
gene2357	Chr1	mepA	K07261	penicillin-insensitive murein DD-endopeptidase [EC:3.4.24.-]	-
gene2359	Chr1	secF	K03074	preprotein translocase subunit SecF	ko03060;ko03070
gene2360	Chr1	secD	K03072	preprotein translocase subunit SecD	ko03060;ko03070
gene2361	Chr1	yajC	K03210	preprotein translocase subunit YajC	ko02024;ko03060;ko03070
gene2362	Chr1	tgt	K00773	queuine tRNA-ribosyltransferase [EC:2.4.2.29]	-
gene2363	Chr1	queA	K07568	S-adenosylmethionine:tRNA ribosyltransferase-isomerase [EC:2.4.99.17]	-
gene2364	Chr1	mcp	K03406	methyl-accepting chemotaxis protein	ko02020;ko02030
gene2366	Chr1	aceA	K01637	isocitrate lyase [EC:4.1.3.1]	ko00630;ko01200
gene2367	Chr1	aceB	K01638	malate synthase [EC:2.3.3.9]	ko00620;ko00630;ko01200
gene2369	Chr1	oxyR	K04761	LysR family transcriptional regulator, hydrogen peroxide-inducible genes activator	ko02026
gene2370	Chr1	ahpC	K03386	peroxiredoxin (alkyl hydroperoxide reductase subunit C) [EC:1.11.1.15]	ko04214
gene2373	Chr1	dapD	K00674	2,3,4,5-tetrahydropyridine-2-carboxylate N-succinyltransferase [EC:2.3.1.117]	ko00300;ko01230
gene2374	Chr1	mltC	K08306	membrane-bound lytic murein transglycosylase C [EC:4.2.2.-]	-
gene2375	Chr1	-	K07234	uncharacterized protein involved in response to NO	-
gene2380	Chr1	chrA	K07240	chromate transporter	-
gene2382	Chr1	tadC	K12511	tight adherence protein C	-
gene2383	Chr1	tadB	K12510	tight adherence protein B	-
gene2384	Chr1	cpaF	K02283	pilus assembly protein CpaF	-
gene2385	Chr1	cpaE	K02282	pilus assembly protein CpaE	-
gene2390	Chr1	cpaC	K02280	pilus assembly protein CpaC	-
gene2391	Chr1	cpaB	K02279	pilus assembly protein CpaB	-
gene2393	Chr1	cpaA	K02278	prepilin peptidase CpaA [EC:3.4.23.43]	-
gene2394	Chr1	flp	K02651	pilus assembly protein Flp/PilA	ko04112
gene2397	Chr1	gcvA	K03566	LysR family transcriptional regulator, glycine cleavage system transcriptional activator	ko02026
gene2398	Chr1	fusA	K02355	elongation factor G	-
gene2399	Chr1	radA	K04485	DNA repair protein RadA/Sms	-
gene2401	Chr1	serB	K01079	phosphoserine phosphatase [EC:3.1.3.3]	ko00260;ko00680;ko01200;ko01230
gene2402	Chr1	smp	K07186	membrane protein	-
gene2403	Chr1	deoD	K03784	purine-nucleoside phosphorylase [EC:2.4.2.1]	ko00230;ko00240;ko00760
gene2404	Chr1	deoB	K01839	phosphopentomutase [EC:5.4.2.7]	ko00030;ko00230
gene2405	Chr1	deoA	K00758	thymidine phosphorylase [EC:2.4.2.4]	ko00240;ko00983;ko05219
gene2406	Chr1	deoC	K01619	deoxyribose-phosphate aldolase [EC:4.1.2.4]	ko00030
gene2407	Chr1	-	K03317	concentrative nucleoside transporter, CNT family	-
gene2408	Chr1	tatD	K03424	TatD DNase family protein [EC:3.1.21.-]	-
gene2410	Chr1	-	K09861	uncharacterized protein	-
gene2411	Chr1	-	K03310	alanine or glycine:cation symporter, AGCS family	-
gene2414	Chr1	UDG	K03648	uracil-DNA glycosylase [EC:3.2.2.27]	ko03410;ko05340
gene2415	Chr1	nfo	K01151	deoxyribonuclease IV [EC:3.1.21.2]	ko03410
gene2416	Chr1	grcA	K06866	autonomous glycyl radical cofactor	-
gene2417	Chr1	cpbD	K03933	chitin-binding protein	-
gene2419	Chr1	-	K07090	uncharacterized protein	-
gene2420	Chr1	carB	K01955	carbamoyl-phosphate synthase large subunit [EC:6.3.5.5]	ko00240;ko00250
gene2421	Chr1	carA	K01956	carbamoyl-phosphate synthase small subunit [EC:6.3.5.5]	ko00240;ko00250
gene2422	Chr1	dapB	K00215	4-hydroxy-tetrahydrodipicolinate reductase [EC:1.17.1.8]	ko00261;ko00300;ko01230
gene2423	Chr1	mutT	K03574	8-oxo-dGTP diphosphatase [EC:3.6.1.55]	-
gene2424	Chr1	secA	K03070	preprotein translocase subunit SecA	ko02024;ko03060;ko03070
gene2426	Chr1	lpxC	K02535	UDP-3-O-[3-hydroxymyristoyl] N-acetylglucosamine deacetylase [EC:3.5.1.108]	ko00540
gene2427	Chr1	ftsZ	K03531	cell division protein FtsZ	ko04112
gene2428	Chr1	ftsA	K03590	cell division protein FtsA	ko04112
gene2429	Chr1	ftsQ	K03589	cell division protein FtsQ	ko04112
gene2430	Chr1	murC	K01924	UDP-N-acetylmuramate--alanine ligase [EC:6.3.2.8]	ko00471;ko00550
gene2431	Chr1	murG	K02563	UDP-N-acetylglucosamine--N-acetylmuramyl-(pentapeptide) pyrophosphoryl-undecaprenol N-acetylglucosamine transferase [EC:2.4.1.227]	ko00550;ko01502;ko04112
gene2432	Chr1	ftsW	K03588	cell division protein FtsW	ko04112
gene2433	Chr1	murD	K01925	UDP-N-acetylmuramoylalanine--D-glutamate ligase [EC:6.3.2.9]	ko00471;ko00550
gene2434	Chr1	mraY	K01000	phospho-N-acetylmuramoyl-pentapeptide-transferase [EC:2.7.8.13]	ko00550;ko01502
gene2435	Chr1	murF	K01929	UDP-N-acetylmuramoyl-tripeptide--D-alanyl-D-alanine ligase [EC:6.3.2.10]	ko00300;ko00550;ko01502
gene2436	Chr1	murE	K01928	UDP-N-acetylmuramoyl-L-alanyl-D-glutamate--2,6-diaminopimelate ligase [EC:6.3.2.13]	ko00300;ko00550
gene2437	Chr1	ftsI	K03587	cell division protein FtsI (penicillin-binding protein 3) [EC:3.4.16.4]	ko00550;ko01501
gene2438	Chr1	ftsL	K03586	cell division protein FtsL	-
gene2439	Chr1	mraW	K03438	16S rRNA (cytosine1402-N4)-methyltransferase [EC:2.1.1.199]	-
gene2441	Chr1	rsmI	K07056	16S rRNA (cytidine1402-2'-O)-methyltransferase [EC:2.1.1.198]	-
gene2442	Chr1	-	K07121	uncharacterized protein	-
gene2444	Chr1	yraN	K07460	putative endonuclease	-
gene2445	Chr1	diaA	K12961	DnaA initiator-associating protein	-
gene2447	Chr1	sspB	K03600	stringent starvation protein B	-
gene2448	Chr1	sspA	K03599	RNA polymerase-associated protein	-
gene2449	Chr1	petC	K00413	ubiquinol-cytochrome c reductase cytochrome c1 subunit	ko00190;ko02020;ko04260;ko04932;ko05010;ko05012;ko05016
gene2450	Chr1	petB	K00412	ubiquinol-cytochrome c reductase cytochrome b subunit	ko00190;ko02020;ko04260;ko04932;ko05010;ko05012;ko05016
gene2451	Chr1	petA	K00411	ubiquinol-cytochrome c reductase iron-sulfur subunit [EC:1.10.2.2]	ko00190;ko02020;ko04260;ko04932;ko05010;ko05012;ko05016
gene2452	Chr1	rpsI	K02996	small subunit ribosomal protein S9	ko03010
gene2453	Chr1	rplM	K02871	large subunit ribosomal protein L13	ko03010
gene2454	Chr1	zapE	K06916	cell division protein ZapE	-
gene2455	Chr1	-	K09908	uncharacterized protein	-
gene2456	Chr1	degP	K04771	serine protease Do [EC:3.4.21.107]	ko01503;ko02020
gene2457	Chr1	hhoB	K04691	serine protease DegS [EC:3.4.21.-]	-
gene2458	Chr1	parC	K02621	topoisomerase IV subunit A [EC:5.99.1.-]	-
gene2459	Chr1	parE	K02622	topoisomerase IV subunit B [EC:5.99.1.-]	-
gene2460	Chr1	-	K07000	uncharacterized protein	-
gene2461	Chr1	cpdA	K03651	3',5'-cyclic-AMP phosphodiesterase [EC:3.1.4.53]	ko00230;ko02025
gene2462	Chr1	-	K09920	uncharacterized protein	-
gene2463	Chr1	nudF	K01515	ADP-ribose pyrophosphatase [EC:3.6.1.13]	ko00230
gene2464	Chr1	tolC	K12340	outer membrane protein	ko01501;ko01503;ko02020;ko03070;ko04626;ko05133
gene2465	Chr1	vpsR	K20919	sigma-54 dependent transcriptional regulator, positive regulator of biofilm formation	ko05111
gene2490	Chr1	lysS	K04567	lysyl-tRNA synthetase, class II [EC:6.1.1.6]	ko00970
gene2491	Chr1	prfB	K02836	peptide chain release factor 2	-
gene2492	Chr1	-	K03311	branched-chain amino acid:cation transporter, LIVCS family	-
gene2493	Chr1	yfiC	K15460	tRNA1Val (adenine37-N6)-methyltransferase [EC:2.1.1.223]	-
gene2494	Chr1	srmB	K05590	ATP-dependent RNA helicase SrmB [EC:3.6.4.13]	-
gene2495	Chr1	prfC	K02837	peptide chain release factor 3	-
gene2496	Chr1	rimI	K03789	ribosomal-protein-alanine N-acetyltransferase [EC:2.3.1.128]	-
gene2497	Chr1	holD	K02344	DNA polymerase III subunit psi [EC:2.7.7.7]	ko00230;ko00240;ko03030;ko03430;ko03440
gene2498	Chr1	yhbS	K03824	putative acetyltransferase [EC:2.3.1.-]	-
gene2500	Chr1	rocS	K20965	c-di-GMP phosphodiesterase [EC:3.1.4.52]	ko05111
gene2501	Chr1	-	K08303	putative protease [EC:3.4.-.-]	ko05120
gene2505	Chr1	nlpI	K05803	lipoprotein NlpI	-
gene2506	Chr1	pnp	K00962	polyribonucleotide nucleotidyltransferase [EC:2.7.7.8]	ko00230;ko00240;ko03018
gene2508	Chr1	rpsO	K02956	small subunit ribosomal protein S15	ko03010
gene2509	Chr1	mtnN	K01243	adenosylhomocysteine nucleosidase [EC:3.2.2.9]	ko00270;ko01230
gene2510	Chr1	cbiB	K02227	adenosylcobinamide-phosphate synthase [EC:6.3.1.10]	ko00860
gene2511	Chr1	btuF	K06858	vitamin B12 transport system substrate-binding protein	ko02010
gene2513	Chr1	thrC	K01733	threonine synthase [EC:4.2.3.1]	ko00260;ko00750;ko01230
gene2514	Chr1	thrB1	K00872	homoserine kinase [EC:2.7.1.39]	ko00260;ko01230
gene2515	Chr1	thrA	K12524	bifunctional aspartokinase / homoserine dehydrogenase 1 [EC:2.7.2.4 1.1.1.3]	ko00260;ko00261;ko00270;ko00300;ko01230
gene2517	Chr1	rraA	K02553	regulator of ribonuclease activity A	-
gene2519	Chr1	arcA	K07773	two-component system, OmpR family, aerobic respiration control protein ArcA	ko02020;ko02026
gene2521	Chr1	gmhC	K03272	D-beta-D-heptose 7-phosphate kinase / D-beta-D-heptose 1-phosphate adenosyltransferase [EC:2.7.1.167 2.7.7.70]	ko00540
gene2522	Chr1	glnE	K00982	[glutamine synthetase] adenylyltransferase / [glutamine synthetase]-adenylyl-L-tyrosine phosphorylase [EC:2.7.7.42 2.7.7.89]	-
gene2523	Chr1	mcp	K03406	methyl-accepting chemotaxis protein	ko02020;ko02030
gene2524	Chr1	kch	K10716	voltage-gated potassium channel	-
gene2525	Chr1	ygiF	K18446	triphosphatase [EC:3.6.1.25]	-
gene2526	Chr1	-	K07220	uncharacterized protein	-
gene2527	Chr1	-	K03306	inorganic phosphate transporter, PiT family	-
gene2528	Chr1	ygiM	K07184	SH3 domain protein	-
gene2529	Chr1	gspB	K02451	general secretion pathway protein B	-
gene2530	Chr1	gspA	K02450	general secretion pathway protein A	-
gene2531	Chr1	cca	K00974	tRNA nucleotidyltransferase (CCA-adding enzyme) [EC:2.7.7.72 3.1.3.- 3.1.4.-]	ko03013
gene2532	Chr1	eno	K01689	enolase [EC:4.2.1.11]	ko00010;ko00680;ko01200;ko01230;ko03018;ko04066
gene2533	Chr1	pyrG	K01937	CTP synthase [EC:6.3.4.2]	ko00240
gene2534	Chr1	mazG	K04765	nucleoside triphosphate diphosphatase [EC:3.6.1.9]	ko00230;ko00240;ko00760;ko00770
gene2535	Chr1	relA	K00951	GTP pyrophosphokinase [EC:2.7.6.5]	ko00230
gene2536	Chr1	rumA	K03215	23S rRNA (uracil1939-C5)-methyltransferase [EC:2.1.1.190]	-
gene2537	Chr1	barA	K07678	two-component system, NarL family, sensor histidine kinase BarA [EC:2.7.13.3]	ko02020;ko02025;ko02026;ko05111
gene2538	Chr1	acpS	K00997	holo-[acyl-carrier protein] synthase [EC:2.7.8.7]	ko00770
gene2539	Chr1	pdxJ	K03474	pyridoxine 5-phosphate synthase [EC:2.6.99.2]	ko00750
gene2540	Chr1	recO	K03584	DNA repair protein RecO (recombination protein O)	ko03440
gene2541	Chr1	era	K03595	GTPase	-
gene2542	Chr1	rnc	K03685	ribonuclease III [EC:3.1.26.3]	ko03008;ko05205
gene2543	Chr1	lepB	K03100	signal peptidase I [EC:3.4.21.89]	ko02024;ko03060
gene2544	Chr1	lepA	K03596	GTP-binding protein LepA	ko05134
gene2545	Chr1	rseC	K03803	sigma-E factor negative regulatory protein RseC	-
gene2546	Chr1	rseB	K03598	sigma-E factor negative regulatory protein RseB	-
gene2547	Chr1	rseA	K03597	sigma-E factor negative regulatory protein RseA	-
gene2548	Chr1	rpoE	K03088	RNA polymerase sigma-70 factor, ECF subfamily	-
gene2549	Chr1	nadB	K00278	L-aspartate oxidase [EC:1.4.3.16]	ko00250;ko00760
gene2551	Chr1	cptB	K09159	antitoxin CptB	-
gene2553	Chr1	ygfZ	K06980	tRNA-modifying protein YgfZ	-
gene2556	Chr1	ubiI	K18800	2-octaprenylphenol hydroxylase [EC:1.14.13.-]	ko00130
gene2557	Chr1	ubiH	K03185	2-octaprenyl-6-methoxyphenol hydroxylase [EC:1.14.13.-]	ko00130
gene2558	Chr1	-	K09895	uncharacterized protein	-
gene2559	Chr1	zapA	K09888	cell division protein ZapA	-
gene2560	Chr1	-	K01934	5-formyltetrahydrofolate cyclo-ligase [EC:6.3.3.2]	ko00670
gene2561	Chr1	rpiA	K01807	ribose 5-phosphate isomerase A [EC:5.3.1.6]	ko00030;ko00710;ko01200;ko01230
gene2562	Chr1	serA	K00058	D-3-phosphoglycerate dehydrogenase [EC:1.1.1.95]	ko00260;ko00680;ko01200;ko01230
gene2563	Chr1	ilvH	K01653	acetolactate synthase I/III small subunit [EC:2.2.1.6]	ko00290;ko00650;ko00660;ko00770;ko01210;ko01230
gene2564	Chr1	ilvB	K01652	acetolactate synthase I/II/III large subunit [EC:2.2.1.6]	ko00290;ko00650;ko00660;ko00770;ko01210;ko01230
gene2565	Chr1	fadD	K01897	long-chain acyl-CoA synthetase [EC:6.2.1.3]	ko00061;ko00071;ko01212;ko02024;ko03320;ko04146;ko04216;ko04920
gene2566	Chr1	leuO	K05798	LysR family transcriptional regulator, transcriptional activator for leuABCD operon	-
gene2568	Chr1	bcrC	K19302	undecaprenyl-diphosphatase [EC:3.6.1.27]	ko00550
gene2569	Chr1	leuA	K01649	2-isopropylmalate synthase [EC:2.3.3.13]	ko00290;ko00620;ko01210;ko01230
gene2570	Chr1	leuB	K00052	3-isopropylmalate dehydrogenase [EC:1.1.1.85]	ko00290;ko00660;ko01210;ko01230
gene2571	Chr1	leuC	K01703	3-isopropylmalate/(R)-2-methylmalate dehydratase large subunit [EC:4.2.1.33 4.2.1.35]	ko00290;ko00660;ko00966;ko01210;ko01230
gene2572	Chr1	leuD	K01704	3-isopropylmalate/(R)-2-methylmalate dehydratase small subunit [EC:4.2.1.33 4.2.1.35]	ko00290;ko00660;ko01210;ko01230
gene2582	Chr1	phnB	K04750	PhnB protein	-
gene2584	Chr1	chbG	K03478	chitin disaccharide deacetylase [EC:3.5.1.105]	-
gene2585	Chr1	celF	K01222	6-phospho-beta-glucosidase [EC:3.2.1.86]	ko00010;ko00500
gene2586	Chr1	celC	K02759	PTS system, cellobiose-specific IIA component [EC:2.7.1.196 2.7.1.205]	ko00500;ko02060
gene2587	Chr1	celB	K02761	PTS system, cellobiose-specific IIC component	ko00500;ko02060
gene2588	Chr1	celA	K02760	PTS system, cellobiose-specific IIB component [EC:2.7.1.196 2.7.1.205]	ko00500;ko02060
gene2589	Chr1	mcp	K03406	methyl-accepting chemotaxis protein	ko02020;ko02030
gene2590	Chr1	ppa	K01507	inorganic pyrophosphatase [EC:3.6.1.1]	ko00190
gene2594	Chr1	luxS	K07173	S-ribosylhomocysteine lyase [EC:4.4.1.21]	ko00270;ko01230;ko02024;ko02026;ko05111
gene2596	Chr1	gshA	K01919	glutamate--cysteine ligase [EC:6.3.2.2]	ko00270;ko00480
gene2597	Chr1	pqqL	K07263	zinc protease [EC:3.4.24.-]	-
gene2599	Chr1	qor	K00344	NADPH2:quinone reductase [EC:1.6.5.5]	-
gene2600	Chr1	oadB	K01572	oxaloacetate decarboxylase, beta subunit [EC:4.1.1.3]	ko00620
gene2601	Chr1	oadA	K01571	oxaloacetate decarboxylase, alpha subunit [EC:4.1.1.3]	ko00620
gene2611	Chr1	csrA	K03563	carbon storage regulator	ko02020;ko02025;ko02026;ko05111
gene2612	Chr1	lysC	K00928	aspartate kinase [EC:2.7.2.4]	ko00260;ko00261;ko00270;ko00300;ko01210;ko01230
gene2613	Chr1	alaS	K01872	alanyl-tRNA synthetase [EC:6.1.1.7]	ko00970
gene2614	Chr1	recA	K03553	recombination protein RecA	ko03440
gene2615	Chr1	pncC	K03743	nicotinamide-nucleotide amidase [EC:3.5.1.42]	ko00760
gene2616	Chr1	mutS	K03555	DNA mismatch repair protein MutS	ko03430
gene2617	Chr1	ppdD	K02682	prepilin peptidase dependent protein D	-
gene2618	Chr1	pilB	K02652	type IV pilus assembly protein PilB	-
gene2619	Chr1	pilC	K02653	type IV pilus assembly protein PilC	-
gene2620	Chr1	pilD	K02654	leader peptidase (prepilin peptidase) / N-methyltransferase [EC:3.4.23.43 2.1.1.-]	-
gene2621	Chr1	coaE	K00859	dephospho-CoA kinase [EC:2.7.1.24]	ko00770
gene2622	Chr1	zapD	K18778	cell division protein ZapD	-
gene2623	Chr1	-	K09862	uncharacterized protein	-
gene2624	Chr1	rplS	K02884	large subunit ribosomal protein L19	ko03010
gene2625	Chr1	trmD	K00554	tRNA (guanine37-N1)-methyltransferase [EC:2.1.1.228]	-
gene2626	Chr1	rimM	K02860	16S rRNA processing protein RimM	-
gene2627	Chr1	rpsP	K02959	small subunit ribosomal protein S16	ko03010
gene2628	Chr1	ffh	K03106	signal recognition particle subunit SRP54 [EC:3.6.5.4]	ko02024;ko03060;ko03070
gene2631	Chr1	rpoS	K03087	RNA polymerase nonessential primary-like sigma factor	ko02026;ko05111
gene2632	Chr1	nlpD	K06194	lipoprotein NlpD	-
gene2633	Chr1	pcm	K00573	protein-L-isoaspartate(D-aspartate) O-methyltransferase [EC:2.1.1.77]	-
gene2634	Chr1	surE	K03787	5'-nucleotidase [EC:3.1.3.5]	ko00230;ko00240;ko00760
gene2635	Chr1	truD	K06176	tRNA pseudouridine13 synthase [EC:5.4.99.27]	-
gene2636	Chr1	ispF	K01770	2-C-methyl-D-erythritol 2,4-cyclodiphosphate synthase [EC:4.6.1.12]	ko00900
gene2637	Chr1	ispD	K00991	2-C-methyl-D-erythritol 4-phosphate cytidylyltransferase [EC:2.7.7.60]	ko00900
gene2638	Chr1	ftsB	K05589	cell division protein FtsB	-
gene2639	Chr1	bacA	K06153	undecaprenyl-diphosphatase [EC:3.6.1.27]	ko00550
gene2640	Chr1	folK	K00950	2-amino-4-hydroxy-6-hydroxymethyldihydropteridine diphosphokinase [EC:2.7.6.3]	ko00790
gene2641	Chr1	folB	K01633	dihydroneopterin aldolase / 7,8-dihydroneopterin epimerase [EC:4.1.2.25 5.1.99.8]	ko00790
gene2642	Chr1	plsY	K08591	glycerol-3-phosphate acyltransferase PlsY [EC:2.3.1.15]	ko00561;ko00564
gene2644	Chr1	tsaD	K01409	N6-L-threonylcarbamoyladenine synthase [EC:2.3.1.234]	-
gene2646	Chr1	rpsU	K02970	small subunit ribosomal protein S21	ko03010
gene2647	Chr1	-	K09117	uncharacterized protein	-
gene2648	Chr1	dnaG	K02316	DNA primase [EC:2.7.7.-]	ko03030
gene2649	Chr1	rpoD	K03086	RNA polymerase primary sigma factor	-
gene2651	Chr1	nicA1	K20170	nicotine oxidoreductase [EC:1.5.3.-]	ko00760
gene2653	Chr1	pbuG	K06901	putative MFS transporter, AGZA family, xanthine/uracil permease	-
gene2655	Chr1	pbuG	K06901	putative MFS transporter, AGZA family, xanthine/uracil permease	-
gene2658	Chr1	celC	K02759	PTS system, cellobiose-specific IIA component [EC:2.7.1.196 2.7.1.205]	ko00500;ko02060
gene2659	Chr1	celA	K02760	PTS system, cellobiose-specific IIB component [EC:2.7.1.196 2.7.1.205]	ko00500;ko02060
gene2661	Chr1	celB	K02761	PTS system, cellobiose-specific IIC component	ko00500;ko02060
gene2664	Chr1	emrE	K03297	small multidrug resistance pump	-
gene2665	Chr1	frmA	K00121	S-(hydroxymethyl)glutathione dehydrogenase / alcohol dehydrogenase [EC:1.1.1.284 1.1.1.1]	ko00010;ko00071;ko00350;ko00625;ko00626;ko00680;ko00830;ko00980;ko00982;ko01200;ko01220;ko05204
gene2666	Chr1	gfa	K03396	S-(hydroxymethyl)glutathione synthase [EC:4.4.1.22]	ko00680;ko01200
gene2673	Chr1	sdiA	K07782	LuxR family transcriptional regulator, quorum-sensing system regulator SdiA	ko02020;ko02024;ko02026
gene2674	Chr1	-	K00571	site-specific DNA-methyltransferase (adenine-specific) [EC:2.1.1.72]	-
gene2687	Chr1	phnK	K05781	putative phosphonate transport system ATP-binding protein	-
gene2688	Chr1	phnJ	K06163	alpha-D-ribose 1-methylphosphonate 5-phosphate C-P lyase [EC:4.7.1.1]	ko00440
gene2689	Chr1	phnI	K06164	alpha-D-ribose 1-methylphosphonate 5-triphosphate synthase subunit PhnI [EC:2.7.8.37]	ko00440
gene2690	Chr1	phnG	K06166	alpha-D-ribose 1-methylphosphonate 5-triphosphate synthase subunit PhnG [EC:2.7.8.37]	ko00440
gene2692	Chr1	-	K02013	iron complex transport system ATP-binding protein [EC:3.6.3.34]	ko02010
gene2693	Chr1	-	K02015	iron complex transport system permease protein	ko02010
gene2694	Chr1	-	K02016	iron complex transport system substrate-binding protein	ko02010
gene2695	Chr1	oxyR	K04761	LysR family transcriptional regulator, hydrogen peroxide-inducible genes activator	ko02026
gene2698	Chr1	glmS	K00820	glucosamine--fructose-6-phosphate aminotransferase (isomerizing) [EC:2.6.1.16]	ko00250;ko00520;ko04931
gene2700	Chr1	pyk	K00873	pyruvate kinase [EC:2.7.1.40]	ko00010;ko00230;ko00620;ko01200;ko01230;ko04922;ko04930;ko05203;ko05230
gene2701	Chr1	-	K09807	uncharacterized protein	-
gene2702	Chr1	iciA	K05596	LysR family transcriptional regulator, chromosome initiation inhibitor	-
gene2703	Chr1	lysE	K06895	L-lysine exporter family protein LysE/ArgO	-
gene2704	Chr1	mscS	K03442	small conductance mechanosensitive channel	-
gene2706	Chr1	fbaA	K01624	fructose-bisphosphate aldolase, class II [EC:4.1.2.13]	ko00010;ko00030;ko00051;ko00680;ko00710;ko01200;ko01230
gene2707	Chr1	pgk	K00927	phosphoglycerate kinase [EC:2.7.2.3]	ko00010;ko00710;ko01200;ko01230
gene2708	Chr1	epd	K03472	D-erythrose 4-phosphate dehydrogenase [EC:1.2.1.72]	ko00750
gene2710	Chr1	tktA	K00615	transketolase [EC:2.2.1.1]	ko00030;ko00710;ko01051;ko01200;ko01230
gene2711	Chr1	metK	K00789	S-adenosylmethionine synthetase [EC:2.5.1.6]	ko00270;ko01230
gene2713	Chr1	sprT	K02742	SprT protein	-
gene2714	Chr1	endA	K01150	deoxyribonuclease I [EC:3.1.21.1]	-
gene2715	Chr1	rsmE	K09761	16S rRNA (uracil1498-N3)-methyltransferase [EC:2.1.1.193]	-
gene2716	Chr1	gshB	K01920	glutathione synthase [EC:6.3.2.3]	ko00270;ko00480
gene2717	Chr1	algH	K07735	putative transcriptional regulator	-
gene2718	Chr1	ruvX	K07447	putative holliday junction resolvase [EC:3.1.-.-]	-
gene2719	Chr1	pmbA	K03592	PmbA protein	-
gene2720	Chr1	yjgA	K09889	ribosome-associated protein	-
gene2721	Chr1	thiQ	K02062	thiamine transport system ATP-binding protein	ko02010
gene2722	Chr1	thiP	K02063	thiamine transport system permease protein	ko02010
gene2723	Chr1	thiB	K02064	thiamine transport system substrate-binding protein	ko02010
gene2724	Chr1	ubiX	K03186	flavin prenyltransferase [EC:2.5.1.129]	ko00130;ko00940
gene2725	Chr1	mpl	K02558	UDP-N-acetylmuramate: L-alanyl-gamma-D-glutamyl-meso-diaminopimelate ligase [EC:6.3.2.45]	-
gene2726	Chr1	fbp	K03841	fructose-1,6-bisphosphatase I [EC:3.1.3.11]	ko00010;ko00030;ko00051;ko00680;ko00710;ko01200;ko04152;ko04910
gene2727	Chr1	ppa	K01507	inorganic pyrophosphatase [EC:3.6.1.1]	ko00190
gene2730	Chr1	tamB	K09800	translocation and assembly module TamB	-
gene2731	Chr1	tamA	K07278	translocation and assembly module TamA	-
gene2732	Chr1	msrA	K07304	peptide-methionine (S)-S-oxide reductase [EC:1.8.4.11]	-
gene2733	Chr1	-	K07109	uncharacterized protein	-
gene2736	Chr1	-	K02003	putative ABC transport system ATP-binding protein	-
gene2737	Chr1	-	K02004	putative ABC transport system permease protein	-
gene2738	Chr1	-	K09950	uncharacterized protein	-
gene2741	Chr1	pgi	K01810	glucose-6-phosphate isomerase [EC:5.3.1.9]	ko00010;ko00030;ko00500;ko00520;ko01200
gene2743	Chr1	alr	K01775	alanine racemase [EC:5.1.1.1]	ko00473;ko01502
gene2744	Chr1	dnaB	K02314	replicative DNA helicase [EC:3.6.4.12]	ko03030;ko04112
gene2745	Chr1	ydiY	K07283	putative salt-induced outer membrane protein	-
gene2746	Chr1	rplI	K02939	large subunit ribosomal protein L9	ko03010
gene2747	Chr1	rpsR	K02963	small subunit ribosomal protein S18	ko03010
gene2748	Chr1	priB	K02686	primosomal replication protein N	ko03440
gene2749	Chr1	rpsF	K02990	small subunit ribosomal protein S6	ko03010
gene2750	Chr1	bfr	K03594	bacterioferritin [EC:1.16.3.1]	ko00860
gene2751	Chr1	bfd	K02192	bacterioferritin-associated ferredoxin	-
gene2752	Chr1	tuf	K02358	elongation factor Tu	-
gene2753	Chr1	fusA	K02355	elongation factor G	-
gene2754	Chr1	rpsG	K02992	small subunit ribosomal protein S7	ko03010
gene2755	Chr1	rpsL	K02950	small subunit ribosomal protein S12	ko03010
gene2756	Chr1	tusB	K07237	tRNA 2-thiouridine synthesizing protein B	ko04122
gene2757	Chr1	tusC	K07236	tRNA 2-thiouridine synthesizing protein C	ko04122
gene2758	Chr1	tusD	K07235	tRNA 2-thiouridine synthesizing protein D [EC:2.8.1.-]	ko04122
gene2760	Chr1	fkpA	K03772	FKBP-type peptidyl-prolyl cis-trans isomerase FkpA [EC:5.2.1.8]	-
gene2762	Chr1	slyX	K03745	SlyX protein	-
gene2763	Chr1	-	K09937	uncharacterized protein	-
gene2764	Chr1	hflC	K04087	membrane protease subunit HflC [EC:3.4.-.-]	-
gene2765	Chr1	hflK	K04088	membrane protease subunit HflK [EC:3.4.-.-]	-
gene2766	Chr1	hflX	K03665	GTPase	-
gene2767	Chr1	hfq	K03666	host factor-I protein	ko02024;ko03018;ko05111
gene2768	Chr1	miaA	K00791	tRNA dimethylallyltransferase [EC:2.5.1.75]	ko00908
gene2769	Chr1	mutL	K03572	DNA mismatch repair protein MutL	ko03430
gene2770	Chr1	amiA	K01448	N-acetylmuramoyl-L-alanine amidase [EC:3.5.1.28]	ko01503
gene2771	Chr1	tsaE	K06925	tRNA threonylcarbamoyladenosine biosynthesis protein TsaE	-
gene2772	Chr1	queG	K18979	epoxyqueuosine reductase [EC:1.17.99.6]	-
gene2785	Chr1	orn	K13288	oligoribonuclease [EC:3.1.-.-]	ko03008
gene2786	Chr1	rsgA	K06949	ribosome biogenesis GTPase / thiamine phosphate phosphatase [EC:3.6.1.- 3.1.3.100]	ko00730
gene2787	Chr1	psd	K01613	phosphatidylserine decarboxylase [EC:4.1.1.65]	ko00564
gene2788	Chr1	-	K14445	solute carrier family 13 (sodium-dependent dicarboxylate transporter), member 2/3/5	-
gene2790	Chr1	gpmI	K15633	2,3-bisphosphoglycerate-independent phosphoglycerate mutase [EC:5.4.2.12]	ko00010;ko00260;ko00680;ko01200;ko01230
gene2794	Chr1	hemE	K01599	uroporphyrinogen decarboxylase [EC:4.1.1.37]	ko00860
gene2795	Chr1	nudC	K03426	NAD+ diphosphatase [EC:3.6.1.22]	ko00760;ko04146
gene2796	Chr1	rsd	K07740	regulator of sigma D	-
gene2797	Chr1	rpoC	K03046	DNA-directed RNA polymerase subunit beta' [EC:2.7.7.6]	ko00230;ko00240;ko03020
gene2798	Chr1	rpoB	K03043	DNA-directed RNA polymerase subunit beta [EC:2.7.7.6]	ko00230;ko00240;ko03020
gene2799	Chr1	rplL	K02935	large subunit ribosomal protein L7/L12	ko03010
gene2800	Chr1	rplJ	K02864	large subunit ribosomal protein L10	ko03010
gene2801	Chr1	rplA	K02863	large subunit ribosomal protein L1	ko03010
gene2802	Chr1	rplK	K02867	large subunit ribosomal protein L11	ko03010
gene2803	Chr1	nusG	K02601	transcriptional antiterminator NusG	-
gene2804	Chr1	secE	K03073	preprotein translocase subunit SecE	ko02024;ko03060;ko03070
gene2806	Chr1	tuf	K02358	elongation factor Tu	-
gene2811	Chr1	coaA	K00867	type I pantothenate kinase [EC:2.7.1.33]	ko00770
gene2814	Chr1	hpaF	K01826	5-carboxymethyl-2-hydroxymuconate isomerase [EC:5.3.3.10]	ko00350;ko01220
gene2815	Chr1	tpiA	K01803	triosephosphate isomerase (TIM) [EC:5.3.1.1]	ko00010;ko00051;ko00562;ko00710;ko01200;ko01230
gene2817	Chr1	rraA	K02553	regulator of ribonuclease activity A	-
gene2818	Chr1	menA	K02548	1,4-dihydroxy-2-naphthoate octaprenyltransferase [EC:2.5.1.74 2.5.1.-]	ko00130
gene2819	Chr1	efp	K02356	elongation factor P	-
gene2820	Chr1	epmB	K19810	L-lysine 2,3-aminomutase [EC:5.4.3.-]	-
gene2821	Chr1	mshA	K10924	MSHA pilin protein MshA	ko05111
gene2822	Chr1	mgtC	K07507	putative Mg2+ transporter-C (MgtC) family protein	-
gene2823	Chr1	dcuB	K07792	anaerobic C4-dicarboxylate transporter DcuB	ko02020
gene2824	Chr1	pfkA	K00850	6-phosphofructokinase 1 [EC:2.7.1.11]	ko00010;ko00030;ko00051;ko00052;ko00680;ko01200;ko01230;ko03018;ko04152;ko05230
gene2825	Chr1	fieF	K13283	ferrous-iron efflux pump FieF	-
gene2826	Chr1	cpxP	K06006	periplasmic protein CpxP	-
gene2827	Chr1	cpxR	K07662	two-component system, OmpR family, response regulator CpxR	ko01503;ko02020
gene2828	Chr1	cpxA	K07640	two-component system, OmpR family, sensor histidine kinase CpxA [EC:2.7.13.3]	ko01503;ko02020
gene2829	Chr1	-	K04564	superoxide dismutase, Fe-Mn family [EC:1.15.1.1]	ko04013;ko04068;ko04146;ko04211;ko04212;ko04213;ko05016
gene2830	Chr1	trmL	K03216	tRNA (cytidine/uridine-2'-O-)-methyltransferase [EC:2.1.1.207]	-
gene2831	Chr1	fxsA	K07113	UPF0716 protein FxsA	-
gene2832	Chr1	aspA	K01744	aspartate ammonia-lyase [EC:4.3.1.1]	ko00250
gene2833	Chr1	dcuA	K07791	anaerobic C4-dicarboxylate transporter DcuA	-
gene2834	Chr1	dsbD	K04084	thiol:disulfide interchange protein DsbD [EC:1.8.1.8]	-
gene2836	Chr1	marC	K05595	multiple antibiotic resistance protein	-
gene2838	Chr1	actP	K14393	cation/acetate symporter	-
gene2843	Chr1	hcaT	K05820	MFS transporter, PPP family, 3-phenylpropionic acid transporter	-
gene2844	Chr1	-	K07182	CBS domain-containing protein	-
gene2845	Chr1	dnaQ	K02342	DNA polymerase III subunit epsilon [EC:2.7.7.7]	ko00230;ko00240;ko03030;ko03430;ko03440
gene2846	Chr1	acs	K01895	acetyl-CoA synthetase [EC:6.2.1.1]	ko00010;ko00620;ko00640;ko00680;ko00720;ko01200
gene2847	Chr1	aroQ	K03786	3-dehydroquinate dehydratase II [EC:4.2.1.10]	ko00400;ko01230
gene2848	Chr1	accB	K02160	acetyl-CoA carboxylase biotin carboxyl carrier protein	ko00061;ko00620;ko00640;ko00720;ko01200;ko01212
gene2849	Chr1	accC	K01961	acetyl-CoA carboxylase, biotin carboxylase subunit [EC:6.4.1.2 6.3.4.14]	ko00061;ko00620;ko00640;ko00720;ko01200;ko01212
gene2850	Chr1	prmA	K02687	ribosomal protein L11 methyltransferase [EC:2.1.1.-]	-
gene2851	Chr1	dusB	K05540	tRNA-dihydrouridine synthase B [EC:1.-.-.-]	-
gene2852	Chr1	fis	K03557	Fis family transcriptional regulator, factor for inversion stimulation protein	ko05111
gene2855	Chr1	zntR	K13638	MerR family transcriptional regulator, Zn(II)-responsive regulator of zntA	-
gene2856	Chr1	purH	K00602	phosphoribosylaminoimidazolecarboxamide formyltransferase / IMP cyclohydrolase [EC:2.1.2.3 3.5.4.10]	ko00230;ko00670;ko01523
gene2857	Chr1	purD	K01945	phosphoribosylamine--glycine ligase [EC:6.3.4.13]	ko00230
gene2860	Chr1	hupA	K05787	DNA-binding protein HU-alpha	-
gene2862	Chr1	-	K09891	uncharacterized protein	-
gene2884	Chr1	murI	K01776	glutamate racemase [EC:5.1.1.3]	ko00471
gene2886	Chr1	-	K02014	iron complex outermembrane recepter protein	-
gene2887	Chr1	trmA	K00557	tRNA (uracil-5-)-methyltransferase [EC:2.1.1.35]	-
gene2890	Chr1	sthA	K00322	NAD(P) transhydrogenase [EC:1.6.1.1]	ko00760
gene2891	Chr1	norM	K03327	multidrug resistance protein, MATE family	-
gene2893	Chr1	lexA	K01356	repressor LexA [EC:3.4.21.88]	-
gene2894	Chr1	dgkA	K00901	diacylglycerol kinase (ATP) [EC:2.7.1.107]	ko00561;ko00564;ko04070;ko04072;ko05231
gene2896	Chr1	plsB	K00631	glycerol-3-phosphate O-acyltransferase [EC:2.3.1.15]	ko00561;ko00564
gene2897	Chr1	ubiA	K03179	4-hydroxybenzoate polyprenyltransferase [EC:2.5.1.39]	ko00130
gene2898	Chr1	ubiC	K03181	chorismate--pyruvate lyase [EC:4.1.3.40]	ko00130
gene2899	Chr1	fliL	K02415	flagellar FliL protein	-
gene2900	Chr1	glpG	K02441	GlpG protein	-
gene2901	Chr1	glpE	K02439	thiosulfate sulfurtransferase [EC:2.8.1.1]	ko00920
gene2902	Chr1	rpoH	K03089	RNA polymerase sigma-32 factor	-
gene2903	Chr1	ftsX	K09811	cell division transport system permease protein	ko02010
gene2904	Chr1	ftsE	K09812	cell division transport system ATP-binding protein	ko02010
gene2905	Chr1	ftsY	K03110	fused signal recognition particle receptor	ko02024;ko03060;ko03070
gene2906	Chr1	rsmD	K08316	16S rRNA (guanine966-N2)-methyltransferase [EC:2.1.1.171]	-
gene2907	Chr1	yhhL	K08993	putative membrane protein	-
gene2908	Chr1	marC	K05595	multiple antibiotic resistance protein	-
gene2917	Chr1	gapA	K00134	glyceraldehyde 3-phosphate dehydrogenase [EC:1.2.1.12]	ko00010;ko00710;ko01200;ko01230;ko04066;ko05010
gene2918	Chr1	arsR	K03892	ArsR family transcriptional regulator	-
gene2919	Chr1	cdgJ	K07181	c-di-GMP phosphodiesterase [EC:3.1.4.52]	ko05111
gene2920	Chr1	rhtB	K05834	homoserine/homoserine lactone efflux protein	-
gene2921	Chr1	pldB	K01048	lysophospholipase [EC:3.1.1.5]	ko00564
gene2924	Chr1	-	K08985	putative lipoprotein	-
gene2926	Chr1	yigB	K20862	FMN hydrolase / 5-amino-6-(5-phospho-D-ribitylamino)uracil phosphatase [EC:3.1.3.102 3.1.3.104]	ko00740
gene2927	Chr1	xerC	K03733	integrase/recombinase XerC	-
gene2928	Chr1	-	K09921	uncharacterized protein	-
gene2929	Chr1	dapF	K01778	diaminopimelate epimerase [EC:5.1.1.7]	ko00300;ko01230
gene2930	Chr1	lysA	K01586	diaminopimelate decarboxylase [EC:4.1.1.20]	ko00300;ko01230
gene2932	Chr1	cyaY	K06202	CyaY protein	-
gene2934	Chr1	cyaA	K05851	adenylate cyclase, class 1 [EC:4.6.1.1]	ko00230;ko02026;ko05111
gene2935	Chr1	hemC	K01749	hydroxymethylbilane synthase [EC:2.5.1.61]	ko00860
gene2936	Chr1	hemD	K01719	uroporphyrinogen-III synthase [EC:4.2.1.75]	ko00860
gene2937	Chr1	hemX	K02496	uroporphyrin-III C-methyltransferase [EC:2.1.1.107]	ko00860
gene2938	Chr1	hemY	K02498	HemY protein	-
gene2952	Chr1	fre	K05368	aquacobalamin reductase / NAD(P)H-flavin reductase [EC:1.16.1.3 1.5.1.41]	ko00740;ko00860
gene2954	Chr1	ubiD	K03182	4-hydroxy-3-polyprenylbenzoate decarboxylase [EC:4.1.1.98]	ko00130
gene2956	Chr1	rho	K03628	transcription termination factor Rho	ko03018
gene2957	Chr1	trxA	K03671	thioredoxin 1	ko04621;ko05418
gene2958	Chr1	rhlB	K03732	ATP-dependent RNA helicase RhlB [EC:3.6.4.13]	ko03018
gene2959	Chr1	ppx-gppA	K01524	exopolyphosphatase / guanosine-5'-triphosphate,3'-diphosphate pyrophosphatase [EC:3.6.1.11 3.6.1.40]	ko00230
gene2960	Chr1	-	K09125	uncharacterized protein	-
gene2962	Chr1	recQ	K03654	ATP-dependent DNA helicase RecQ [EC:3.6.4.12]	ko03018
gene2963	Chr1	rarD	K05786	chloramphenicol-sensitive protein RarD	-
gene2966	Chr1	uvrD	K03657	DNA helicase II / ATP-dependent DNA helicase PcrA [EC:3.6.4.12]	ko03420;ko03430
gene2968	Chr1	-	K09930	uncharacterized protein	-
gene2970	Chr1	-	K15977	putative oxidoreductase	-
gene2971	Chr1	prlC	K01414	oligopeptidase A [EC:3.4.24.70]	-
gene2972	Chr1	rlmJ	K07115	23S rRNA (adenine2030-N6)-methyltransferase [EC:2.1.1.266]	-
gene2973	Chr1	gor	K00383	glutathione reductase (NADPH) [EC:1.8.1.7]	ko00480;ko04918
gene2976	Chr1	metC	K01760	cystathionine beta-lyase [EC:4.4.1.8]	ko00270;ko00450;ko01230
gene2977	Chr1	ridA	K09022	2-iminobutanoate/2-iminopropanoate deaminase [EC:3.5.99.10]	-
gene2978	Chr1	mcp	K03406	methyl-accepting chemotaxis protein	ko02020;ko02030
gene2981	Chr1	eptA	K03760	lipid A ethanolaminephosphotransferase [EC:2.7.8.43]	ko01503
gene2982	Chr1	dgkA	K00901	diacylglycerol kinase (ATP) [EC:2.7.1.107]	ko00561;ko00564;ko04070;ko04072;ko05231
gene2983	Chr1	-	K02034	peptide/nickel transport system permease protein	ko02024
gene2984	Chr1	-	K02033	peptide/nickel transport system permease protein	ko02024
gene2985	Chr1	-	K02035	peptide/nickel transport system substrate-binding protein	ko02024
gene2986	Chr1	-	K02031	peptide/nickel transport system ATP-binding protein	ko02024
gene2993	Chr1	rep	K03656	ATP-dependent DNA helicase Rep [EC:3.6.4.12]	-
gene2994	Chr1	acrR	K18136	TetR/AcrR family transcriptional regulator, multidrug resistance operon repressor	ko01501
gene2995	Chr1	acrA	K03585	membrane fusion protein, multidrug efflux system	ko01501;ko01503
gene2996	Chr1	acrB	K18138	multidrug efflux pump	ko01501;ko01503
gene2997	Chr1	-	K09806	uncharacterized protein	-
gene2998	Chr1	ilvC	K00053	ketol-acid reductoisomerase [EC:1.1.1.86]	ko00290;ko00770;ko01210;ko01230
gene2999	Chr1	ilvY	K02521	LysR family transcriptional regulator, positive regulator for ilvC	-
gene3000	Chr1	hemN	K02495	oxygen-independent coproporphyrinogen III oxidase [EC:1.3.98.3]	ko00860
gene3002	Chr1	-	K09894	uncharacterized protein	-
gene3005	Chr1	engB	K03978	GTP-binding protein	-
gene3007	Chr1	polA	K02335	DNA polymerase I [EC:2.7.7.7]	ko00230;ko00240;ko03030;ko03410;ko03420;ko03440
gene3008	Chr1	hemB	K01698	porphobilinogen synthase [EC:4.2.1.24]	ko00860
gene3009	Chr1	tatD	K03424	TatD DNase family protein [EC:3.1.21.-]	-
gene3010	Chr1	tatC	K03118	sec-independent protein translocase protein TatC	ko03060;ko03070
gene3011	Chr1	tatB	K03117	sec-independent protein translocase protein TatB	ko03060;ko03070
gene3012	Chr1	tatA	K03116	sec-independent protein translocase protein TatA	ko03060;ko03070
gene3013	Chr1	ubiB	K03688	ubiquinone biosynthesis protein	-
gene3014	Chr1	ubiJ	K03690	ubiquinone biosynthesis protein UbiJ	-
gene3015	Chr1	ubiE	K03183	demethylmenaquinone methyltransferase / 2-methoxy-6-polyprenyl-1,4-benzoquinol methylase [EC:2.1.1.163 2.1.1.201]	ko00130
gene3016	Chr1	rmuC	K09760	DNA recombination protein RmuC	-
gene3018	Chr1	eda	K01625	2-dehydro-3-deoxyphosphogluconate aldolase / (4S)-4-hydroxy-2-oxoglutarate aldolase [EC:4.1.2.14 4.1.3.42]	ko00030;ko00630;ko01200
gene3019	Chr1	-	K03299	gluconate:H+ symporter, GntP family	-
gene3020	Chr1	gntK	K00851	gluconokinase [EC:2.7.1.12]	ko00030;ko01200
gene3021	Chr1	edd	K01690	phosphogluconate dehydratase [EC:4.2.1.12]	ko00030;ko01200
gene3022	Chr1	gntR	K06145	LacI family transcriptional regulator, gluconate utilization system Gnt-I transcriptional repressor	-
gene3023	Chr1	-	K07007	uncharacterized protein	-
gene3024	Chr1	uspB	K06144	universal stress protein B	-
gene3025	Chr1	ftnA	K02217	ferritin [EC:1.16.3.2]	-
gene3026	Chr1	uspA	K06149	universal stress protein A	-
gene3028	Chr1	rsmJ	K15984	16S rRNA (guanine1516-N2)-methyltransferase [EC:2.1.1.242]	-
gene3030	Chr1	asnC	K03718	Lrp/AsnC family transcriptional regulator, regulator for asnA, asnC and gidA	-
gene3032	Chr1	bcr	K07552	MFS transporter, DHA1 family, multidrug resistance protein	-
gene3034	Chr1	pepP	K01262	Xaa-Pro aminopeptidase [EC:3.4.11.9]	-
gene3035	Chr1	thiH	K03150	2-iminoacetate synthase [EC:4.1.99.19]	ko00730
gene3036	Chr1	thiG	K03149	thiazole synthase [EC:2.8.1.10]	ko00730
gene3037	Chr1	thiS	K03154	sulfur carrier protein	ko04122
gene3038	Chr1	thiF	K03148	sulfur carrier protein ThiS adenylyltransferase [EC:2.7.7.73]	ko00730;ko04122
gene3039	Chr1	thiE	K00788	thiamine-phosphate pyrophosphorylase [EC:2.5.1.3]	ko00730
gene3040	Chr1	thiC	K03147	phosphomethylpyrimidine synthase [EC:4.1.99.17]	ko00730
gene3041	Chr1	crcB	K06199	CrcB protein	-
gene3055	Chr1	hemG	K00230	menaquinone-dependent protoporphyrinogen oxidase [EC:1.3.5.3]	ko00860
gene3056	Chr1	trkH	K03498	trk system potassium uptake protein	-
gene3058	Chr1	fadB	K01825	3-hydroxyacyl-CoA dehydrogenase / enoyl-CoA hydratase / 3-hydroxybutyryl-CoA epimerase / enoyl-CoA isomerase [EC:1.1.1.35 4.2.1.17 5.1.2.3 5.3.3.8]	ko00071;ko00280;ko00281;ko00310;ko00362;ko00380;ko00410;ko00640;ko00650;ko00903;ko00930;ko01040;ko01200;ko01212
gene3059	Chr1	fadA	K00632	acetyl-CoA acyltransferase [EC:2.3.1.16]	ko00071;ko00280;ko00281;ko00362;ko00592;ko00642;ko01212
gene3062	Chr1	glmU	K04042	bifunctional UDP-N-acetylglucosamine pyrophosphorylase / Glucosamine-1-phosphate N-acetyltransferase [EC:2.7.7.23 2.3.1.157]	ko00520
gene3064	Chr1	atpC	K02114	F-type H+-transporting ATPase subunit epsilon	ko00190;ko00195
gene3065	Chr1	atpD	K02112	F-type H+-transporting ATPase subunit beta [EC:3.6.3.14]	ko00190;ko00195
gene3066	Chr1	atpG	K02115	F-type H+-transporting ATPase subunit gamma	ko00190;ko00195
gene3067	Chr1	atpA	K02111	F-type H+-transporting ATPase subunit alpha [EC:3.6.3.14]	ko00190;ko00195
gene3068	Chr1	atpH	K02113	F-type H+-transporting ATPase subunit delta	ko00190;ko00195
gene3069	Chr1	atpF	K02109	F-type H+-transporting ATPase subunit b	ko00190;ko00195
gene3070	Chr1	atpE	K02110	F-type H+-transporting ATPase subunit c	ko00190;ko00195
gene3071	Chr1	atpB	K02108	F-type H+-transporting ATPase subunit a	ko00190;ko00195
gene3072	Chr1	atpI	K02116	ATP synthase protein I	-
gene3073	Chr1	parB	K03497	chromosome partitioning protein, ParB family	-
gene3074	Chr1	parA	K03496	chromosome partitioning protein	-
gene3075	Chr1	gidB	K03501	16S rRNA (guanine527-N7)-methyltransferase [EC:2.1.1.170]	-
gene3076	Chr1	gidA	K03495	tRNA uridine 5-carboxymethylaminomethyl modification enzyme	-
gene3077	Chr1	mioC	K06205	MioC protein	-
gene3078	Chr1	mnmE	K03650	tRNA modification GTPase [EC:3.6.-.-]	-
gene3079	Chr1	yidC	K03217	YidC/Oxa1 family membrane protein insertase	ko02024;ko03060;ko03070
gene3080	Chr1	rnpA	K03536	ribonuclease P protein component [EC:3.1.26.5]	-
gene3081	Chr1	rpmH	K02914	large subunit ribosomal protein L34	ko03010
gene3082	Chr1	yxeO	K16963	putative amino-acid transport system ATP-binding protein [EC:3.6.3.-]	ko02010
gene3083	Chr1	yxeN	K16962	putative amino-acid transport system permease protein	ko02010
gene3084	Chr1	yxeM	K16961	putative amino-acid transport system substrate-binding protein	ko02010
gene3095	Chr2	sul2	K18824	dihydropteroate synthase type 2 [EC:2.5.1.15]	ko00790
gene3096	Chr2	strA	K10673	streptomycin 3"-kinase [EC:2.7.1.87]	-
gene3097	Chr2	strB	K04343	streptomycin 6-kinase [EC:2.7.1.72]	-
gene3098	Chr2	cmlA	K18552	MFS transporter, DHA1 family, florfenicol/chloramphenicol resistance protein	-
gene3101	Chr2	cmlA	K18552	MFS transporter, DHA1 family, florfenicol/chloramphenicol resistance protein	-
gene3105	Chr2	cmlA	K18552	MFS transporter, DHA1 family, florfenicol/chloramphenicol resistance protein	-
gene3106	Chr2	cmlA	K18552	MFS transporter, DHA1 family, florfenicol/chloramphenicol resistance protein	-
gene3109	Chr2	cmlA	K18552	MFS transporter, DHA1 family, florfenicol/chloramphenicol resistance protein	-
gene3116	Chr2	tetR	K18476	TetR/AcrR family transcriptional regulator, tetracycline repressor protein	-
gene3117	Chr2	tetA	K08151	MFS transporter, DHA1 family, tetracycline resistance protein	-
gene3118	Chr2	glmM	K03431	phosphoglucosamine mutase [EC:5.4.2.10]	ko00520
gene3119	Chr2	sul2	K18824	dihydropteroate synthase type 2 [EC:2.5.1.15]	ko00790
gene3121	Chr2	umuC	K03502	DNA polymerase V	-
gene3122	Chr2	umuD	K03503	DNA polymerase V [EC:3.4.21.-]	-
gene3157	Chr2	traN	K12058	conjugal transfer mating pair stabilization protein TraN	-
gene3158	Chr2	traU	K12060	conjugal transfer pilus assembly protein TraU	-
gene3160	Chr2	traW	K12061	conjugal transfer pilus assembly protein TraW	-
gene3167	Chr2	prpC	K20074	PPM family protein phosphatase [EC:3.1.3.16]	-
gene3168	Chr2	-	K08884	serine/threonine protein kinase, bacterial [EC:2.7.11.1]	-
gene3182	Chr2	traC	K12063	conjugal transfer ATP-binding protein TraC	-
gene3202	Chr2	dnaB	K02314	replicative DNA helicase [EC:3.6.4.12]	ko03030;ko04112
gene3213	Chr2	recE	K10906	exodeoxyribonuclease VIII [EC:3.1.11.-]	-
gene3226	Chr2	traB	K12065	conjugal transfer pilus assembly protein TraB	-
gene3227	Chr2	traK	K12066	conjugal transfer pilus assembly protein TraK	-
gene3228	Chr2	traE	K12067	conjugal transfer pilus assembly protein TraE	-
gene3247	Chr2	dcm	K00558	DNA (cytosine-5)-methyltransferase 1 [EC:2.1.1.37]	ko00270;ko05206
gene3257	Chr2	sppA	K04773	protease IV [EC:3.4.21.-]	-
gene3260	Chr2	traD	K12071	conjugal transfer pilus assembly protein TraD	-
gene3261	Chr2	traI	K12070	conjugal transfer pilus assembly protein TraI	-
gene3266	Chr2	parM	K18640	plasmid segregation protein ParM	-
gene3270	Chr2	traF	K12057	conjugal transfer pilus assembly protein TraF	-
gene3272	Chr2	traH	K12072	conjugative transfer pilus assembly protein TraH	-
pA_gene0003	pA	virB10	K03195	type IV secretion system protein VirB10	ko03070
pA_gene0004	pA	comB9	K12049	ComB9 competence protein	-
pA_gene0009	pA	parA	K03496	chromosome partitioning protein	-
pA_gene0023	pA	comB4	K12053	ComB4 competence protein	-
pA_gene0028	pA	virB11	K03196	type IV secretion system protein VirB11	ko03070;ko05120
pA_gene0029	pA	virD4	K03205	type IV secretion system protein VirD4	ko03070
pB_gene0001	pB	parA	K03496	chromosome partitioning protein	-
pB_gene0006	pB	comB9	K12049	ComB9 competence protein	-
pB_gene0007	pB	virB10	K03195	type IV secretion system protein VirB10	ko03070
pB_gene0009	pB	virB11	K03196	type IV secretion system protein VirB11	ko03070;ko05120
pB_gene0010	pB	virD4	K03205	type IV secretion system protein VirD4	ko03070
pB_gene0017	pB	comB4	K12053	ComB4 competence protein	-
