# Supplementary material for: Complete genome analysis of a virulent Vibrio scophthalmi strain VSc190401 isolated from diseased marine fish half-smooth tongue sole, Cynoglossus semilaevis
Source: BMC Microbiol. 2020 Nov 11;20:341. doi: 10.1186/s12866-020-02028-7 (PMC7661262; doi:10.1186/s12866-020-02028-7)
Supplement: Supplementary file 6 — Additional file 6: Table S4. The gene information of genomic islands on chromosome I. [file 12866_2020_2028_MOESM6_ESM.xls]

## Sheet: 基因组岛分析基因详情表
Location	Island ID	Gene ID	Gene Start	Gene End	Strand	NR Description
Chr1	GI01	gene1817	1977384	1977857	+	hypothetical protein
Chr1	GI01	gene1818	1978153	1977854	-	PAAR repeat-containing protein
Chr1	GI01	gene1819	1979414	1978290	-	hypothetical protein
Chr1	GI01	gene1820	1979532	1979398	-	hypothetical protein
Chr1	GI01	gene1821	1980068	1979769	-	PAAR repeat-containing protein
Chr1	GI01	gene1822	1980915	1980082	-	hypothetical protein
Chr1	GI01	gene1823	1982120	1980912	-	hypothetical protein
Chr1	GI01	gene1824	1982418	1982224	-	hypothetical protein
Chr1	GI01	gene1825	1982630	1982415	-	hypothetical protein
Chr1	GI01	gene1826	1982782	1983990	+	hypothetical protein
Chr1	GI01	gene1827	1984560	1984000	-	hypothetical protein
Chr1	GI01	gene1828	1985214	1984915	-	PAAR repeat-containing protein
Chr1	GI01	gene1829	1986551	1985541	-	transposase
Chr1	GI02	gene1967	2138955	2137249	-	SAM-dependent methyltransferase
Chr1	GI02	gene1968	2139226	2140434	+	hypothetical protein
Chr1	GI02	gene1969	2141184	2140606	-	hypothetical protein
Chr1	GI02	gene1970	2142593	2141181	-	hypothetical protein
Chr1	GI02	gene1971	2145525	2142586	-	hypothetical protein
Chr1	GI02	gene1972	2146308	2145529	-	hypothetical protein
Chr1	GI02	gene1973	2146511	2147365	+	WYL domain-containing protein
Chr1	GI02	gene1975	2148419	2147970	-	alanine transporter
Chr1	GI03	gene2279	2471896	2473014	+	hypothetical protein
Chr1	GI03	gene2278	2471915	2471721	-	hypothetical protein
Chr1	GI03	gene2280	2473050	2473526	+	hypothetical protein
Chr1	GI03	gene2281	2474703	2473495	-	hypothetical protein
Chr1	GI03	gene2282	2474817	2475044	+	hypothetical protein
Chr1	GI03	gene2283	2475823	2475209	-	hypothetical protein
Chr1	GI03	gene2284	2476113	2475952	-	hypothetical protein
Chr1	GI03	gene2285	2476706	2476179	-	hypothetical protein
Chr1	GI03	gene2286	2479122	2476786	-	DNA helicase
Chr1	GI03	gene2287	2479168	2480235	+	hypothetical protein
Chr1	GI03	gene2288	2480851	2480312	-	hypothetical protein
Chr1	GI03	gene2289	2481233	2482549	+	ATPase AAA
Chr1	GI03	gene2290	2482999	2483784	+	serine/threonine protein phosphatase
Chr1	GI03	gene2291	2483936	2483805	-	hypothetical protein
Chr1	GI03	gene2292	2483998	2485044	+	hypothetical protein
Chr1	GI03	gene2293	2485019	2485864	+	hypothetical protein
Chr1	GI03	gene2294	2486378	2487958	+	DNA methyltransferase
Chr1	GI03	gene2295	2488879	2487986	-	hypothetical protein
Chr1	GI03	gene2296	2489194	2490465	+	mechanosensitive ion channel protein MscS
Chr1	GI04	gene2670	2879824	2879955	+	hypothetical protein
Chr1	GI04	gene2671	2880489	2879926	-	acyl-homoserine-lactone synthase
Chr1	GI04	gene2672	2880966	2880574	-	hypothetical protein
Chr1	GI04	gene2673	2881152	2881874	+	transcriptional regulator
Chr1	GI04	gene2674	2882351	2883061	+	site-specific DNA-methyltransferase
Chr1	GI04	gene2675	2884313	2883045	-	hypothetical protein
Chr1	GI04	gene2676	2884606	2884310	-	hypothetical protein
Chr1	GI04	gene2677	2886442	2884841	-	hypothetical protein
Chr1	GI04	gene2678	2887944	2886400	-	transposase
Chr1	GI04	gene2679	2889582	2887945	-	transcriptional antiterminator
Chr1	GI04	gene2680	2891474	2889579	-	transcriptional antiterminator
Chr1	GI04	gene2681	2892483	2891653	-	transcriptional antiterminator
Chr1	GI04	gene2682	2893458	2892784	-	hypothetical protein
Chr1	GI04	gene2683	2893511	2893636	+	hypothetical protein
Chr1	GI04	gene2684	2894240	2894004	-	transposase
Chr1	GI04	gene2685	2895071	2894337	-	hypothetical protein
Chr1	GI04	gene2686	2895238	2895110	-	hypothetical protein
Chr1	GI04	gene2687	2896488	2895724	-	hypothetical protein
Chr1	GI04	gene2688	2897293	2896481	-	hypothetical protein
Chr1	GI04	gene2689	2898303	2897290	-	hypothetical protein
Chr1	GI04	gene2690	2899290	2898865	-	phosphonate C-P lyase system protein PhnG
Chr1	GI04	gene2691	2899818	2899303	-	hypothetical protein
Chr1	GI04	gene2692	2900635	2899811	-	hypothetical protein
Chr1	GI04	gene2693	2901696	2900638	-	ABC transporter permease
Chr1	GI04	gene2694	2902787	2901693	-	hypothetical protein
Chr1	GI04	gene2695	2902875	2903786	+	hypothetical protein
Chr1	GI05	gene2865	3063484	3064014	+	transposase
Chr1	GI05	gene2866	3064130	3064561	+	transposase
Chr1	GI05	gene2875	3073641	3073525	-	hypothetical protein
Chr1	GI05	gene2883	3081719	3082141	+	RNA-binding protein
Chr1	GI05	gene2884	3082898	3082107	-	glutamate racemase
Chr1	GI05	gene2885	3083613	3082930	-	ATPase
Chr1	GI05	gene2886	3085603	3083660	-	hypothetical protein
Chr1	GI06	gene0531	555211	556281	+	thymidylate synthase
Chr1	GI06	gene0532	557458	556250	-	hypothetical protein
Chr1	GI06	gene0533	557692	557805	+	thymidylate synthase
Chr1	GI06	gene0534	557802	560363	+	hypothetical protein
Chr1	GI06	gene0535	560365	562434	+	hypothetical protein
Chr1	GI06	gene0536	562434	562910	+	hypothetical protein
Chr1	GI06	gene0537	563804	562944	-	thymidylate synthase
Chr1	GI06	gene0538	564060	564632	+	hypothetical protein
Chr1	GI06	gene0539	564640	565077	+	hypothetical protein
Chr1	GI06	gene0540	565074	567245	+	ATPase AAA
Chr1	GI06	gene0541	567569	567405	-	hypothetical protein
Chr1	GI07	gene0719	756029	755109	-	paraslipin
Chr1	GI07	gene0720	756760	756182	-	co-chaperone YbbN
Chr1	GI07	gene0721	756867	758075	+	hypothetical protein
Chr1	GI07	gene0722	758374	758033	-	co-chaperone YbbN
Chr1	GI07	gene0723	759527	758700	-	short-chain dehydrogenase/reductase
Chr1	GI07	gene0724	760488	759574	-	epimerase
Chr1	GI07	gene0725	760720	761466	+	membrane protein
Chr1	GI07	gene0726	761463	762248	+	hypothetical protein
Chr1	GI07	gene0727	762238	762588	+	nitrogen regulatory protein P-II
Chr1	GI07	gene0728	762585	762992	+	CBS domain-containing protein
Chr1	GI08	gene0820	841215	840622	-	integrase
Chr1	GI08	gene0821	841522	843039	+	transposase
Chr1	GI08	gene0822	843822	843166	-	resolvase
Chr1	GI08	gene0823	844326	843862	-	peroxiredoxin
Chr1	GI08	gene0824	844990	844487	-	bacterioferritin comigratory protein
Chr1	GI08	gene0825	847185	844990	-	integrase
Chr1	GI08	gene0826	849527	847200	-	hypothetical protein
Chr1	GI08	gene0827	850930	849527	-	integrase
Chr1	GI09	gene0096	100082	99459	-	hypothetical protein
Chr2	GI09	gene3171	102209	99306	-	subtilase
Chr2	GI09	gene3172	102955	103137	+	hypothetical protein
Chr1	GI09	gene0097	104409	100084	-	phage integrase family protein
Chr1	GI09	gene0098	105704	104409	-	integrase
Chr1	GI09	gene0099	106080	106385	+	transcription elongation factor
Chr1	GI09	gene0085	88533	88694	+	transcription elongation factor GreB
Chr2	GI09	gene3161	88775	88446	-	conjugal transfer protein (plasmid)
Chr2	GI09	gene3162	89124	89504	+	hypothetical protein
Chr2	GI09	gene3163	89555	90343	+	hypothetical protein
Chr1	GI09	gene0086	89816	89001	-	hypothetical protein
Chr1	GI09	gene0087	90641	89886	-	hypothetical protein
Chr2	GI09	gene3164	91227	90421	-	hypothetical protein
Chr2	GI09	gene3165	91470	91598	+	hypothetical protein
Chr2	GI09	gene3166	91650	94136	+	hypothetical protein
Chr1	GI09	gene0088	91752	90748	-	membrane-fusion protein
Chr1	GI09	gene0089	92718	91978	-	IstB protein
Chr1	GI09	gene0090	94261	92729	-	transposase
Chr2	GI09	gene3167	94941	94201	-	hypothetical protein
Chr2	GI09	gene3168	95729	94941	-	hypothetical protein
Chr1	GI09	gene0091	96353	94887	-	hypothetical protein
Chr1	GI09	gene0092	98022	96640	-	diguanylate cyclase
Chr2	GI09	gene3169	98448	96040	-	hypothetical protein
Chr1	GI09	gene0093	98546	98016	-	hypothetical protein
Chr1	GI09	gene0094	98766	98963	+	transcriptional regulator
Chr2	GI09	gene3170	99291	98995	-	hypothetical protein
Chr1	GI09	gene0095	99439	98960	-	transcription elongation factor GreB
Chr1	GI10	gene0916	939341	939862	+	v10 pilin
Chr1	GI10	gene0917	940828	939977	-	ion transporter
Chr1	GI10	gene0918	941563	940922	-	membrane protein
Chr1	GI10	gene0919	942214	944910	+	bifunctional acetaldehyde-CoA/alcohol dehydrogenase
Chr1	GI10	gene0920	945615	945352	-	cell division topological specificity factor MinE
Chr1	GI10	gene0921	946434	945622	-	septum site-determining protein MinD
Chr1	GI10	gene0922	947078	946455	-	septum formation inhibitor
Chr1	GI10	gene0923	947393	947581	+	hypothetical protein
Chr1	GI10	gene0924	947608	948582	+	lytic transglycosylase
Chr1	GI10	gene0925	948647	949591	+	LysR family transcriptional regulator
Chr1	GI10	gene0926	949819	951018	+	nucleoside permease
Chr1	GI10	gene0927	951672	951508	-	hypothetical protein
Chr1	GI10	gene0928	953013	952153	-	bifunctional methylenetetrahydrofolate dehydrogenase/methenyltetrahydrofolate cyclohydrolase
Chr1	GI10	gene0929	953877	955343	+	integrase
Chr1	GI10	gene0930	955340	958684	+	hypothetical protein
Chr1	GI10	gene0931	958690	959364	+	hypothetical protein
Chr1	GI10	gene0932	959433	959870	+	hypothetical protein
Chr1	GI10	gene0933	959867	962035	+	ATPase AAA
Chr1	GI10	gene0934	963375	962512	-	hypothetical protein
Chr1	GI10	gene0935	968110	963368	-	hypothetical protein
Chr1	GI10	gene0936	970287	969025	-	diguanylate cyclase
Chr1	GI10	gene0937	971375	970680	-	hypothetical protein
Chr1	GI10	gene0938	971639	972034	+	hypothetical protein
Chr1	GI10	gene0940	973330	973446	+	hypothetical protein
Chr1	GI10	gene0939	973367	972171	-	aminotransferase
