# Supplementary material for: Complete genome analysis of a virulent Vibrio scophthalmi strain VSc190401 isolated from diseased marine fish half-smooth tongue sole, Cynoglossus semilaevis
Source: BMC Microbiol. 2020 Nov 11;20:341. doi: 10.1186/s12866-020-02028-7 (PMC7661262; doi:10.1186/s12866-020-02028-7)
Supplement: Supplementary file 7 — Additional file 7: Table S5. The virulence factors annotation information. [file 12866_2020_2028_MOESM7_ESM.xls]

## Sheet: 毒力基因预测详情表
Gene ID	Location	VFDB ID	Vfs	Description	Species	Level1	Level2	Identity(%)	Coverage(%)	Evalue	Score
gene0045	Chr1	VFG045340(gi:17987019)	RicA	Rab2 interacting conserved protein A	B.melitensis	-	-	37.1	95.1	1.9e-27	290
gene0054	Chr1	VFG045467(gi:53718898)	CdpA	cyclic di-GMP phosphodiesterase	B.pseudomallei	-	-	31.9	49.8	2e-55	537
gene0055	Chr1	VFG001214(gi:15599743)	Type IV pili	two-component response regulator PilR	P.aeruginosa	Offensive virulence factors	Adherence	36.9	99.8	5.3e-82	764
gene0056	Chr1	VFG014369(gi:15596295)	Deoxyhexose linking sugar, 209 Da capping structure	two-component sensor	P.aeruginosa	-	-	25.6	69.9	1.7e-13	172
gene0069	Chr1	VFG002047(gi:82778251)	T2SS	general secretion pathway protein D	S.dysenteriae	-	-	54.1	91.1	2.2e-177	1588
gene0070	Chr1	VFG002048(gi:82778252)	T2SS	general secretion pathway protein E	S.dysenteriae	-	-	66	97.6	8.4e-179	1599
gene0071	Chr1	VFG000181(gi:15598298)	xcp secretion system	general secretion pathway protein F	P.aeruginosa	-	-	49.5	99.3	6e-106	970
gene0072	Chr1	VFG002050(gi:82778254)	T2SS	general secretion pathway protein G	S.dysenteriae	-	-	65.7	95.9	6.4e-50	483
gene0077	Chr1	VFG000177(gi:15598294)	xcp secretion system	general secretion pathway protein J	P.aeruginosa	-	-	25.6	84.8	8.3e-17	199
gene0078	Chr1	VFG002054(gi:82778258)	T2SS	general secretion pathway protein K	S.dysenteriae	-	-	39.7	95	1.3e-58	561
gene0080	Chr1	VFG002056(gi:82778260)	T2SS	general secretion pathway protein M	S.dysenteriae	-	-	29.6	76.7	3e-16	193
gene0082	Chr1	VFG001213(gi:15599742)	Type IV pili	two-component sensor PilS	P.aeruginosa	Offensive virulence factors	Adherence	25.8	46.5	4.4e-14	178
gene0111	Chr1	VFG001826(gi:15609720)	RelA	Probable GTP pyrophosphokinase RelA (ATP:GTP 3'-pyrophosphotransferase) (PPGPP synthetase I) ((P)PPGPP synthetase) (GTP diphosphokinase)	M.tuberculosis	Regulation of virulence-associated genes	Regulation	38.5	99.3	1.1e-139	1263
gene0122	Chr1	VFG013436(gi:30995456)	LOS	lipid A biosynthesis lauroyl acyltransferase	H.influenzae	-	-	41.5	97.2	3.5e-61	583
gene0125	Chr1	VFG000104(gi:15640857)	ACF	accessory colonization factor AcfB	V.cholerae	Offensive virulence factors	Adherence	28.1	88	3.7e-42	421
gene0133	Chr1	VFG000320(gi:15646084)	LPS	lipopolysaccharide core biosynthesis protein	H.pylori	Offensive virulence factors	Adherence	45.5	89.4	7.7e-33	336
gene0134	Chr1	VFG013276(gi:16272219)	LOS	heptosyltransferase I	H.influenzae	-	-	53.5	98.6	1.4e-108	992
gene0135	Chr1	VFG013271(gi:16272218)	LOS	3-deoxy-D-manno-octulosonic-acid kinase	H.influenzae	-	-	45.9	89.5	7.6e-53	510
gene0136	Chr1	VFG000141(gi:15600181)	LPS	lipopolysaccharide core biosynthesis protein WaaP	P.aeruginosa	Offensive virulence factors	Adherence	42.2	99.3	1.1e-86	804
gene0138	Chr1	VFG013315(gi:16272596)	LOS	beta-1,4-glucosyltransferase	H.influenzae	-	-	37.7	95.7	5.3e-36	365
gene0143	Chr1	VFG013254(gi:16272163)	LOS	lipid A biosynthesis (KDO)2-(lauroyl)-lipid IVA acyltransferase	H.influenzae	-	-	40.1	93.7	1.3e-68	647
gene0144	Chr1	VFG001969(gi:15792759)	Capsule	UDP-glucose 6-dehydrogenase	C.jejuni	Offensive virulence factors	Adherence	52.6	100	6.1e-116	1056
gene0145	Chr1	VFG000332(gi:16273039)	LOS	ADP-L-glycero-D-mannoheptose-6-epimerase	H.influenzae	-	-	74.1	100	7.3e-136	1227
gene0147	Chr1	VFG013368(gi:30995408)	LOS	dTDP-glucose 46-dehydratase	H.influenzae	-	-	62	92.9	3.3e-124	1127
gene0155	Chr1	VFG000359(gi:16122155)	Yersiniabactin	yersiniabactin siderophore biosynthetic protein	Y.pestis	Nonspecific virulence factor	Iron uptake system	24	93	1.9e-23	259
gene0156	Chr1	VFG000033(gi:33591346)	LPS	lipopolysaccharide biosynthesis protein	B.pertussis	-	-	25.9	99.7	4.6e-36	367
gene0162	Chr1	VFG001301(gi:21281857)	Capsule	capsular polysaccharide synthesis enzyme Cap8E	S.aureus	Defensive virulence factors	Antiphagocytosis	62.8	95.9	6.4e-117	1064
gene0163	Chr1	VFG001302(gi:21281858)	Capsule	capsular polysaccharide synthesis enzyme Cap8F	S.aureus	Defensive virulence factors	Antiphagocytosis	40.5	98.9	5.4e-82	763
gene0164	Chr1	VFG001303(gi:21281859)	Capsule	capsular polysaccharide synthesis enzyme Cap8G	S.aureus	Defensive virulence factors	Antiphagocytosis	50.9	99.7	1.7e-110	1009
gene0165	Chr1	VFG001370(gi:15900280)	Capsule	capsular polysaccharide biosynthesis protein Cps4F	S.pneumoniae	Defensive virulence factors	Antiphagocytosis	29.5	95.2	1e-46	459
gene0166	Chr1	VFG001348(gi:22537329)	Capsule	glycosyl transferase CpsE	S.agalactiae	Defensive virulence factors	Antiphagocytosis	39.2	87.5	3.7e-32	331
gene0168	Chr1	VFG000033(gi:33591346)	LPS	lipopolysaccharide biosynthesis protein	B.pertussis	-	-	38.3	68.8	1.1e-40	407
gene0169	Chr1	VFG000029(gi:33591342)	LPS	lipopolysaccharide biosynthesis protein	B.pertussis	-	-	47.5	92.1	7.4e-135	1221
gene0178	Chr1	VFG001855(gi:52840925)	Hsp60	Hsp60, 60K heat shock protein HtpB	L.pneumophila	Offensive virulence factors	Adherence	75.3	99.6	1.5e-224	1994
gene0189	Chr1	VFG002197(gi:29375537)	BopD	sugar-binding transcriptional regulator, LacI family	E.faecalis	-	-	27.9	98.5	3e-31	325
gene0216	Chr1	VFG010479(gi:52841162)	type IV pili	type IV pilus inner membrane platform protein PilM	L.pneumophila	-	-	26.6	59.8	1e-15	191
gene0217	Chr1	VFG001221(gi:15600236)	Type IV pili	type IV pilus inner membrane platform protein PilN	P.aeruginosa	Offensive virulence factors	Adherence	26.6	79	1.2e-14	180
gene0220	Chr1	VFG010463(gi:52841166)	type IV pili	type IV pilus secretin protein PilQ	L.pneumophila	-	-	42.1	99.3	5.8e-109	997
gene0238	Chr1	VFG002563(gi:53720413)	Capsule I	ATP-binding ABC transporter capsular polysaccharide export protein	B.pseudomallei	Defensive virulence factors	Antiphagocytosis	27.8	31.8	3.2e-13	172
gene0278	Chr1	VFG001864(gi:52841028)	Mip	macrophage infectivity potentiator Mip	L.pneumophila	-	-	40.6	96.1	3.5e-38	383
gene0288	Chr1	VFG001988(gi:15792733)	Capsule	adenylylsulfate kinase	C.jejuni	Offensive virulence factors	Adherence	31	70.7	1.7e-16	196
gene0319	Chr1	VFG001206(gi:15677997)	FbpABC	iron(III) ABC transporter, ATP-binding protein	N.meningitidis	Nonspecific virulence factor	Iron uptake system	33.8	92.5	1.7e-28	300
gene0323	Chr1	VFG001971(gi:15792761)	Capsule	D-arabinose 5-phosphate isomerase	C.jejuni	Offensive virulence factors	Adherence	48.1	95.3	1.7e-71	672
gene0325	Chr1	VFG001206(gi:15677997)	FbpABC	iron(III) ABC transporter, ATP-binding protein	N.meningitidis	Nonspecific virulence factor	Iron uptake system	34.1	91.2	9.9e-26	276
gene0339	Chr1	VFG000104(gi:15640857)	ACF	accessory colonization factor AcfB	V.cholerae	Offensive virulence factors	Adherence	28.3	69.3	1.2e-29	313
gene0350	Chr1	VFG013265(gi:16272217)	LOS	deoxyribonucleotide triphosphate pyrophosphatase	H.influenzae	-	-	55.7	97	1.7e-58	558
gene0356	Chr1	VFG001223(gi:15595592)	Type IV pili	twitching motility protein PilT	P.aeruginosa	Offensive virulence factors	Adherence	68.5	98.3	6.3e-133	1202
gene0357	Chr1	VFG001224(gi:15595593)	Type IV pili	twitching motility protein PilU	P.aeruginosa	Offensive virulence factors	Adherence	56.3	99.2	4.8e-115	1048
gene0362	Chr1	VFG000964(gi:15675935)	Hyaluronic acid capsule	UDP-glucose pyrophosphorylase	S.pyogenes	Offensive virulence factors	Adherence	42.6	97.2	5.8e-63	598
gene0363	Chr1	VFG004125(gi:16764498)	curli fibers/thin aggregative fimbriae (AGF)	DNA-binding transcriptional regulator CsgD	S.enterica	-	-	37.8	66.5	1.4e-21	240
gene0370	Chr1	VFG000184(gi:15598301)	xcp secretion system	general secretion pathway protein D	P.aeruginosa	-	-	30	70.2	2.9e-26	283
gene0373	Chr1	VFG001876(gi:52841550)	lsp T2SS	general secretion pathway protein E	L.pneumophila	-	-	38.2	80.8	9.6e-94	866
gene0374	Chr1	VFG000181(gi:15598298)	xcp secretion system	general secretion pathway protein F	P.aeruginosa	-	-	27.5	97.8	3.3e-48	472
gene0445	Chr1	VFG005776(gi:22536834)	Beta-hemolysin/cytolysin	ABC (ATP-binding cassette) transporter CylA	S.agalactiae	-	-	29.1	98.4	1.3e-36	371
gene0463	Chr1	VFG001386(gi:15607897)	PhoP	Possible two component system response transcriptional positive regulator PhoP	M.tuberculosis	Regulation of virulence-associated genes	Regulation	34.2	99.1	3.3e-34	349
gene0471	Chr1	VFG000344(gi:16272073)	HitABC	iron(III) ABC transporter, ATP-binding protein	H.influenzae	Nonspecific virulence factor	Iron uptake system	38.4	98	3e-58	558
gene0480	Chr1	VFG000907(gi:26249408)	Hemolysin	Hemolysin B	E.coli	-	-	28.1	68.8	4.9e-18	211
gene0486	Chr1	VFG001225(gi:15595605)	Type IV pili	twitching motility protein PilG	P.aeruginosa	Offensive virulence factors	Adherence	37.6	13.7	2.7e-21	243
gene0498	Chr1	VFG043487(gi:27365047)	OmpU	outer membrane protein OmpU	V.vulnificus	Offensive virulence factors	Adherence	66.9	100	1.8e-127	1155
gene0560	Chr1	VFG000119(gi:15600454)	Alginate	alginate biosynthesis regulatory protein AlgR	P.aeruginosa	Defensive virulence factors	Antiphagocytosis	31.3	95.5	5.5e-22	244
gene0561	Chr1	VFG000120(gi:15600455)	Alginate	sigma factor AlgU	P.aeruginosa	Defensive virulence factors	Antiphagocytosis	29.7	36.3	6.1e-24	264
gene0566	Chr1	VFG001206(gi:15677997)	FbpABC	iron(III) ABC transporter, ATP-binding protein	N.meningitidis	Nonspecific virulence factor	Iron uptake system	31	33.3	1.6e-16	200
gene0570	Chr1	VFG045467(gi:53718898)	CdpA	cyclic di-GMP phosphodiesterase	B.pseudomallei	-	-	29	52.3	7.9e-51	497
gene0578	Chr1	VFG000079(gi:16802278)	ClpC	endopeptidase Clp ATP-binding chain C	L.monocytogenes	Defensive virulence factors	Stress protein	44	97.8	4.1e-181	1621
gene0619	Chr1	VFG002525(gi:53720910)	Flagella	chemotaxis protein CheY	B.pseudomallei	Offensive virulence factors	Invasion	35.3	29.2	1.4e-11	156
gene0649	Chr1	VFG002190(gi:29376987)	Capsule	undecaprenyl diphosphate synthase	E.faecalis	Defensive virulence factors	Antiphagocytosis	45.5	94.4	1.1e-51	500
gene0650	Chr1	VFG002189(gi:29376986)	Capsule	phosphatidate cytidylyltransferase	E.faecalis	Defensive virulence factors	Antiphagocytosis	45.9	45.7	1.7e-27	292
gene0652	Chr1	VFG015000(gi:15598845)	Alginate regulation	metalloprotease protease	P.aeruginosa	-	-	41.5	99.1	1.3e-101	933
gene0655	Chr1	VFG013374(gi:16272852)	LOS	UDP-3-O-(3-hydroxymyristoyl) glucosamine N-acyltransferase	H.influenzae	-	-	64.2	98	3.1e-116	1058
gene0656	Chr1	VFG011399(gi:17987115)	LPS	(3R)-hydroxymyristoyl ACP dehydratase	B.melitensis	-	-	48.9	94.4	8.7e-36	361
gene0657	Chr1	VFG013390(gi:16272992)	LOS	UDP-N-acetylglucosamine acyltransferase	H.influenzae	-	-	51.5	100	1.8e-71	671
gene0658	Chr1	VFG013384(gi:16272991)	LOS	lipid-A-disaccharide synthase	H.influenzae	-	-	55.4	97.4	1.5e-119	1087
gene0674	Chr1	VFG013418(gi:16273103)	LOS	phosphoheptose isomerase	H.influenzae	-	-	82.3	100	1.2e-88	818
gene0679	Chr1	VFG045346(gi:37679074)	IlpA	immunogenic lipoprotein A	V.vulnificus	Offensive virulence factors	Adherence	83.3	100	8.2e-128	1157
gene0681	Chr1	VFG000344(gi:16272073)	HitABC	iron(III) ABC transporter, ATP-binding protein	H.influenzae	Nonspecific virulence factor	Iron uptake system	29.7	67.4	1.4e-26	285
gene0682	Chr1	VFG002552(gi:53720402)	Capsule I	D-glycero-d-manno-heptose 1,7-bisphosphate phosphatase	B.pseudomallei	Defensive virulence factors	Antiphagocytosis	49	83.6	1.4e-41	412
gene0723	Chr1	VFG002550(gi:53720400)	Capsule I	capsular polysaccharide biosynthesis dehydrogenase/reductase	B.pseudomallei	Defensive virulence factors	Antiphagocytosis	30	64.4	2.4e-10	144
gene0739	Chr1	VFG000574(gi:16767047)	MgtBC	Mg2+ transport protein	S.enterica	-	-	30.4	14.5	2.3e-12	166
gene0744	Chr1	VFG001443(gi:7188818)	OmpA	outer membrane protein A	E.coli	-	-	31.3	100	2.5e-30	317
gene0748	Chr1	VFG001386(gi:15607897)	PhoP	Possible two component system response transcriptional positive regulator PhoP	M.tuberculosis	Regulation of virulence-associated genes	Regulation	36.6	99.1	2.6e-39	393
gene0754	Chr1	VFG014655(gi:15598547)	Deoxyhexose linking sugar, 209 Da capping structure	negative regulator of flagellin synthesis	P.aeruginosa	-	-	36.4	94.8	8.5e-06	99
gene0755	Chr1	VFG014642(gi:15598546)	Deoxyhexose linking sugar, 209 Da capping structure	flagellar basal body P-ring biosynthesis protein FlgA	P.aeruginosa	-	-	26.4	77.4	1.7e-10	145
gene0756	Chr1	VFG043394(gi:218561946)	Pse5Ac7Ac, Pse5Ac7Am, Pse8OAc, Pse5Am7AcGlnAc	chemotaxis histidine kinase	C.jejuni	-	-	25.4	93.2	2.6e-13	170
gene0757	Chr1	VFG043208(gi:123442799)	peritrichous flagella	chemotaxis methyltransferase CheR	Y.enterocolitica	-	-	31.6	93.8	1e-32	337
gene0759	Chr1	VFG014148(gi:15596274)	Deoxyhexose linking sugar, 209 Da capping structure	flagellar basal body rod protein FlgB	P.aeruginosa	-	-	43.4	100	1.4e-24	264
gene0760	Chr1	VFG001236(gi:15596275)	Flagella	flagellar basal-body rod protein FlgC	P.aeruginosa	Offensive virulence factors	Adherence	50	100	6.6e-33	336
gene0761	Chr1	VFG001237(gi:15596276)	Flagella	flagellar basal-body rod modification protein FlgD	P.aeruginosa	Offensive virulence factors	Adherence	36.7	88.1	9.2e-35	354
gene0762	Chr1	VFG001994(gi:52841451)	Flagella	flagellar hook protein FlgE	L.pneumophila	-	-	33	99.1	1.2e-59	571
gene0763	Chr1	VFG001239(gi:15596278)	Flagella	flagellar basal-body rod protein FlgF	P.aeruginosa	Offensive virulence factors	Adherence	47.4	100	7e-57	545
gene0764	Chr1	VFG001240(gi:15596279)	Flagella	flagellar basal-body rod protein FlgG	P.aeruginosa	Offensive virulence factors	Adherence	59.9	100	1.9e-84	783
gene0765	Chr1	VFG001241(gi:15596280)	Flagella	flagellar L-ring protein precursor FlgH	P.aeruginosa	Offensive virulence factors	Adherence	43.4	76	4.3e-41	409
gene0766	Chr1	VFG001242(gi:15596281)	Flagella	flagellar P-ring protein precursor FlgI	P.aeruginosa	Offensive virulence factors	Adherence	59.7	99.4	3.4e-113	1032
gene0767	Chr1	VFG001243(gi:15596282)	Flagella	flagellar rod assembly protein/muramidase FlgJ	P.aeruginosa	Offensive virulence factors	Adherence	53.4	47.2	5.2e-38	383
gene0769	Chr1	VFG001999(gi:52841457)	Flagella	flagellar hook-associated protein 1 FlgK	L.pneumophila	-	-	26	98.7	2.8e-54	526
gene0770	Chr1	VFG001245(gi:15596284)	Flagella	flagellar hook-associated protein 3 FlgL	P.aeruginosa	Offensive virulence factors	Adherence	29.7	45.8	2e-21	241
gene0771	Chr1	VFG001246(gi:15596289)	Flagella	B-type flagellin	P.aeruginosa	Offensive virulence factors	Adherence	49.8	62	1e-51	502
gene0772	Chr1	VFG001246(gi:15596289)	Flagella	B-type flagellin	P.aeruginosa	Offensive virulence factors	Adherence	46	75.1	2.5e-50	490
gene0799	Chr1	VFG013465(gi:16273457)	LOS	2-dehydro-3-deoxyphosphooctonate aldolase	H.influenzae	-	-	78.6	99.3	1.3e-131	1190
gene0800	Chr1	VFG002420(gi:21281752)	AdsA	Adenosine synthase A	S.pyogenes	-	-	30.8	85	1.7e-50	493
gene0810	Chr1	VFG000104(gi:15640857)	ACF	accessory colonization factor AcfB	V.cholerae	Offensive virulence factors	Adherence	32.6	100	7.3e-79	738
gene0835	Chr1	VFG014733(gi:15598722)	Deoxyhexose linking sugar, 209 Da capping structure	probable outer membrane protein precursor	P.aeruginosa	-	-	27.7	80.7	2.6e-27	291
gene0850	Chr1	VFG000116(gi:15600676)	Alginate	two-component response regulator AlgB	P.aeruginosa	Defensive virulence factors	Antiphagocytosis	39.2	97.8	4.7e-80	747
gene0863	Chr1	VFG043350(gi:52842010)	polar flagella	flagellar synthesis regulator FleN	L.pneumophila	-	-	28.7	67.5	7.2e-15	184
gene0873	Chr1	VFG043340(gi:52841984)	polar flagella	flagellum-specific ATP synthase FliI	L.pneumophila	-	-	28.2	61.8	5.1e-30	316
gene0875	Chr1	VFG000390(gi:16082728)	TTSS	type III secretion system ATPase YscN	Y.pestis	Offensive virulence factors	Secretion system	32.4	76.4	2.4e-42	422
gene0880	Chr1	VFG001867(gi:52843161)	SodB	superoxide dismutase	L.pneumophila	Defensive virulence factors	Stress protein	65.1	99	3.3e-78	728
gene0919	Chr1	VFG006717(gi:16803674)	Lap	Listeria adhesion protein Lap	L.monocytogenes	Offensive virulence factors	Adherence	49	95.2	2.3e-227	2020
gene0980	Chr1	VFG013070(gi:82778664)	Shu	ATP-binding component of hemin transport system	S.dysenteriae	-	-	41.7	90.6	6e-49	477
gene0981	Chr1	VFG000922(gi:26250139)	Chu	heme permease protein ChuU	E.coli	-	-	45.6	80.1	1.1e-60	579
gene0986	Chr1	VFG000919(gi:26250136)	Chu	Putative oxygen independent coproporphyrinogen III oxidase	E.coli	-	-	36.9	87.6	1.3e-80	752
gene0989	Chr1	VFG000268(gi:15793475)	HpuAB	haemoglobin-haptoglobin-utilization protein	N.meningitidis	Nonspecific virulence factor	Iron uptake system	28.2	38.9	4e-25	275
gene0990	Chr1	VFG001214(gi:15599743)	Type IV pili	two-component response regulator PilR	P.aeruginosa	Offensive virulence factors	Adherence	36.6	97.5	1.9e-73	690
gene0991	Chr1	VFG043398(gi:218562421)	Pse5Ac7Ac, Pse5Ac7Am, Pse8OAc, Pse5Am7AcGlnAc	signal transduction histidine kinase	C.jejuni	-	-	30.3	34.3	9.8e-12	159
gene0993	Chr1	VFG000077(gi:16804506)	ClpP	ATP-dependent Clp protease proteolytic subunit	L.monocytogenes	Defensive virulence factors	Stress protein	63.9	93.6	4.4e-73	684
gene0997	Chr1	VFG032878(gi:16804258)	PrsA2	post translocation chaperone PrsA2	L.monocytogenes	-	-	31	35.2	6.7e-16	195
gene1007	Chr1	VFG044083(gi:15597454)	pyoverdine	transcriptional regulator PtxR	P.aeruginosa	-	-	28.6	38.9	1.2e-08	130
gene1011	Chr1	VFG009579(gi:15608489)	mycobactin	Iron-regulated transporter IrtB	M.tuberculosis	-	-	29.4	86.7	2.7e-14	178
gene1032	Chr1	VFG016058(gi:15597620)	pyoverdine	peptide synthase PvdL	P.aeruginosa	-	-	33.9	29.9	3.6e-16	197
gene1046	Chr1	VFG005767(gi:22536831)	Beta-hemolysin/cytolysin	3-ketoacyl-ACP-reductase CylG	S.agalactiae	-	-	43.3	96.3	1.2e-45	448
gene1047	Chr1	VFG011430(gi:17987758)	LPS	acyl carrier protein	B.melitensis	-	-	65.8	98.7	2.1e-20	226
gene1048	Chr1	VFG001823(gi:15609519)	Mycobactin	Polyketide synthetase MbtC (polyketide synthase)	M.tuberculosis	Nonspecific virulence factor	Iron uptake system	24.5	97.8	8.9e-25	270
gene1060	Chr1	VFG043395(gi:218561947)	Pse5Ac7Ac, Pse5Ac7Am, Pse8OAc, Pse5Am7AcGlnAc	chemotaxis protein	C.jejuni	-	-	31.7	91.4	3.7e-39	393
gene1083	Chr1	VFG000931(gi:26246572)	Enterobactin	isochorismate synthase 1	E.coli	-	-	29.5	63.7	1.1e-28	304
gene1106	Chr1	VFG000106(gi:15640862)	ACF	accessory colonization factor AcfD	V.cholerae	Offensive virulence factors	Adherence	35.8	99.3	4.8e-215	1915
gene1110	Chr1	VFG045467(gi:53718898)	CdpA	cyclic di-GMP phosphodiesterase	B.pseudomallei	-	-	32	41.8	1.3e-29	313
gene1111	Chr1	VFG009810(gi:15607898)	PhoP/R	Possible two component system response sensor kinase membrane associated PhoR	M.tuberculosis	-	-	27.4	20.8	8e-18	214
gene1118	Chr1	VFG000344(gi:16272073)	HitABC	iron(III) ABC transporter, ATP-binding protein	H.influenzae	Nonspecific virulence factor	Iron uptake system	29	75.5	1.9e-22	249
gene1119	Chr1	VFG001269(gi:33591935)	Cya	cyclolysin secretion ATP-binding protein	B.pertussis	Offensive virulence factors	Toxin	31	67.3	6.9e-20	227
gene1123	Chr1	VFG007142(gi:15600789)	VAS	type VI secretion system substrate VgrG-2	V.cholerae	-	-	69.2	95.5	7.6e-279	2463
gene1152	Chr1	VFG043319(gi:52841089)	polar flagella	transcriptional regulator FleQ	L.pneumophila	-	-	39.8	61.7	1.2e-63	606
gene1154	Chr1	VFG000088(gi:15640842)	TCP	toxin co-regulated pilus biosynthesis protein I	V.cholerae	Offensive virulence factors	Adherence	30.1	52.5	3e-30	319
gene1168	Chr1	VFG001206(gi:15677997)	FbpABC	iron(III) ABC transporter, ATP-binding protein	N.meningitidis	Nonspecific virulence factor	Iron uptake system	35.8	89	1.4e-27	292
gene1173	Chr1	VFG013248(gi:16272034)	LOS	lipid transporter ATP-binding/permease	H.influenzae	-	-	60.6	99.5	1.6e-200	1787
gene1174	Chr1	VFG013242(gi:16272033)	LOS	tetraacyldisaccharide 4'-kinase	H.influenzae	-	-	48.9	97	1.6e-85	793
gene1176	Chr1	VFG013236(gi:16272032)	LOS	3-deoxy-manno-octulosonate cytidylyltransferase	H.influenzae	-	-	65.5	99.2	5.1e-92	848
gene1187	Chr1	VFG000344(gi:16272073)	HitABC	iron(III) ABC transporter, ATP-binding protein	H.influenzae	Nonspecific virulence factor	Iron uptake system	34.1	96.9	1.9e-33	343
gene1191	Chr1	VFG000119(gi:15600454)	Alginate	alginate biosynthesis regulatory protein AlgR	P.aeruginosa	Defensive virulence factors	Antiphagocytosis	31.7	88.9	3.2e-26	281
gene1196	Chr1	VFG002059(gi:15595271)	HSI-I	type six secretion associated protein TagT, ATP-binding component of ABC transporter	P.aeruginosa	Offensive virulence factors	Secretion system	36.7	87.9	4.5e-26	279
gene1230	Chr1	VFG043394(gi:218561946)	Pse5Ac7Ac, Pse5Ac7Am, Pse8OAc, Pse5Am7AcGlnAc	chemotaxis histidine kinase	C.jejuni	-	-	33.3	5.8	5.7e-15	191
gene1231	Chr1	VFG001225(gi:15595605)	Type IV pili	twitching motility protein PilG	P.aeruginosa	Offensive virulence factors	Adherence	39.5	21.7	8.7e-11	149
gene1232	Chr1	VFG043206(gi:123442797)	peritrichous flagella	chemotaxis regulatory protein CheY	Y.enterocolitica	-	-	38.8	23.8	2.1e-23	259
gene1261	Chr1	VFG037100(gi:15675984)	MsrAB	trifunctional thioredoxin/methionine sulfoxide reductase A/B protein	N.meningitidis	Defensive virulence factors	Stress protein	36.8	91.8	1.1e-26	283
gene1266	Chr1	VFG013248(gi:16272034)	LOS	lipid transporter ATP-binding/permease	H.influenzae	-	-	29.3	75.8	7.5e-46	453
gene1267	Chr1	VFG000366(gi:16122162)	Yersiniabactin	inner membrane ABC-transporter YbtQ	Y.pestis	Nonspecific virulence factor	Iron uptake system	27	83.4	8.9e-34	349
gene1284	Chr1	VFG000104(gi:15640857)	ACF	accessory colonization factor AcfB	V.cholerae	Offensive virulence factors	Adherence	32	62	3.3e-32	335
gene1291	Chr1	VFG043206(gi:123442797)	peritrichous flagella	chemotaxis regulatory protein CheY	Y.enterocolitica	-	-	29.4	20.3	6.6e-10	143
gene1297	Chr1	VFG001214(gi:15599743)	Type IV pili	two-component response regulator PilR	P.aeruginosa	Offensive virulence factors	Adherence	34.6	65.8	6.7e-54	522
gene1317	Chr1	VFG002440(gi:53722543)	Bsa T3SS	two-component response regulator	B.pseudomallei	Offensive virulence factors	Invasion	31.9	96.7	1.7e-19	222
gene1331	Chr1	VFG001947(gi:15792471)	LOS	glucosyltransferase	C.jejuni	Offensive virulence factors	Adherence	25	43.9	3.2e-06	108
gene1336	Chr1	VFG001386(gi:15607897)	PhoP	Possible two component system response transcriptional positive regulator PhoP	M.tuberculosis	Regulation of virulence-associated genes	Regulation	36.5	98.2	2.2e-38	385
gene1344	Chr1	VFG045467(gi:53718898)	CdpA	cyclic di-GMP phosphodiesterase	B.pseudomallei	-	-	27.5	37.8	6.4e-26	282
gene1347	Chr1	VFG002059(gi:15595271)	HSI-I	type six secretion associated protein TagT, ATP-binding component of ABC transporter	P.aeruginosa	Offensive virulence factors	Secretion system	38.5	87.7	1.3e-24	266
gene1351	Chr1	VFG001443(gi:7188818)	OmpA	outer membrane protein A	E.coli	-	-	32.6	42	3.8e-08	124
gene1354	Chr1	VFG016046(gi:15597609)	pyoverdine	diaminobutyrate-2-oxoglutarate aminotransferase PvdH	P.aeruginosa	-	-	51	45.4	1.6e-133	1211
gene1369	Chr1	VFG000104(gi:15640857)	ACF	accessory colonization factor AcfB	V.cholerae	Offensive virulence factors	Adherence	30.5	81.5	1.1e-50	495
gene1379	Chr1	VFG009810(gi:15607898)	PhoP/R	Possible two component system response sensor kinase membrane associated PhoR	M.tuberculosis	-	-	29.3	48.1	5.4e-18	212
gene1380	Chr1	VFG000358(gi:16122154)	Yersiniabactin	pesticin/yersiniabactin receptor protein	Y.pestis	Nonspecific virulence factor	Iron uptake system	22.8	38.5	4e-09	137
gene1390	Chr1	VFG000344(gi:16272073)	HitABC	iron(III) ABC transporter, ATP-binding protein	H.influenzae	Nonspecific virulence factor	Iron uptake system	37.1	98.4	2.9e-39	393
gene1395	Chr1	VFG045467(gi:53718898)	CdpA	cyclic di-GMP phosphodiesterase	B.pseudomallei	-	-	33.1	51.9	1.8e-64	615
gene1401	Chr1	VFG001309(gi:21281865)	Capsule	capsular polysaccharide synthesis enzyme Cap8M	S.aureus	Defensive virulence factors	Antiphagocytosis	40.7	89.2	2.2e-27	290
gene1413	Chr1	VFG000116(gi:15600676)	Alginate	two-component response regulator AlgB	P.aeruginosa	Defensive virulence factors	Antiphagocytosis	37.9	80.4	1.3e-75	709
gene1414	Chr1	VFG009810(gi:15607898)	PhoP/R	Possible two component system response sensor kinase membrane associated PhoR	M.tuberculosis	-	-	22.7	44.7	2.6e-17	208
gene1417	Chr1	VFG001443(gi:7188818)	OmpA	outer membrane protein A	E.coli	-	-	31.5	43.4	5.8e-09	132
gene1449	Chr1	VFG043209(gi:123442801)	peritrichous flagella	methyl-accepting chemotaxis protein CheD	Y.enterocolitica	-	-	27.1	49.6	1.1e-19	228
gene1456	Chr1	VFG010862(gi:52841092)	Cytochrome c muturation (ccm) locus	ABC transporter involved in cytochrome c biogenesis, ATPase component CcmA	L.pneumophila	-	-	30.8	79.6	2.5e-18	212
gene1459	Chr1	VFG001214(gi:15599743)	Type IV pili	two-component response regulator PilR	P.aeruginosa	Offensive virulence factors	Adherence	36.6	94.2	9.9e-84	779
gene1460	Chr1	VFG043346(gi:52841990)	polar flagella	flagellar sensor histidine kinase FleS	L.pneumophila	-	-	30.2	32.7	1.5e-16	201
gene1462	Chr1	VFG000846(gi:75994477)	StcE	metalloprotease	E.coli	-	-	48.3	79.4	4.3e-208	1854
gene1467	Chr1	VFG013070(gi:82778664)	Shu	ATP-binding component of hemin transport system	S.dysenteriae	-	-	28.9	34	2.5e-11	155
gene1468	Chr1	VFG000104(gi:15640857)	ACF	accessory colonization factor AcfB	V.cholerae	Offensive virulence factors	Adherence	34.5	49.8	5.7e-39	394
gene1485	Chr1	VFG000344(gi:16272073)	HitABC	iron(III) ABC transporter, ATP-binding protein	H.influenzae	Nonspecific virulence factor	Iron uptake system	35.6	87.6	3.6e-57	549
gene1508	Chr1	VFG000110(gi:15641470)	Ace	accessory cholera enterotoxin	V.cholerae	-	-	55.3	100	2.2e-27	287
gene1509	Chr1	VFG000109(gi:15641469)	Zot	zona occludens toxin	V.cholerae	-	-	60.8	100	1.4e-144	1303
gene1519	Chr1	VFG002176(gi:21693305)	Cytolysin	ABC-type transporter	E.faecalis	-	-	28.9	34.5	4.8e-17	205
gene1530	Chr1	VFG013248(gi:16272034)	LOS	lipid transporter ATP-binding/permease	H.influenzae	-	-	27.5	97.8	5.2e-50	489
gene1532	Chr1	VFG045345(gi:28898385)	MAM7	multivalent adhesion molecule MAM7	V.parahaemolyticus	Offensive virulence factors	Adherence	67.5	100	0	2956
gene1543	Chr1	VFG000344(gi:16272073)	HitABC	iron(III) ABC transporter, ATP-binding protein	H.influenzae	Nonspecific virulence factor	Iron uptake system	32.2	95.6	3.7e-34	349
gene1547	Chr1	VFG001228(gi:15595608)	Type IV pili	twitching motility protein PilJ	P.aeruginosa	Offensive virulence factors	Adherence	27.5	86.9	3.4e-28	300
gene1549	Chr1	VFG000840(gi:75994494)	Hemolysin	hemolysin toxin protein	E.coli	-	-	48.5	9.1	1.1e-09	142
gene1550	Chr1	VFG010850(gi:52840882)	RtxA	structural toxin protein RtxA	L.pneumophila	-	-	35.8	9	1.4e-08	134
gene1552	Chr1	VFG001443(gi:7188818)	OmpA	outer membrane protein A	E.coli	-	-	31	40.4	1.2e-06	111
gene1557	Chr1	VFG000104(gi:15640857)	ACF	accessory colonization factor AcfB	V.cholerae	Offensive virulence factors	Adherence	31.9	62.8	9.3e-38	383
gene1568	Chr1	VFG042869(gi:52841776)	type IV pili	type IV pilus biogenesis protein PilF	L.pneumophila	-	-	33.2	91.3	1.4e-28	301
gene1580	Chr1	VFG000922(gi:26250139)	Chu	heme permease protein ChuU	E.coli	-	-	35.8	83.7	2.8e-45	446
gene1598	Chr1	VFG009810(gi:15607898)	PhoP/R	Possible two component system response sensor kinase membrane associated PhoR	M.tuberculosis	-	-	25.4	78.1	9.5e-07	111
gene1613	Chr1	VFG000344(gi:16272073)	HitABC	iron(III) ABC transporter, ATP-binding protein	H.influenzae	Nonspecific virulence factor	Iron uptake system	35.8	89.9	2.4e-33	342
gene1617	Chr1	VFG000104(gi:15640857)	ACF	accessory colonization factor AcfB	V.cholerae	Offensive virulence factors	Adherence	28.5	64.9	1.5e-26	286
gene1633	Chr1	VFG001931(gi:15792793)	CadF	outer membrane fibronectin-binding protein	C.jejuni	Offensive virulence factors	Adherence	36.4	49.5	6.5e-14	174
gene1634	Chr1	VFG041321(gi:52842435)	Dot/Icm	Dot/Icm type IV secretion system effector LpnE	L.pneumophila	Offensive virulence factors	Secretion system	31.7	28.9	9.8e-09	131
gene1654	Chr1	VFG006717(gi:16803674)	Lap	Listeria adhesion protein Lap	L.monocytogenes	Offensive virulence factors	Adherence	30.7	58.5	9e-25	270
gene1659	Chr1	VFG044083(gi:15597454)	pyoverdine	transcriptional regulator PtxR	P.aeruginosa	-	-	25.7	85.1	2.5e-16	196
gene1680	Chr1	VFG000088(gi:15640842)	TCP	toxin co-regulated pilus biosynthesis protein I	V.cholerae	Offensive virulence factors	Adherence	32.3	58.4	4.9e-31	325
gene1684	Chr1	VFG006721(gi:16804858)	InlJ	internalin J	L.monocytogenes	Offensive virulence factors	Adherence	26	36.2	3.9e-08	127
gene1721	Chr1	VFG005767(gi:22536831)	Beta-hemolysin/cytolysin	3-ketoacyl-ACP-reductase CylG	S.agalactiae	-	-	34.3	88.6	1.9e-26	283
gene1728	Chr1	VFG005767(gi:22536831)	Beta-hemolysin/cytolysin	3-ketoacyl-ACP-reductase CylG	S.agalactiae	-	-	42.1	98	2.9e-47	462
gene1763	Chr1	VFG006721(gi:16804858)	InlJ	internalin J	L.monocytogenes	Offensive virulence factors	Adherence	28.9	44.4	8.6e-26	280
gene1788	Chr1	VFG010515(gi:52841406)	Dot/Icm	Dot/Icm type IV secretion system effector LidL	L.pneumophila	Offensive virulence factors	Secretion system	28.7	77.6	3.4e-10	142
gene1803	Chr1	VFG000088(gi:15640842)	TCP	toxin co-regulated pilus biosynthesis protein I	V.cholerae	Offensive virulence factors	Adherence	32.5	81	2.8e-32	334
gene1811	Chr1	VFG000104(gi:15640857)	ACF	accessory colonization factor AcfB	V.cholerae	Offensive virulence factors	Adherence	29.3	51.1	2.5e-29	311
gene1812	Chr1	VFG001306(gi:21281862)	Capsule	capsular polysaccharide synthesis enzyme Cap8J	S.aureus	Defensive virulence factors	Antiphagocytosis	44	44.1	3.5e-14	176
gene1833	Chr1	VFG007142(gi:15600789)	VAS	type VI secretion system substrate VgrG-2	V.cholerae	-	-	67.7	97.1	1.5e-279	2469
gene1854	Chr1	VFG045467(gi:53718898)	CdpA	cyclic di-GMP phosphodiesterase	B.pseudomallei	-	-	31.1	32.7	1.2e-26	288
gene1859	Chr1	VFG001231(gi:15595610)	Type IV pili	still frameshift probable component of chemotactic signal transduction system	P.aeruginosa	Offensive virulence factors	Adherence	29.2	13.2	1.3e-09	142
gene1871	Chr1	VFG000344(gi:16272073)	HitABC	iron(III) ABC transporter, ATP-binding protein	H.influenzae	Nonspecific virulence factor	Iron uptake system	39.8	88.3	2.5e-34	350
gene1877	Chr1	VFG001228(gi:15595608)	Type IV pili	twitching motility protein PilJ	P.aeruginosa	Offensive virulence factors	Adherence	31.7	61.6	2.9e-36	370
gene1889	Chr1	VFG001248(gi:15596294)	Flagella	transcriptional regulator FleQ	P.aeruginosa	Offensive virulence factors	Adherence	37	99.4	6.3e-53	512
gene1893	Chr1	VFG000907(gi:26249408)	Hemolysin	Hemolysin B	E.coli	-	-	26.8	70.4	6.3e-13	167
gene1894	Chr1	VFG007023(gi:15641459)	RTX toxin	RTX toxin transporter RtxB	V.cholerae	-	-	26.9	80.8	3.5e-19	220
gene1897	Chr1	VFG000104(gi:15640857)	ACF	accessory colonization factor AcfB	V.cholerae	Offensive virulence factors	Adherence	33.6	62.5	4.1e-45	447
gene1921	Chr1	VFG002550(gi:53720400)	Capsule I	capsular polysaccharide biosynthesis dehydrogenase/reductase	B.pseudomallei	Defensive virulence factors	Antiphagocytosis	29.3	97.5	2.5e-19	221
gene1929	Chr1	VFG016046(gi:15597609)	pyoverdine	diaminobutyrate-2-oxoglutarate aminotransferase PvdH	P.aeruginosa	-	-	27.4	91.8	1.6e-29	311
gene1940	Chr1	VFG000907(gi:26249408)	Hemolysin	Hemolysin B	E.coli	-	-	26.7	95.2	6e-40	402
gene1942	Chr1	VFG000025(gi:33591934)	Cya	bifunctional hemolysin-adenylate cyclase precursor	B.pertussis	Offensive virulence factors	Toxin	27.3	26.6	4.5e-06	112
gene1948	Chr1	VFG000670(gi:24111748)	LPS	bactoprenol glucosyl transferase	S.flexneri	-	-	46.3	89.8	5.3e-76	711
gene1954	Chr1	VFG009810(gi:15607898)	PhoP/R	Possible two component system response sensor kinase membrane associated PhoR	M.tuberculosis	-	-	26.9	32.8	1.1e-20	237
gene1957	Chr1	VFG007138(gi:15600788)	VAS	type VI secretion system substrate Hcp-2	V.cholerae	-	-	92.4	100	9e-96	879
gene1958	Chr1	VFG007142(gi:15600789)	VAS	type VI secretion system substrate VgrG-2	V.cholerae	-	-	64.4	99.7	3.2e-272	2406
gene1967	Chr1	VFG011674(gi:15792737)	Capsule biosynthesis and transport	methyltransferase	C.jejuni	-	-	44.7	8.1	2.6e-06	112
gene1976	Chr1	VFG009810(gi:15607898)	PhoP/R	Possible two component system response sensor kinase membrane associated PhoR	M.tuberculosis	-	-	27.5	31.1	1.6e-17	210
gene1981	Chr1	VFG001931(gi:15792793)	CadF	outer membrane fibronectin-binding protein	C.jejuni	Offensive virulence factors	Adherence	35.1	56.7	2.3e-11	151
gene2003	Chr1	VFG044083(gi:15597454)	pyoverdine	transcriptional regulator PtxR	P.aeruginosa	-	-	25.8	41.8	3.5e-07	117
gene2006	Chr1	VFG000079(gi:16802278)	ClpC	endopeptidase Clp ATP-binding chain C	L.monocytogenes	Defensive virulence factors	Stress protein	37.8	58.1	3.1e-76	716
gene2028	Chr1	VFG002197(gi:29375537)	BopD	sugar-binding transcriptional regulator, LacI family	E.faecalis	-	-	26.3	99.1	1.7e-26	284
gene2046	Chr1	VFG013321(gi:16272676)	LOS	UDP-2,3-diacylglucosamine pyrophosphohydrolase	H.influenzae	-	-	47.6	91.9	5.8e-56	537
gene2076	Chr1	VFG001226(gi:15595606)	Type IV pili	twitching motility protein PilH	P.aeruginosa	Offensive virulence factors	Adherence	35.6	31.9	5.1e-16	194
gene2077	Chr1	VFG044083(gi:15597454)	pyoverdine	transcriptional regulator PtxR	P.aeruginosa	-	-	27.8	94.7	1.3e-24	267
gene2089	Chr1	VFG010882(gi:52841097)	Cytochrome c muturation (ccm) locus	cytochrome c heme lyase subunit CcmF	L.pneumophila	-	-	48.5	99.2	3.6e-177	1586
gene2090	Chr1	VFG010878(gi:52841096)	Cytochrome c muturation (ccm) locus	cytochrome c-type biogenesis protein CcmE, heme chaperone	L.pneumophila	-	-	45.1	88.2	1.8e-29	307
gene2092	Chr1	VFG001856(gi:52841094)	CcmC	cytochrome c-type biogenesis protein CcmC, putative heme lyase for CcmE	L.pneumophila	Nonspecific virulence factor	Iron uptake system	52.5	93	3.8e-74	694
gene2093	Chr1	VFG010866(gi:52841093)	Cytochrome c muturation (ccm) locus	ABC transporter involved in cytochrome c biogenesis, CcmB subunit	L.pneumophila	-	-	42.7	96.8	7.5e-39	389
gene2094	Chr1	VFG010862(gi:52841092)	Cytochrome c muturation (ccm) locus	ABC transporter involved in cytochrome c biogenesis, ATPase component CcmA	L.pneumophila	-	-	39.1	93.2	2.2e-32	333
gene2096	Chr1	VFG043372(gi:15645019)	Pse5Ac7Ac	chemotaxis coupling protein CheW	H.pylori	-	-	29.5	89	1e-19	223
gene2099	Chr1	VFG043207(gi:123442798)	peritrichous flagella	chemotaxis-specific methylesterase CheB	Y.enterocolitica	-	-	37.5	98.7	2.6e-55	533
gene2100	Chr1	VFG043373(gi:15645020)	Pse5Ac7Ac	histidine kinase CheA	H.pylori	-	-	43.3	67	3.4e-96	888
gene2101	Chr1	VFG043205(gi:123442796)	peritrichous flagella	chemotaxis regulator CheZ	Y.enterocolitica	-	-	37	87.1	5.4e-30	313
gene2102	Chr1	VFG043206(gi:123442797)	peritrichous flagella	chemotaxis regulatory protein CheY	Y.enterocolitica	-	-	69.6	99.2	6.7e-48	465
gene2103	Chr1	VFG014629(gi:15596652)	Deoxyhexose linking sugar, 209 Da capping structure	flagellar biosynthesis sigma factor FliA	P.aeruginosa	-	-	57.4	95.9	1.4e-70	663
gene2104	Chr1	VFG001265(gi:15596651)	Flagella	flagellar synthesis regulator FleN	P.aeruginosa	Offensive virulence factors	Adherence	59.8	89.5	2.8e-89	825
gene2105	Chr1	VFG002011(gi:52842011)	Flagella	flagellar GTP-binding protein FlhF	L.pneumophila	-	-	42.3	57.4	6.7e-59	565
gene2106	Chr1	VFG001263(gi:15596649)	Flagella	flagellar biosynthesis protein FlhA	P.aeruginosa	Offensive virulence factors	Adherence	63.6	97	2.9e-241	2139
gene2114	Chr1	VFG001859(gi:52842863)	FeoAB	ferrous iron transporter B	L.pneumophila	Nonspecific virulence factor	Iron uptake system	42.3	91.3	1.9e-65	620
gene2115	Chr1	VFG001859(gi:52842863)	FeoAB	ferrous iron transporter B	L.pneumophila	Nonspecific virulence factor	Iron uptake system	45.1	98.5	1.7e-92	854
gene2119	Chr1	VFG037046(gi:15676493)	MntABC	ABC transporter ATP-binding protein MntA	N.meningitidis	Defensive virulence factors	Stress protein	30.5	82.4	1.3e-21	241
gene2130	Chr1	VFG000362(gi:16122158)	Yersiniabactin	yersiniabactin biosynthetic protein Irp1	Y.pestis	Nonspecific virulence factor	Iron uptake system	26.1	84.9	1.1e-19	226
gene2134	Chr1	VFG010515(gi:52841406)	Dot/Icm	Dot/Icm type IV secretion system effector LidL	L.pneumophila	Offensive virulence factors	Secretion system	30.5	72.9	9.5e-24	260
gene2144	Chr1	VFG001262(gi:15596646)	Flagella	flagellar biosynthetic protein FlhB	P.aeruginosa	Offensive virulence factors	Adherence	48	100	1e-91	847
gene2145	Chr1	VFG001261(gi:15596645)	Flagella	flagellar biosynthetic protein FliR	P.aeruginosa	Offensive virulence factors	Adherence	43.7	95	1.9e-49	481
gene2146	Chr1	VFG001260(gi:15596644)	Flagella	flagellar biosynthetic protein FliQ	P.aeruginosa	Offensive virulence factors	Adherence	52.3	98.9	5.1e-18	206
gene2147	Chr1	VFG001259(gi:15596643)	Flagella	flagellar biosynthetic protein FliP	P.aeruginosa	Offensive virulence factors	Adherence	66.5	77.2	1.3e-75	707
gene2148	Chr1	VFG001258(gi:15596642)	Flagella	flagellar protein FliO	P.aeruginosa	Offensive virulence factors	Adherence	37.2	70.8	4.4e-10	139
gene2149	Chr1	VFG001257(gi:15596641)	Flagella	flagellar motor switch protein FliN	P.aeruginosa	Offensive virulence factors	Adherence	62.4	97.8	4.7e-39	389
gene2150	Chr1	VFG001256(gi:15596640)	Flagella	flagellar motor switch protein FliM	P.aeruginosa	Offensive virulence factors	Adherence	60.5	91.4	1.2e-110	1010
gene2152	Chr1	VFG014473(gi:15596638)	Deoxyhexose linking sugar, 209 Da capping structure	flagellar hook-length control protein FliK	P.aeruginosa	-	-	27.4	58.8	5.5e-12	161
gene2154	Chr1	VFG002499(gi:53717869)	Flagella	flagellum-specific ATP synthase FliI	B.pseudomallei	Offensive virulence factors	Invasion	59.2	98.9	3.5e-144	1300
gene2156	Chr1	VFG001252(gi:15596299)	Flagella	flagellar motor switch protein G	P.aeruginosa	Offensive virulence factors	Adherence	57.5	92.3	1.3e-104	958
gene2157	Chr1	VFG002006(gi:52841987)	Flagella	flagellar M-ring protein FliF	L.pneumophila	-	-	31.6	91.4	2.5e-73	690
gene2158	Chr1	VFG002007(gi:52841988)	Flagella	flagellar hook-basal body complex protein FliE	L.pneumophila	-	-	47.9	93.2	1.2e-18	212
gene2159	Chr1	VFG001249(gi:15596296)	Flagella	two-component response regulator	P.aeruginosa	Offensive virulence factors	Adherence	54.2	98.9	2.1e-131	1190
gene2160	Chr1	VFG014369(gi:15596295)	Deoxyhexose linking sugar, 209 Da capping structure	two-component sensor	P.aeruginosa	-	-	46.1	96.5	2.5e-73	688
gene2161	Chr1	VFG001248(gi:15596294)	Flagella	transcriptional regulator FleQ	P.aeruginosa	Offensive virulence factors	Adherence	52	99	4.3e-127	1153
gene2162	Chr1	VFG014330(gi:15596292)	Deoxyhexose linking sugar, 209 Da capping structure	flagellar protein FliS	P.aeruginosa	-	-	44.5	87.5	1.1e-27	291
gene2165	Chr1	VFG014304(gi:15596290)	Deoxyhexose linking sugar, 209 Da capping structure	flagellar protein FlaG	P.aeruginosa	-	-	37	51.9	2.1e-07	115
gene2166	Chr1	VFG002322(gi:123442752)	Flagella	flagellin	Y.enterocolitica	Offensive virulence factors	Invasion	40.3	98.7	2e-55	534
gene2167	Chr1	VFG002322(gi:123442752)	Flagella	flagellin	Y.enterocolitica	Offensive virulence factors	Invasion	37.7	99.7	2.8e-49	481
gene2168	Chr1	VFG001246(gi:15596289)	Flagella	B-type flagellin	P.aeruginosa	Offensive virulence factors	Adherence	44.3	74	1.1e-50	493
gene2173	Chr1	VFG010882(gi:52841097)	Cytochrome c muturation (ccm) locus	cytochrome c heme lyase subunit CcmF	L.pneumophila	-	-	37.7	97.3	6.3e-110	1006
gene2196	Chr1	VFG044083(gi:15597454)	pyoverdine	transcriptional regulator PtxR	P.aeruginosa	-	-	27.4	83.2	1.9e-16	197
gene2264	Chr1	VFG037118(gi:15676638)	RecN	DNA repair protein RecN	N.meningitidis	Defensive virulence factors	Stress protein	37.3	99.5	4e-89	826
gene2300	Chr1	VFG000088(gi:15640842)	TCP	toxin co-regulated pilus biosynthesis protein I	V.cholerae	Offensive virulence factors	Adherence	31.8	50.2	7e-31	324
gene2315	Chr1	VFG001859(gi:52842863)	FeoAB	ferrous iron transporter B	L.pneumophila	Nonspecific virulence factor	Iron uptake system	30.8	25.2	4.9e-09	135
gene2336	Chr1	VFG036992(gi:15677562)	MtrCDE	multiple transferable resistance system protein MtrD	N.meningitidis	-	-	27.6	95.8	6.2e-107	982
gene2346	Chr1	VFG000344(gi:16272073)	HitABC	iron(III) ABC transporter, ATP-binding protein	H.influenzae	Nonspecific virulence factor	Iron uptake system	31.8	89	4.7e-30	314
gene2351	Chr1	VFG009810(gi:15607898)	PhoP/R	Possible two component system response sensor kinase membrane associated PhoR	M.tuberculosis	-	-	33.3	53.1	2.8e-29	309
gene2352	Chr1	VFG001386(gi:15607897)	PhoP	Possible two component system response transcriptional positive regulator PhoP	M.tuberculosis	Regulation of virulence-associated genes	Regulation	34.1	96.1	1.2e-34	353
gene2364	Chr1	VFG000088(gi:15640842)	TCP	toxin co-regulated pilus biosynthesis protein I	V.cholerae	Offensive virulence factors	Adherence	39.8	49.5	1.6e-49	485
gene2366	Chr1	VFG001381(gi:57116734)	Isocitrate lyase	Isocitrate lyase Icl (isocitrase) (isocitratase)	M.tuberculosis	Defensive virulence factors	Cellular metabolism	60	97.9	5e-143	1290
gene2384	Chr1	VFG002240(gi:49476019)	VirB/VirD4 type IV secretion system	type IV secretion system virB11 protein homolog	B.henselae	Offensive virulence factors	Secretion system	30.3	71.1	8.5e-34	348
gene2396	Chr1	VFG000932(gi:26246573)	Enterobactin	2,3-dihydroxybenzoate-AMP ligase component of enterobactin synthase multienzyme complex	E.coli	-	-	23.5	75.9	1e-18	219
gene2426	Chr1	VFG013412(gi:16273070)	LOS	UDP-3-O-(R-3-hydroxymyristoyl)-N-acetylglucosamine deacetylase	H.influenzae	-	-	74.8	99.7	2.8e-129	1170
gene2445	Chr1	VFG013418(gi:16273103)	LOS	phosphoheptose isomerase	H.influenzae	-	-	46	94.9	1.3e-37	378
gene2456	Chr1	VFG014950(gi:15595963)	Alginate regulation	serine protease MucD precursor	P.aeruginosa	-	-	37.9	94.9	1.8e-71	673
gene2457	Chr1	VFG014984(gi:15599642)	Alginate regulation	AlgW protein	P.aeruginosa	-	-	42.4	98	1.1e-66	631
gene2465	Chr1	VFG001214(gi:15599743)	Type IV pili	two-component response regulator PilR	P.aeruginosa	Offensive virulence factors	Adherence	33.7	76.8	2.4e-47	465
gene2500	Chr1	VFG045467(gi:53718898)	CdpA	cyclic di-GMP phosphodiesterase	B.pseudomallei	-	-	33.4	63.5	1e-70	668
gene2519	Chr1	VFG001226(gi:15595606)	Type IV pili	twitching motility protein PilH	P.aeruginosa	Offensive virulence factors	Adherence	33	44.5	7.7e-13	165
gene2521	Chr1	VFG000331(gi:16273426)	LOS	ADP-heptose synthase	H.influenzae	-	-	66.7	97.9	3.6e-179	1602
gene2523	Chr1	VFG000104(gi:15640857)	ACF	accessory colonization factor AcfB	V.cholerae	Offensive virulence factors	Adherence	31.2	83	2.1e-34	353
gene2535	Chr1	VFG001826(gi:15609720)	RelA	Probable GTP pyrophosphokinase RelA (ATP:GTP 3'-pyrophosphotransferase) (PPGPP synthetase I) ((P)PPGPP synthetase) (GTP diphosphokinase)	M.tuberculosis	Regulation of virulence-associated genes	Regulation	38.5	91.4	3.1e-137	1242
gene2537	Chr1	VFG009810(gi:15607898)	PhoP/R	Possible two component system response sensor kinase membrane associated PhoR	M.tuberculosis	-	-	24.9	42	2.2e-23	261
gene2539	Chr1	VFG043390(gi:15646189)	Pse5Ac7Ac	pyridoxine 5'-phosphate synthase	H.pylori	-	-	38.3	95.5	4.3e-35	357
gene2546	Chr1	VFG000135(gi:15595961)	Alginate	anti-sigma factor MucA, inhibitor of alg gene expression	P.aeruginosa	Defensive virulence factors	Antiphagocytosis	26.8	89.9	8.9e-20	226
gene2548	Chr1	VFG000121(gi:15595959)	Alginate	alginate biosynthesis protein AlgZ/FimS	P.aeruginosa	Defensive virulence factors	Antiphagocytosis	63.4	99.5	1.5e-67	636
gene2589	Chr1	VFG001228(gi:15595608)	Type IV pili	twitching motility protein PilJ	P.aeruginosa	Offensive virulence factors	Adherence	29.4	70.7	2.3e-33	345
gene2617	Chr1	VFG010459(gi:52842133)	type IV pili	type IV pilus assembly protein, major pilin	L.pneumophila	-	-	37.5	94.1	8.4e-13	163
gene2618	Chr1	VFG001880(gi:52841752)	Type IV pili	type IV pilus assembly protein PilB	L.pneumophila	Offensive virulence factors	Adherence	47	92.5	2e-128	1165
gene2619	Chr1	VFG000113(gi:15599723)	Type IV pili	still frameshift type 4 fimbrial biogenesis protein PilC	P.aeruginosa	Offensive virulence factors	Adherence	39.9	95.9	2.7e-71	671
gene2620	Chr1	VFG000114(gi:15599724)	Type IV pili	type 4 prepilin peptidase PilD	P.aeruginosa	Offensive virulence factors	Adherence	51.6	98.6	7.8e-76	709
gene2631	Chr1	VFG002319(gi:123442749)	Flagella	flagellar biosynthesis sigma factor	Y.enterocolitica	Offensive virulence factors	Invasion	25.1	66.1	6.4e-10	141
gene2647	Chr1	VFG045566(gi:52842569)	Dot/Icm	Dot/Icm type IV secretion system effector	L.pneumophila	Offensive virulence factors	Secretion system	48.3	100	4.1e-33	338
gene2649	Chr1	VFG002319(gi:123442749)	Flagella	flagellar biosynthesis sigma factor	Y.enterocolitica	Offensive virulence factors	Invasion	23.6	31.9	2.3e-08	130
gene2667	Chr1	VFG006717(gi:16803674)	Lap	Listeria adhesion protein Lap	L.monocytogenes	Offensive virulence factors	Adherence	33.3	97.9	3.7e-49	480
gene2668	Chr1	VFG044083(gi:15597454)	pyoverdine	transcriptional regulator PtxR	P.aeruginosa	-	-	32.9	96.9	2.7e-36	368
gene2671	Chr1	VFG002539(gi:53722208)	Quorum-sensing	N-acylhomoserine lactone synthase	B.pseudomallei	-	-	42.1	96.8	9e-33	336
gene2673	Chr1	VFG002540(gi:53722204)	Quorum-sensing	N-acyl-homoserine lactone dependent regulatory protein	B.pseudomallei	-	-	34.1	96.3	7.7e-37	372
gene2687	Chr1	VFG001266(gi:15599418)	Pyochelin	ABC transporter ATP-binding protein	P.aeruginosa	Nonspecific virulence factor	Iron uptake system	35.4	87.8	3.1e-20	229
gene2692	Chr1	VFG000925(gi:26246567)	Enterobactin	ferrienterobactin ABC transporter ATPase	E.coli	-	-	25.9	78.5	9.8e-20	225
gene2693	Chr1	VFG013069(gi:82778665)	Shu	permease of iron compound ABC transport system	S.dysenteriae	-	-	38.2	90.6	1.4e-47	466
gene2715	Chr1	VFG045607(gi:52843130)	Dot/Icm	Dot/Icm type IV secretion system effector	L.pneumophila	Offensive virulence factors	Secretion system	48.8	99.6	5.4e-62	589
gene2721	Chr1	VFG001206(gi:15677997)	FbpABC	iron(III) ABC transporter, ATP-binding protein	N.meningitidis	Nonspecific virulence factor	Iron uptake system	35.3	97.9	3.9e-33	340
gene2732	Chr1	VFG037100(gi:15675984)	MsrAB	trifunctional thioredoxin/methionine sulfoxide reductase A/B protein	N.meningitidis	Defensive virulence factors	Stress protein	44.1	69.4	4.2e-31	322
gene2736	Chr1	VFG002059(gi:15595271)	HSI-I	type six secretion associated protein TagT, ATP-binding component of ABC transporter	P.aeruginosa	Offensive virulence factors	Secretion system	37.3	83	5.1e-25	270
gene2760	Chr1	VFG001864(gi:52841028)	Mip	macrophage infectivity potentiator Mip	L.pneumophila	-	-	37.4	82.7	5.9e-30	313
gene2796	Chr1	VFG000118(gi:15600448)	Alginate	Alginate regulatory protein AlgQ	P.aeruginosa	Defensive virulence factors	Antiphagocytosis	31	95.7	7.8e-17	198
gene2827	Chr1	VFG001386(gi:15607897)	PhoP	Possible two component system response transcriptional positive regulator PhoP	M.tuberculosis	Regulation of virulence-associated genes	Regulation	37	98.7	5.8e-34	347
gene2829	Chr1	VFG001867(gi:52843161)	SodB	superoxide dismutase	L.pneumophila	Defensive virulence factors	Stress protein	45.4	95.1	3.7e-48	469
gene2846	Chr1	VFG000359(gi:16122155)	Yersiniabactin	yersiniabactin siderophore biosynthetic protein	Y.pestis	Nonspecific virulence factor	Iron uptake system	21.9	79.1	5.9e-15	187
gene2886	Chr1	VFG000923(gi:26246561)	Enterobactin	ferrienterobactin outer membrane transporter	E.coli	-	-	30.9	24.1	3.7e-09	137
gene2902	Chr1	VFG002319(gi:123442749)	Flagella	flagellar biosynthesis sigma factor	Y.enterocolitica	Offensive virulence factors	Invasion	25.7	71.2	9.9e-07	113
gene2904	Chr1	VFG000344(gi:16272073)	HitABC	iron(III) ABC transporter, ATP-binding protein	H.influenzae	Nonspecific virulence factor	Iron uptake system	35.5	81.3	3e-27	289
gene2964	Chr1	VFG001234(gi:15595613)	Type IV pili	probable transcriptional regulator	P.aeruginosa	Offensive virulence factors	Adherence	25.4	94.7	2.2e-16	196
gene2978	Chr1	VFG000104(gi:15640857)	ACF	accessory colonization factor AcfB	V.cholerae	Offensive virulence factors	Adherence	24.2	93.2	2.9e-30	319
gene2981	Chr1	VFG043392(gi:218561919)	Pse5Ac7Ac, Pse5Ac7Am, Pse8OAc, Pse5Am7AcGlnAc	phosphoethanolamine transferase	C.jejuni	-	-	36	93	1e-79	745
gene2986	Chr1	VFG001206(gi:15677997)	FbpABC	iron(III) ABC transporter, ATP-binding protein	N.meningitidis	Nonspecific virulence factor	Iron uptake system	33.9	37.4	7.9e-27	289
gene2995	Chr1	VFG036974(gi:15677563)	MtrCDE	membrane fusion protein MtrC	N.meningitidis	-	-	25.6	83.9	1.9e-15	189
gene2996	Chr1	VFG036992(gi:15677562)	MtrCDE	multiple transferable resistance system protein MtrD	N.meningitidis	-	-	30.8	95.6	2e-121	1107
gene3029	Chr1	VFG045467(gi:53718898)	CdpA	cyclic di-GMP phosphodiesterase	B.pseudomallei	-	-	26.4	42.3	1.5e-39	401
gene3060	Chr1	VFG044083(gi:15597454)	pyoverdine	transcriptional regulator PtxR	P.aeruginosa	-	-	38.8	28.2	4.7e-07	116
gene3065	Chr1	VFG007158(gi:28898442)	T3SS1	type III secretion system ATPase VscN	V.parahaemolyticus	Offensive virulence factors	Secretion system	28.4	87.8	5.9e-41	410
gene3067	Chr1	VFG000048(gi:33593244)	TTSS	ATP synthase in type III secretion system	B.pertussis	Offensive virulence factors	Secretion system	26.6	80.3	2.2e-36	371
gene3082	Chr1	VFG001206(gi:15677997)	FbpABC	iron(III) ABC transporter, ATP-binding protein	N.meningitidis	Nonspecific virulence factor	Iron uptake system	36	98	3e-36	367
pA_gene0003	pA	VFG001978(gi:121582660)	Type IV secretion system	Type IV secretion system protein VirB10	C.jejuni	Offensive virulence factors	Invasion	29.5	54.4	4.7e-31	324
pA_gene0028	pA	VFG002240(gi:49476019)	VirB/VirD4 type IV secretion system	type IV secretion system virB11 protein homolog	B.henselae	Offensive virulence factors	Secretion system	36.5	91.3	2.7e-27	289
pB_gene0007	pB	VFG001978(gi:121582660)	Type IV secretion system	Type IV secretion system protein VirB10	C.jejuni	Offensive virulence factors	Invasion	29.5	54.4	4.7e-31	324
pB_gene0009	pB	VFG001979(gi:32469830)	Type IV secretion system	Type IV secretion system protein VirB11	C.jejuni	Offensive virulence factors	Invasion	30.2	90.6	1.8e-30	318
