# Supplementary material for: Complete genome analysis of a virulent Vibrio scophthalmi strain VSc190401 isolated from diseased marine fish half-smooth tongue sole, Cynoglossus semilaevis
Source: BMC Microbiol. 2020 Nov 11;20:341. doi: 10.1186/s12866-020-02028-7 (PMC7661262; doi:10.1186/s12866-020-02028-7)
Supplement: Supplementary file 8 — Additional file 8: Table S6. The drug-resistance genes annotation information. [file 12866_2020_2028_MOESM8_ESM.xls]

## Sheet: 耐药基因预测详情表
Gene ID	Location	Sample Name	ARO Name	ARO Accession	ARO Description	ARO Category	Drug Class	Resistance Mechanism	Identity(%)	Coverage(%)	Evalue	Score
gene0004	Chr1	SMVS	Escherichia coli gyrB conferring resistance to aminocoumarin	ARO:3003303	Point mutation in Escherichia coli resulting in aminocoumarin resistance	aminocoumarin resistance gene;antibiotic resistant gene variant or mutant	-	-	77.5	100	0	3256
gene0014	Chr1	SMVS	mexT	ARO:3000814	MexT is a LysR-type transcriptional activator that positively regulates the expression of MexEF-OprN and OprD.	efflux pump conferring antibiotic resistance;gene modulating antibiotic efflux	diaminopyrimidine antibiotic;fluoroquinolone antibiotic;phenicol antibiotic	antibiotic efflux	35.5	92.1	8.7e-40	397
gene0055	Chr1	SMVS	arlR	ARO:3000838	ArlR is a response regulator that binds to the norA promoter to activate expression. ArlR must first be phosphorylated by ArlS.	efflux pump conferring antibiotic resistance;gene modulating antibiotic efflux	acridine dye;fluoroquinolone antibiotic	antibiotic efflux	30.6	25.9	3e-12	161
gene0056	Chr1	SMVS	vanSF	ARO:3002936	vanSF is a vanS variant found in the vanF gene cluster	glycopeptide resistance gene;gene conferring antibiotic resistance via molecular bypass;antibiotic resistance gene cluster, cassette, or operon	-	-	27.6	71.1	2e-13	170
gene0058	Chr1	SMVS	tetB(P)	ARO:3000195	TetB(P) is a tetracycline ribosomal protection protein found on the same operon as tetA(P)	antibiotic target protection protein;tetracycline resistance gene	tetracycline antibiotic	antibiotic target protection	34.5	32.6	2.3e-28	301
gene0082	Chr1	SMVS	cpxA	ARO:3000830	CpxA is a membrane-localized sensor kinase that is activated by envelope stress. It starts a kinase cascade that activates CpxR	efflux pump conferring antibiotic resistance;gene modulating antibiotic efflux	aminocoumarin antibiotic;aminoglycoside antibiotic	antibiotic efflux	28.6	72.1	1.9e-29	309
gene0083	Chr1	SMVS	vanRI	ARO:3003728	VanRI is the regulatory transcriptional activator in the VanSR regulator within the VanI glycopeptide resistance gene cluster.	glycopeptide resistance gene;gene conferring antibiotic resistance via molecular bypass;antibiotic resistance gene cluster, cassette, or operon	-	-	39.1	93.7	4.4e-44	433
gene0109	Chr1	SMVS	mfd	ARO:3003844	mfd dissociates transcription elongation complexes blocked at nonpairing lesions and mediates recruitment of DNA repair proteins. The Mfd (mutation frequency decline) protein	antibiotic target protection protein;fluoroquinolone resistance gene	-	-	39	54.5	1.3e-64	614
gene0144	Chr1	SMVS	PmrE	ARO:3003577	PmrE is required for the synthesis and transfer of 4-amino-4-deoxy-L-arabinose (Ara4N) to Lipid A	polymyxin resistance gene;gene altering cell wall charge conferring antibiotic resistance	peptide antibiotic	antibiotic target alteration	73.5	100	6.1e-168	1503
gene0215	Chr1	SMVS	Streptococcus pneumoniae PBP1a conferring resistance to amoxicillin	ARO:3003041	PBP1a is a penicillin-binding protein found in Streptococcus pneumoniae	antibiotic resistant gene variant or mutant;beta-lactam resistance gene	carbapenem;cephalosporin;cephamycin;monobactam;penam	antibiotic target alteration	36.5	33.9	4.1e-44	438
gene0229	Chr1	SMVS	patA	ARO:3000024	PatA is an ABC transporter of Streptococcus pneumoniae that interacts with PatB to confer fluoroquinolone resistance.	efflux pump conferring antibiotic resistance	fluoroquinolone antibiotic	antibiotic efflux	33.6	90.6	1.1e-50	492
gene0233	Chr1	SMVS	CRP	ARO:3000518	CRP is a global regulator that represses MdtEF multidrug efflux pump expression.	efflux pump conferring antibiotic resistance;gene modulating antibiotic efflux	fluoroquinolone antibiotic;macrolide antibiotic;penam	antibiotic efflux	94.8	100	1.8e-113	1031
gene0238	Chr1	SMVS	salA	ARO:3003749	salA is an ABC transporter gene isolated from the chromosome of Staphylococcus sciuri conferring resistance to lincosamides and streptogramins.	efflux pump conferring antibiotic resistance	lincosamide antibiotic;pleuromutilin antibiotic;streptogramin antibiotic	antibiotic target protection	27.6	81.1	2.7e-56	542
gene0240	Chr1	SMVS	rosB	ARO:3003049	rosB is a potassium antiporter in Yersinia that confers resistance to cationic antimicrobial peptides such as polymyxin B	efflux pump conferring antibiotic resistance	peptide antibiotic	antibiotic efflux	27.4	87.5	2.1e-42	422
gene0249	Chr1	SMVS	rpsJ	ARO:3003930	rpsJ is a tetracycline resistance protein identified in Neisseria gonorrhoeae. Tetracycline resistance is conferred by binding to the ribosome as a 30S ribosomal protection protein.	antibiotic target protection protein;tetracycline resistance gene	tetracycline antibiotic	antibiotic target protection	72.5	99	5e-37	369
gene0319	Chr1	SMVS	drrA	ARO:3003944	Doxorubicin resistance ATP-binding protein DrrA (DrrA) is part of the drrAB efflux pump.	efflux pump conferring antibiotic resistance	-	-	32.4	88.8	6.1e-25	268
gene0325	Chr1	SMVS	drrA	ARO:3003944	Doxorubicin resistance ATP-binding protein DrrA (DrrA) is part of the drrAB efflux pump.	efflux pump conferring antibiotic resistance	-	-	25.9	85.1	6.6e-13	164
gene0331	Chr1	SMVS	Escherichia coli mutant murA conferring resistance to fosfomycin	ARO:3003775	murA or UDP-N-acetylglucosamine enolpyruvyl transferase catalyses the initial step in peptidoglycan biosynthesis and is inhibited by fosfomycin. Overexpression of murA through mutations such as Asp369Asn and Leu370Ile confers fosfomycin resistance. Extensive evidence has shown the significance of C115 mutations in conferring fosfomycin resistance since this residue represents a primary binding si…	fosfomycin resistance gene;antibiotic resistant gene variant or mutant	-	-	78.9	99.3	7.2e-191	1701
gene0363	Chr1	SMVS	Enterococcus faecium liaR mutant conferring daptomycin resistance	ARO:3003078	liaR is a response regulator found in the liaFSR signal transduction pathway. Mutations confer daptomycin resistance.	peptide antibiotic resistance gene;antibiotic resistant gene variant or mutant;lipopeptide antibiotic resistance gene	peptide antibiotic	antibiotic target alteration	45.8	27.4	2.7e-08	124
gene0407	Chr1	SMVS	dfrA3	ARO:3003105	dfrA3 is an integron-encoded dihydrofolate reductase found in Escherichia coli	antibiotic target replacement protein;trimethoprim resistance gene	-	-	53.7	100	7e-46	447
gene0410	Chr1	SMVS	Erm(30)	ARO:3001265	Erm(30) confers a MLSb resistant phenotype. Along with erm(31)	antibiotic target modifying enzyme;lincosamide resistance gene;macrolide resistance gene;streptogramin resistance gene	-	-	28.8	92.5	2.7e-18	211
gene0423	Chr1	SMVS	vanHD	ARO:3002944	vanHD is a vanH variant in the vanD gene cluster	glycopeptide resistance gene;gene conferring antibiotic resistance via molecular bypass;antibiotic resistance gene cluster, cassette, or operon	glycopeptide antibiotic	antibiotic target alteration	33	80.6	9.5e-34	345
gene0445	Chr1	SMVS	oleC	ARO:3003748	oleC is an ABC transporter isolated from Streptomyces antibioticus and is involved in oleandomycin secretion.	efflux pump conferring antibiotic resistance	-	-	29.7	92.8	1.8e-34	351
gene0463	Chr1	SMVS	PmrA	ARO:3003582	Response regulator for Lipid A modification genes, two-component system involved in polymyxin resistance that senses high extracellular Fe(2+)	polymyxin resistance gene;gene altering cell wall charge conferring antibiotic resistance	peptide antibiotic	antibiotic target alteration	31.2	99.1	1.3e-29	308
gene0464	Chr1	SMVS	arlS	ARO:3000839	ArlS is a protein histidine kinase that phosphorylates ArlR	efflux pump conferring antibiotic resistance;gene modulating antibiotic efflux	acridine dye;fluoroquinolone antibiotic	antibiotic efflux	22.7	61.3	2.9e-08	126
gene0471	Chr1	SMVS	drrA	ARO:3003944	Doxorubicin resistance ATP-binding protein DrrA (DrrA) is part of the drrAB efflux pump.	efflux pump conferring antibiotic resistance	-	-	31.8	67.1	3.3e-24	263
gene0479	Chr1	SMVS	macB	ARO:3000535	MacB is an ATP-binding cassette (ABC) transporter that exports macrolides with 14- or 15- membered lactones. It forms an antibiotic efflux complex with MacA and TolC.	efflux pump conferring antibiotic resistance	macrolide antibiotic	antibiotic efflux	27.6	65	4.1e-16	193
gene0480	Chr1	SMVS	drrA	ARO:3003944	Doxorubicin resistance ATP-binding protein DrrA (DrrA) is part of the drrAB efflux pump.	efflux pump conferring antibiotic resistance	-	-	29.3	67.9	2.8e-17	203
gene0486	Chr1	SMVS	mtrA	ARO:3000816	MtrA is a transcriptional activator of the MtrCDE multidrug efflux pump of Neisseria gonorrhoeae.	efflux pump conferring antibiotic resistance;gene modulating antibiotic efflux	macrolide antibiotic;penam	antibiotic efflux	40.3	13.6	5.3e-21	239
gene0492	Chr1	SMVS	mexJ	ARO:3003692	mexJ is the membrane fusion protein of the MexJK multidrug efflux protein.	efflux pump conferring antibiotic resistance	macrolide antibiotic;tetracycline antibiotic;triclosan	antibiotic efflux	22.7	80.4	5.4e-09	132
gene0493	Chr1	SMVS	mexK	ARO:3003693	mexK is the inner membrane resistance-nodulation-cell division (RND) transporter in the MexJK multidrug efflux protein.	efflux pump conferring antibiotic resistance	macrolide antibiotic;tetracycline antibiotic;triclosan	antibiotic efflux	25.3	96.4	1.1e-65	625
gene0504	Chr1	SMVS	Escherichia coli sulfonamide resistant mutant folP	ARO:3003386	Point mutations in Escherichia coli dihydropteroate synthase folP prevent sulfonamide antibiotics from inhibiting its role in folate synthesis	antibiotic resistant gene variant or mutant;sulfonamide resistance gene	sulfonamide antibiotic;sulfone antibiotic	antibiotic target alteration	62	99.6	6.2e-98	898
gene0511	Chr1	SMVS	otrA	ARO:3002891	otrA is an oxytetracycline resistance ribosomal protection protein found in Streptomyces rimosus	antibiotic target protection protein;tetracycline resistance gene	-	-	36.5	13.2	6.8e-13	169
gene0519	Chr1	SMVS	evgS	ARO:3000833	EvgS is a sensor protein that phosphorylates the regulatory protein EvgA.	efflux pump conferring antibiotic resistance;gene modulating antibiotic efflux	fluoroquinolone antibiotic;macrolide antibiotic;penam;tetracycline antibiotic	antibiotic efflux	26.6	64.9	6.9e-46	453
gene0566	Chr1	SMVS	carA	ARO:3002817	carA is an ABC transporter involved in macrolide resistance. It is found in Streptomyces thermotolerans	efflux pump conferring antibiotic resistance	-	-	31.4	86.7	3.4e-55	532
gene0629	Chr1	SMVS	tet34	ARO:3002870	tet34 causes the activation of Mg2+-dependent purine nucleotide synthesis	gene conferring antibiotic resistance via molecular bypass	-	-	100	100	4.5e-90	828
gene0657	Chr1	SMVS	LpxA	ARO:3003573	The LpxA gene is widely known to be involved in the biosynthesis of lipid A in Gram-negative bacteria and mutations to this gene may cause resistance to antimicrobial peptides that target the outer membrane	gene conferring antibiotic resistance via molecular bypass;polymyxin resistance gene;antibiotic resistant gene variant or mutant	-	-	45.3	97.3	9.7e-61	577
gene0681	Chr1	SMVS	macB	ARO:3000535	MacB is an ATP-binding cassette (ABC) transporter that exports macrolides with 14- or 15- membered lactones. It forms an antibiotic efflux complex with MacA and TolC.	efflux pump conferring antibiotic resistance	macrolide antibiotic	antibiotic efflux	36.7	64	3.2e-35	358
gene0695	Chr1	SMVS	mecB	ARO:3003440	A foreign PBP2 acquired by lateral gene transfer that able to perform peptidoglycan synthesis in the presence of beta-lactams.	antibiotic resistance gene cluster, cassette, or operon;beta-lactam resistance gene;antibiotic target replacement protein	-	-	26.2	79.6	1.1e-36	373
gene0747	Chr1	SMVS	baeS	ARO:3000829	BaeS is a sensor kinase in the BaeSR regulatory system. While it phosphorylates BaeR to increase its activity	efflux pump conferring antibiotic resistance;gene modulating antibiotic efflux	aminocoumarin antibiotic;aminoglycoside antibiotic	antibiotic efflux	22.8	67.5	1e-13	173
gene0748	Chr1	SMVS	Pseudomonas mutant PhoP conferring resistance to colistin	ARO:3003895	Mutations in Pseudomonas aeruginosa PhoP of the two-component PhoPQ regulatory system. Presence of mutation confers resistance to colistin.	efflux pump conferring antibiotic resistance;polymyxin resistance gene;gene modulating antibiotic efflux;gene altering cell wall charge conferring antibiotic resistance	-	-	34.8	98.7	2.3e-34	349
gene0756	Chr1	SMVS	evgS	ARO:3000833	EvgS is a sensor protein that phosphorylates the regulatory protein EvgA.	efflux pump conferring antibiotic resistance;gene modulating antibiotic efflux	fluoroquinolone antibiotic;macrolide antibiotic;penam;tetracycline antibiotic	antibiotic efflux	33.7	30.8	1.6e-06	110
gene0850	Chr1	SMVS	adeR	ARO:3000553	AdeR is a positive regulator of AdeABC efflux system. AdeR inactivation leads to susceptibility to aminoglycoside antibiotics.	efflux pump conferring antibiotic resistance;gene modulating antibiotic efflux	glycylcycline;tetracycline antibiotic	antibiotic efflux	31	28.8	1.5e-13	172
gene0939	Chr1	SMVS	patB	ARO:3000025	PatB is an ABC transporter of Streptococcus pneumoniae that interacts with PatA to confer fluoroquinolone resistance..	efflux pump conferring antibiotic resistance	fluoroquinolone antibiotic	antibiotic efflux	29.5	97.7	8.1e-51	493
gene0980	Chr1	SMVS	macB	ARO:3000535	MacB is an ATP-binding cassette (ABC) transporter that exports macrolides with 14- or 15- membered lactones. It forms an antibiotic efflux complex with MacA and TolC.	efflux pump conferring antibiotic resistance	macrolide antibiotic	antibiotic efflux	31	80.9	2.6e-24	263
gene0991	Chr1	SMVS	baeS	ARO:3000829	BaeS is a sensor kinase in the BaeSR regulatory system. While it phosphorylates BaeR to increase its activity	efflux pump conferring antibiotic resistance;gene modulating antibiotic efflux	aminocoumarin antibiotic;aminoglycoside antibiotic	antibiotic efflux	26.5	34.4	6.7e-12	159
gene1007	Chr1	SMVS	aminocoumarin resistant cysB	ARO:3003840	Positive regulator of gene expression in the cysteine regulon. cysB mutants confer resistance to novobiocin	aminocoumarin resistance gene	-	-	74.5	99.4	4.8e-142	1279
gene1011	Chr1	SMVS	msbA	ARO:3003950	MsbA is a multidrug resistance transporter homolog from E. coli and belongs to a superfamily of transporters that contain an adenosine triphosphate (ATP) binding cassette (ABC) which is also called a nucleotide-binding domain (NBD). MsbA is a member of the MDR-ABC transporter group by sequence homology. MsbA transports lipid A	efflux pump conferring antibiotic resistance	nitroimidazole antibiotic	antibiotic efflux	31.3	78.8	4.6e-18	209
gene1018	Chr1	SMVS	vatB	ARO:3002841	vatB is a plasmid-mediated acetyltransferase found in Staphylococcus aureus	antibiotic inactivation enzyme;streptogramin resistance gene	streptogramin antibiotic	antibiotic inactivation	46.4	30.4	7.2e-10	137
gene1036	Chr1	SMVS	Staphylococcus aureus cls conferring resistance to daptomycin	ARO:3003074	cls or cardiolipin synthetase is an inner membrane protein that is involved in membrane synthesis. Specific mutations in S. aureus can confer resistance to daptomycin.	antibiotic resistant gene variant or mutant;lipopeptide antibiotic resistance gene	-	-	25.4	82.1	9e-21	235
gene1048	Chr1	SMVS	Mycobacterium tuberculosis kasA mutant conferring resistance to isoniazid	ARO:3003463	Specific mutations on the Mycobacterium tuberculosis kasA gene resulting in lowered affinity of isoniazid	antibiotic resistant gene variant or mutant;isoniazid resistance gene	isoniazid;triclosan	antibiotic target alteration	39.8	98.1	3.3e-79	738
gene1060	Chr1	SMVS	evgS	ARO:3000833	EvgS is a sensor protein that phosphorylates the regulatory protein EvgA.	efflux pump conferring antibiotic resistance;gene modulating antibiotic efflux	fluoroquinolone antibiotic;macrolide antibiotic;penam;tetracycline antibiotic	antibiotic efflux	30.5	40.6	6.7e-08	122
gene1110	Chr1	SMVS	evgA	ARO:3000832	EvgA	efflux pump conferring antibiotic resistance;gene modulating antibiotic efflux	fluoroquinolone antibiotic;macrolide antibiotic;penam;tetracycline antibiotic	antibiotic efflux	25.6	24.2	1.6e-07	121
gene1111	Chr1	SMVS	evgS	ARO:3000833	EvgS is a sensor protein that phosphorylates the regulatory protein EvgA.	efflux pump conferring antibiotic resistance;gene modulating antibiotic efflux	fluoroquinolone antibiotic;macrolide antibiotic;penam;tetracycline antibiotic	antibiotic efflux	24.9	55.5	1.8e-37	382
gene1112	Chr1	SMVS	NmcR	ARO:3003665	NmcR is a homolog of the LysR regulator found in Enterobacter cloacae that contribute to the regulation of NmcA beta-lactamase	antibiotic inactivation enzyme;beta-lactam resistance gene;gene modulating beta-lactam resistance	carbapenem;cephalosporin;cephamycin;penam	antibiotic inactivation	28.7	50.5	8.3e-08	121
gene1118	Chr1	SMVS	macB	ARO:3000535	MacB is an ATP-binding cassette (ABC) transporter that exports macrolides with 14- or 15- membered lactones. It forms an antibiotic efflux complex with MacA and TolC.	efflux pump conferring antibiotic resistance	macrolide antibiotic	antibiotic efflux	31.3	76.5	4.5e-23	253
gene1119	Chr1	SMVS	msbA	ARO:3003950	MsbA is a multidrug resistance transporter homolog from E. coli and belongs to a superfamily of transporters that contain an adenosine triphosphate (ATP) binding cassette (ABC) which is also called a nucleotide-binding domain (NBD). MsbA is a member of the MDR-ABC transporter group by sequence homology. MsbA transports lipid A	efflux pump conferring antibiotic resistance	nitroimidazole antibiotic	antibiotic efflux	33.6	64.8	1.7e-17	205
gene1136	Chr1	SMVS	nalD	ARO:3000819	NalD is a repressor of MexAB-OprM. Mutations lead to multidrug resistance and MexAB-OprM overexpression.	efflux pump conferring antibiotic resistance;gene modulating antibiotic efflux	aminocoumarin antibiotic;carbapenem;cephalosporin;cephamycin;diaminopyrimidine antibiotic;fluoroquinolone antibiotic;macrolide antibiotic;monobactam;penam;penem;peptide antibiotic;phenicol antibiotic;sulfonamide antibiotic;tetracycline antibiotic	antibiotic efflux	37.3	29.9	8.8e-06	102
gene1138	Chr1	SMVS	TriC	ARO:3003681	TriC is a resistance nodulation cell division (RND) transporter that is a part of TriABC-OpmH	efflux pump conferring antibiotic resistance	triclosan	antibiotic efflux	31.4	99.4	5.1e-142	1283
gene1162	Chr1	SMVS	Mycobacterium tuberculosis ndh mutant conferring resistance to isoniazid	ARO:3003461	Mutations in the Mycobacterium tuberculosis ndh gene that results in increased resistance to isoniazid.	antibiotic resistant gene variant or mutant;isoniazid resistance gene	isoniazid	antibiotic target alteration	28.7	96.3	3.5e-39	393
gene1165	Chr1	SMVS	mfd	ARO:3003844	mfd dissociates transcription elongation complexes blocked at nonpairing lesions and mediates recruitment of DNA repair proteins. The Mfd (mutation frequency decline) protein	antibiotic target protection protein;fluoroquinolone resistance gene	-	-	63.2	98.7	0	3794
gene1168	Chr1	SMVS	macB	ARO:3000535	MacB is an ATP-binding cassette (ABC) transporter that exports macrolides with 14- or 15- membered lactones. It forms an antibiotic efflux complex with MacA and TolC.	efflux pump conferring antibiotic resistance	macrolide antibiotic	antibiotic efflux	38.2	96.5	1.5e-44	437
gene1173	Chr1	SMVS	msbA	ARO:3003950	MsbA is a multidrug resistance transporter homolog from E. coli and belongs to a superfamily of transporters that contain an adenosine triphosphate (ATP) binding cassette (ABC) which is also called a nucleotide-binding domain (NBD). MsbA is a member of the MDR-ABC transporter group by sequence homology. MsbA transports lipid A	efflux pump conferring antibiotic resistance	nitroimidazole antibiotic	antibiotic efflux	67.2	99.8	2.4e-221	1965
gene1187	Chr1	SMVS	efrA	ARO:3003948	efrA is a part of the EfrAB efflux pump	efflux pump conferring antibiotic resistance	fluoroquinolone antibiotic;macrolide antibiotic;rifamycin antibiotic	antibiotic efflux	25	78.1	5.7e-13	165
gene1196	Chr1	SMVS	macB	ARO:3000535	MacB is an ATP-binding cassette (ABC) transporter that exports macrolides with 14- or 15- membered lactones. It forms an antibiotic efflux complex with MacA and TolC.	efflux pump conferring antibiotic resistance	macrolide antibiotic	antibiotic efflux	43.5	91.8	2.5e-44	435
gene1230	Chr1	SMVS	evgS	ARO:3000833	EvgS is a sensor protein that phosphorylates the regulatory protein EvgA.	efflux pump conferring antibiotic resistance;gene modulating antibiotic efflux	fluoroquinolone antibiotic;macrolide antibiotic;penam;tetracycline antibiotic	antibiotic efflux	29.3	27.7	1.2e-45	454
gene1231	Chr1	SMVS	vanRI	ARO:3003728	VanRI is the regulatory transcriptional activator in the VanSR regulator within the VanI glycopeptide resistance gene cluster.	glycopeptide resistance gene;gene conferring antibiotic resistance via molecular bypass;antibiotic resistance gene cluster, cassette, or operon	-	-	45.8	31.4	1e-18	216
gene1232	Chr1	SMVS	mtrA	ARO:3000816	MtrA is a transcriptional activator of the MtrCDE multidrug efflux pump of Neisseria gonorrhoeae.	efflux pump conferring antibiotic resistance;gene modulating antibiotic efflux	macrolide antibiotic;penam	antibiotic efflux	38.8	23.6	2.2e-16	197
gene1239	Chr1	SMVS	tsnr	ARO:3003060	tsnr is a 23S ribosomal RNA methyltransferase that methylates adenosine-1067 to confer resistance to thiostrepton	antibiotic target modifying enzyme;peptide antibiotic resistance gene	-	-	30.9	94.3	8.9e-16	189
gene1266	Chr1	SMVS	msbA	ARO:3003950	MsbA is a multidrug resistance transporter homolog from E. coli and belongs to a superfamily of transporters that contain an adenosine triphosphate (ATP) binding cassette (ABC) which is also called a nucleotide-binding domain (NBD). MsbA is a member of the MDR-ABC transporter group by sequence homology. MsbA transports lipid A	efflux pump conferring antibiotic resistance	nitroimidazole antibiotic	antibiotic efflux	28	79.1	6.5e-49	478
gene1267	Chr1	SMVS	msbA	ARO:3003950	MsbA is a multidrug resistance transporter homolog from E. coli and belongs to a superfamily of transporters that contain an adenosine triphosphate (ATP) binding cassette (ABC) which is also called a nucleotide-binding domain (NBD). MsbA is a member of the MDR-ABC transporter group by sequence homology. MsbA transports lipid A	efflux pump conferring antibiotic resistance	nitroimidazole antibiotic	antibiotic efflux	22.1	92.4	3.2e-35	360
gene1291	Chr1	SMVS	evgS	ARO:3000833	EvgS is a sensor protein that phosphorylates the regulatory protein EvgA.	efflux pump conferring antibiotic resistance;gene modulating antibiotic efflux	fluoroquinolone antibiotic;macrolide antibiotic;penam;tetracycline antibiotic	antibiotic efflux	33.6	65	1.2e-50	493
gene1317	Chr1	SMVS	Enterococcus faecium liaR mutant conferring daptomycin resistance	ARO:3003078	liaR is a response regulator found in the liaFSR signal transduction pathway. Mutations confer daptomycin resistance.	peptide antibiotic resistance gene;antibiotic resistant gene variant or mutant;lipopeptide antibiotic resistance gene	peptide antibiotic	antibiotic target alteration	34.3	98.1	2.9e-31	322
gene1335	Chr1	SMVS	Pseudomonas mutant PhoQ conferring resistance to colistin	ARO:3003896	Mutations in Pseudomonas aeruginosa PhoQ of the two-component PhoPQ regulatory system. Presence of mutation confers resistance to colistin	efflux pump conferring antibiotic resistance;polymyxin resistance gene;gene modulating antibiotic efflux;gene altering cell wall charge conferring antibiotic resistance	macrolide antibiotic;peptide antibiotic	antibiotic efflux;antibiotic target alteration	34.4	61.4	2e-37	378
gene1336	Chr1	SMVS	PmrA	ARO:3003582	Response regulator for Lipid A modification genes, two-component system involved in polymyxin resistance that senses high extracellular Fe(2+)	polymyxin resistance gene;gene altering cell wall charge conferring antibiotic resistance	peptide antibiotic	antibiotic target alteration	42.4	99.1	1.5e-46	454
gene1347	Chr1	SMVS	macB	ARO:3000535	MacB is an ATP-binding cassette (ABC) transporter that exports macrolides with 14- or 15- membered lactones. It forms an antibiotic efflux complex with MacA and TolC.	efflux pump conferring antibiotic resistance	macrolide antibiotic	antibiotic efflux	35.7	97	7.6e-29	301
gene1352	Chr1	SMVS	OpmH	ARO:3003682	OpmH is an outer membrane efflux protein required for triclosan-specific efflux pump function.	efflux pump conferring antibiotic resistance	triclosan	antibiotic efflux	23.8	71.6	2.8e-20	230
gene1354	Chr1	SMVS	patA	ARO:3000024	PatA is an ABC transporter of Streptococcus pneumoniae that interacts with PatB to confer fluoroquinolone resistance.	efflux pump conferring antibiotic resistance	fluoroquinolone antibiotic	antibiotic efflux	30.1	41.2	1.9e-48	476
gene1366	Chr1	SMVS	Salmonella enterica gyrA conferring resistance to fluoroquinolones	ARO:3003926	Point mutations in Salmonella gyrA that confer resistance to Nalidixic acid	antibiotic resistant gene variant or mutant;fluoroquinolone resistance gene	fluoroquinolone antibiotic;nybomycin	antibiotic target alteration	76.1	99.9	0	3414
gene1378	Chr1	SMVS	cpxR	ARO:3000831	CpxR is a regulator that promotes acrD expression when phosphorylated by a cascade involving CpxA	efflux pump conferring antibiotic resistance;gene modulating antibiotic efflux	-	-	41.8	98.6	1.1e-41	412
gene1379	Chr1	SMVS	cpxA	ARO:3000830	CpxA is a membrane-localized sensor kinase that is activated by envelope stress. It starts a kinase cascade that activates CpxR	efflux pump conferring antibiotic resistance;gene modulating antibiotic efflux	aminocoumarin antibiotic;aminoglycoside antibiotic	antibiotic efflux	30.4	63.1	1.3e-31	328
gene1380	Chr1	SMVS	fyuA	ARO:3003833	fyuA is a pesticin receptor that is found in E.coli. The fyuA gene encodes the outer membrane receptor for the siderophore yersiniabactin (Ybt) and the hemR gene.	tetracycline resistance gene;aminoglycoside resistance gene	-	-	22.8	38.5	2.7e-09	137
gene1390	Chr1	SMVS	macB	ARO:3000535	MacB is an ATP-binding cassette (ABC) transporter that exports macrolides with 14- or 15- membered lactones. It forms an antibiotic efflux complex with MacA and TolC.	efflux pump conferring antibiotic resistance	macrolide antibiotic	antibiotic efflux	35.2	93	6.1e-33	337
gene1413	Chr1	SMVS	vanRI	ARO:3003728	VanRI is the regulatory transcriptional activator in the VanSR regulator within the VanI glycopeptide resistance gene cluster.	glycopeptide resistance gene;gene conferring antibiotic resistance via molecular bypass;antibiotic resistance gene cluster, cassette, or operon	-	-	29.3	38	1.8e-12	163
gene1414	Chr1	SMVS	evgS	ARO:3000833	EvgS is a sensor protein that phosphorylates the regulatory protein EvgA.	efflux pump conferring antibiotic resistance;gene modulating antibiotic efflux	fluoroquinolone antibiotic;macrolide antibiotic;penam;tetracycline antibiotic	antibiotic efflux	34	50.1	5.4e-59	566
gene1443	Chr1	SMVS	hmrM	ARO:3003953	hmrM is a multidrug efflux pump belonging to the MATE family and functions as a Na+/drug antiporter.	efflux pump conferring antibiotic resistance	acridine dye;fluoroquinolone antibiotic	antibiotic efflux	45.3	100	1.7e-105	965
gene1456	Chr1	SMVS	bcrA	ARO:3002987	bcrA is an ABC transporter found in Bacillus licheniformis that confers bacitracin resistance	efflux pump conferring antibiotic resistance	-	-	27.8	86.9	2.2e-13	168
gene1459	Chr1	SMVS	adeR	ARO:3000553	AdeR is a positive regulator of AdeABC efflux system. AdeR inactivation leads to susceptibility to aminoglycoside antibiotics.	efflux pump conferring antibiotic resistance;gene modulating antibiotic efflux	glycylcycline;tetracycline antibiotic	antibiotic efflux	34.5	23	6.5e-10	141
gene1460	Chr1	SMVS	vanSC	ARO:3002933	vanSC is a vanS variant found in the vanC gene cluster	glycopeptide resistance gene;gene conferring antibiotic resistance via molecular bypass;antibiotic resistance gene cluster, cassette, or operon	-	-	23.7	38.5	1.7e-08	130
gene1467	Chr1	SMVS	vgaE	ARO:3002833	vgaE is an efflux protein expressed in staphylococci that confers resistance to streptogramin A antibiotics and related compounds. It is associated with transposon DNA.	efflux pump conferring antibiotic resistance	pleuromutilin antibiotic;streptogramin antibiotic	antibiotic target protection	33.5	66.2	3.7e-51	497
gene1485	Chr1	SMVS	macB	ARO:3000535	MacB is an ATP-binding cassette (ABC) transporter that exports macrolides with 14- or 15- membered lactones. It forms an antibiotic efflux complex with MacA and TolC.	efflux pump conferring antibiotic resistance	macrolide antibiotic	antibiotic efflux	31.6	56.7	6.2e-24	261
gene1519	Chr1	SMVS	srmB	ARO:3002828	srmB is an efflux pump found in Streptomyces ambofaciens that confers resistance to spiramycin	efflux pump conferring antibiotic resistance	-	-	31.9	79.9	4e-60	575
gene1530	Chr1	SMVS	sav1866	ARO:3000489	Sav1866 is a multidrug efflux pump in the Gram-positive Staphylococcus aureus. It is a homolog of the human ABC transporter Mdr1 and pumps out toxic compounds including verapamil	efflux pump conferring antibiotic resistance	-	-	31	96.2	1.4e-62	596
gene1543	Chr1	SMVS	macB	ARO:3000535	MacB is an ATP-binding cassette (ABC) transporter that exports macrolides with 14- or 15- membered lactones. It forms an antibiotic efflux complex with MacA and TolC.	efflux pump conferring antibiotic resistance	macrolide antibiotic	antibiotic efflux	36	88	2.1e-33	341
gene1551	Chr1	SMVS	OpmH	ARO:3003682	OpmH is an outer membrane efflux protein required for triclosan-specific efflux pump function.	efflux pump conferring antibiotic resistance	triclosan	antibiotic efflux	21.8	88.5	1.1e-16	199
gene1575	Chr1	SMVS	qacA	ARO:3003046	qacA is a subunit of the qac multidrug efflux pump	efflux pump conferring antibiotic resistance	fluoroquinolone antibiotic	antibiotic efflux	27.3	43.5	2e-12	162
gene1598	Chr1	SMVS	vanSI	ARO:3003726	VanSI is a vanS variant found in the vanI gene cluster, it is a histidine kinase.	glycopeptide resistance gene;gene conferring antibiotic resistance via molecular bypass;antibiotic resistance gene cluster, cassette, or operon	-	-	31.5	78.1	3.7e-10	139
gene1613	Chr1	SMVS	macB	ARO:3000535	MacB is an ATP-binding cassette (ABC) transporter that exports macrolides with 14- or 15- membered lactones. It forms an antibiotic efflux complex with MacA and TolC.	efflux pump conferring antibiotic resistance	macrolide antibiotic	antibiotic efflux	36	88.3	3.4e-31	322
gene1644	Chr1	SMVS	mexN	ARO:3003705	MexN is the inner membrane transporter of the MexMN-OprM multidrug efflux complex.	efflux pump conferring antibiotic resistance	phenicol antibiotic	antibiotic efflux	24.3	98	6.4e-63	601
gene1808	Chr1	SMVS	Mycobacterium tuberculosis ndh mutant conferring resistance to isoniazid	ARO:3003461	Mutations in the Mycobacterium tuberculosis ndh gene that results in increased resistance to isoniazid.	antibiotic resistant gene variant or mutant;isoniazid resistance gene	isoniazid	antibiotic target alteration	26.9	86.1	1.1e-23	259
gene1812	Chr1	SMVS	vatB	ARO:3002841	vatB is a plasmid-mediated acetyltransferase found in Staphylococcus aureus	antibiotic inactivation enzyme;streptogramin resistance gene	streptogramin antibiotic	antibiotic inactivation	45.6	33.3	2.9e-12	158
gene1816	Chr1	SMVS	abeM	ARO:3000753	AbeM is an multidrug efflux pump found in Acinetobacter baumannii.	efflux pump conferring antibiotic resistance	acridine dye;fluoroquinolone antibiotic;triclosan	antibiotic efflux	25.2	96.4	7.3e-32	330
gene1848	Chr1	SMVS	Staphylococcus aureus pgsA mutations conferring resistance to daptomycin	ARO:3003323	Point mutations that occur within Staphylococcus aureus pgsA gene resulting in resistance to daptomycin	antibiotic resistant gene variant or mutant;lipopeptide antibiotic resistance gene	-	-	30.5	94.1	1.7e-14	177
gene1850	Chr1	SMVS	Enterococcus faecium liaR mutant conferring daptomycin resistance	ARO:3003078	liaR is a response regulator found in the liaFSR signal transduction pathway. Mutations confer daptomycin resistance.	peptide antibiotic resistance gene;antibiotic resistant gene variant or mutant;lipopeptide antibiotic resistance gene	peptide antibiotic	antibiotic target alteration	32.6	97.3	2.8e-25	270
gene1859	Chr1	SMVS	vanRF	ARO:3002925	vanRF is a vanR variant found in the vanF gene cluster	glycopeptide resistance gene;gene conferring antibiotic resistance via molecular bypass;antibiotic resistance gene cluster, cassette, or operon	-	-	31.1	13.9	9.1e-12	159
gene1871	Chr1	SMVS	lmrD	ARO:3002882	lmrD is a chromosomally-encoded efflux pump that confers resistance to lincosamides in Streptomyces lincolnensis and Lactococcus lactis. It can dimerize with lmrC	efflux pump conferring antibiotic resistance	-	-	26.1	88.7	4.7e-16	191
gene1882	Chr1	SMVS	mexK	ARO:3003693	mexK is the inner membrane resistance-nodulation-cell division (RND) transporter in the MexJK multidrug efflux protein.	efflux pump conferring antibiotic resistance	macrolide antibiotic;tetracycline antibiotic;triclosan	antibiotic efflux	32.1	96.8	2.1e-159	1433
gene1883	Chr1	SMVS	mexJ	ARO:3003692	mexJ is the membrane fusion protein of the MexJK multidrug efflux protein.	efflux pump conferring antibiotic resistance	macrolide antibiotic;tetracycline antibiotic;triclosan	antibiotic efflux	27.1	89	6.7e-25	269
gene1884	Chr1	SMVS	mexA	ARO:3000377	MexA is the membrane fusion protein of the MexAB-OprM multidrug efflux complex.	efflux pump conferring antibiotic resistance	aminocoumarin antibiotic;carbapenem;cephalosporin;cephamycin;diaminopyrimidine antibiotic;fluoroquinolone antibiotic;macrolide antibiotic;monobactam;penam;penem;peptide antibiotic;phenicol antibiotic;sulfonamide antibiotic;tetracycline antibiotic	antibiotic efflux	26.9	95.9	1e-17	207
gene1893	Chr1	SMVS	bcrA	ARO:3002987	bcrA is an ABC transporter found in Bacillus licheniformis that confers bacitracin resistance	efflux pump conferring antibiotic resistance	-	-	24.7	71.6	1.7e-14	179
gene1894	Chr1	SMVS	bcrA	ARO:3002987	bcrA is an ABC transporter found in Bacillus licheniformis that confers bacitracin resistance	efflux pump conferring antibiotic resistance	-	-	28.5	88.1	1.7e-20	230
gene1906	Chr1	SMVS	tet35	ARO:3000481	Tet35 is a tetracycline efflux pump found in the Gram-negative Vibrio and Stenotrophomonas. It is unrelated to other tet resistance genes.	efflux pump conferring antibiotic resistance	tetracycline antibiotic	antibiotic efflux	79	68.9	6.4e-160	1435
gene1907	Chr1	SMVS	H-NS	ARO:3000676	H-NS is a histone-like protein involved in global gene regulation in Gram-negative bacteria. It is a repressor of the membrane fusion protein genes acrE	efflux pump conferring antibiotic resistance;gene modulating antibiotic efflux	cephalosporin;cephamycin;fluoroquinolone antibiotic;macrolide antibiotic;penam;tetracycline antibiotic	antibiotic efflux	55.1	100	7.8e-30	308
gene1929	Chr1	SMVS	patA	ARO:3000024	PatA is an ABC transporter of Streptococcus pneumoniae that interacts with PatB to confer fluoroquinolone resistance.	efflux pump conferring antibiotic resistance	fluoroquinolone antibiotic	antibiotic efflux	33.3	88.8	1.4e-45	448
gene1940	Chr1	SMVS	lmrD	ARO:3002882	lmrD is a chromosomally-encoded efflux pump that confers resistance to lincosamides in Streptomyces lincolnensis and Lactococcus lactis. It can dimerize with lmrC	efflux pump conferring antibiotic resistance	-	-	25.8	54.3	2e-23	258
gene1949	Chr1	SMVS	Pseudomonas mutant PhoP conferring resistance to colistin	ARO:3003895	Mutations in Pseudomonas aeruginosa PhoP of the two-component PhoPQ regulatory system. Presence of mutation confers resistance to colistin.	efflux pump conferring antibiotic resistance;polymyxin resistance gene;gene modulating antibiotic efflux;gene altering cell wall charge conferring antibiotic resistance	-	-	36.6	89.3	2.6e-30	314
gene1954	Chr1	SMVS	evgS	ARO:3000833	EvgS is a sensor protein that phosphorylates the regulatory protein EvgA.	efflux pump conferring antibiotic resistance;gene modulating antibiotic efflux	fluoroquinolone antibiotic;macrolide antibiotic;penam;tetracycline antibiotic	antibiotic efflux	28.1	62.6	7.7e-53	513
gene1976	Chr1	SMVS	evgS	ARO:3000833	EvgS is a sensor protein that phosphorylates the regulatory protein EvgA.	efflux pump conferring antibiotic resistance;gene modulating antibiotic efflux	fluoroquinolone antibiotic;macrolide antibiotic;penam;tetracycline antibiotic	antibiotic efflux	32.3	48	1.5e-51	502
gene2026	Chr1	SMVS	mtrA	ARO:3000816	MtrA is a transcriptional activator of the MtrCDE multidrug efflux pump of Neisseria gonorrhoeae.	efflux pump conferring antibiotic resistance;gene modulating antibiotic efflux	macrolide antibiotic;penam	antibiotic efflux	35.5	97.9	5.5e-39	389
gene2094	Chr1	SMVS	vgaB	ARO:3000118	Vga(B) is an efflux protein expressed in staphylococci that confers resistance to streptogramin A antibiotics and related compounds. It is associated with plasmid DNA.	efflux pump conferring antibiotic resistance	pleuromutilin antibiotic;streptogramin antibiotic	antibiotic target protection	28.3	95.1	5.4e-14	173
gene2099	Chr1	SMVS	mtrA	ARO:3000816	MtrA is a transcriptional activator of the MtrCDE multidrug efflux pump of Neisseria gonorrhoeae.	efflux pump conferring antibiotic resistance;gene modulating antibiotic efflux	macrolide antibiotic;penam	antibiotic efflux	29.8	34.3	1.6e-08	128
gene2102	Chr1	SMVS	mtrA	ARO:3000816	MtrA is a transcriptional activator of the MtrCDE multidrug efflux pump of Neisseria gonorrhoeae.	efflux pump conferring antibiotic resistance;gene modulating antibiotic efflux	macrolide antibiotic;penam	antibiotic efflux	33.1	96	6.2e-13	162
gene2119	Chr1	SMVS	bcrA	ARO:3002987	bcrA is an ABC transporter found in Bacillus licheniformis that confers bacitracin resistance	efflux pump conferring antibiotic resistance	-	-	27.9	91.2	1.7e-20	230
gene2129	Chr1	SMVS	vanHO	ARO:3002948	vanHO is a vanH variant in the vanO gene cluster	glycopeptide resistance gene;gene conferring antibiotic resistance via molecular bypass;antibiotic resistance gene cluster, cassette, or operon	-	-	26.3	60.6	1.1e-20	233
gene2196	Chr1	SMVS	NmcR	ARO:3003665	NmcR is a homolog of the LysR regulator found in Enterobacter cloacae that contribute to the regulation of NmcA beta-lactamase	antibiotic inactivation enzyme;beta-lactam resistance gene;gene modulating beta-lactam resistance	carbapenem;cephalosporin;cephamycin;penam	antibiotic inactivation	32.4	94.9	3.2e-36	366
gene2231	Chr1	SMVS	rosB	ARO:3003049	rosB is a potassium antiporter in Yersinia that confers resistance to cationic antimicrobial peptides such as polymyxin B	efflux pump conferring antibiotic resistance	peptide antibiotic	antibiotic efflux	29	46.4	4.3e-07	117
gene2309	Chr1	SMVS	tet35	ARO:3000481	Tet35 is a tetracycline efflux pump found in the Gram-negative Vibrio and Stenotrophomonas. It is unrelated to other tet resistance genes.	efflux pump conferring antibiotic resistance	tetracycline antibiotic	antibiotic efflux	31.6	62.1	9.1e-39	390
gene2322	Chr1	SMVS	clbB	ARO:3002815	clbB is a plasmid-encoded cfr gene found in Bacillus brevis	linezolid resistance gene;lincosamide resistance gene;macrolide resistance gene;antibiotic target modifying enzyme;phenicol resistance gene;streptogramin resistance gene	-	-	34.8	86.9	3.9e-47	461
gene2336	Chr1	SMVS	mexW	ARO:3003031	MexW is the RND-type membrane protein of the efflux complex MexVW-OprM.	efflux pump conferring antibiotic resistance	acridine dye;fluoroquinolone antibiotic;macrolide antibiotic;phenicol antibiotic;tetracycline antibiotic	antibiotic efflux	35.7	97.6	2.1e-167	1502
gene2337	Chr1	SMVS	mexV	ARO:3003030	MexV is the membrane fusion protein of the MexVW-OprM multidrug efflux complex.	efflux pump conferring antibiotic resistance	acridine dye;fluoroquinolone antibiotic;macrolide antibiotic;phenicol antibiotic;tetracycline antibiotic	antibiotic efflux	29.2	89.1	2.2e-31	325
gene2343	Chr1	SMVS	leuO	ARO:3003843	leuO	sulfonamide resistance gene;gene modulating antibiotic efflux	-	-	27.3	58.9	3.3e-15	185
gene2346	Chr1	SMVS	novA	ARO:3002522	A type III ABC transporter	efflux pump conferring antibiotic resistance	-	-	30.3	81.6	2.9e-23	254
gene2351	Chr1	SMVS	baeS	ARO:3000829	BaeS is a sensor kinase in the BaeSR regulatory system. While it phosphorylates BaeR to increase its activity	efflux pump conferring antibiotic resistance;gene modulating antibiotic efflux	aminocoumarin antibiotic;aminoglycoside antibiotic	antibiotic efflux	30.8	53.4	2.8e-28	299
gene2352	Chr1	SMVS	arlR	ARO:3000838	ArlR is a response regulator that binds to the norA promoter to activate expression. ArlR must first be phosphorylated by ArlS.	efflux pump conferring antibiotic resistance;gene modulating antibiotic efflux	acridine dye;fluoroquinolone antibiotic	antibiotic efflux	38.6	96.1	6.1e-43	423
gene2398	Chr1	SMVS	tetT	ARO:3000193	Tet(T) is a ribosomal protection protein of streptococci. It is similar to Tet(Q).	antibiotic target protection protein;tetracycline resistance gene	tetracycline antibiotic	antibiotic target protection	28.1	95.5	5.7e-68	643
gene2426	Chr1	SMVS	LpxC	ARO:3003574	The LpxC gene is widely known to be involved in the biosynthesis of lipid A in Gram-negative bacteria and mutations to this gene may cause resistance to antimicrobial peptides that target the outer membrane	gene conferring antibiotic resistance via molecular bypass;polymyxin resistance gene;antibiotic resistant gene variant or mutant	-	-	50.9	97.3	2.1e-88	816
gene2437	Chr1	SMVS	Neisseria meningititis PBP2 conferring resistance to beta-lactam	ARO:3003937	Point mutation in Neisseria meningititis PBP2 (penA) decreases affinity between beta-lactam antibiotic molecule and PBP2	antibiotic resistant gene variant or mutant;beta-lactam resistance gene	carbapenem;cephalosporin;cephamycin;monobactam;penam	antibiotic target alteration	38.6	98.4	4.7e-108	988
gene2458	Chr1	SMVS	Salmonella enterica parC conferring resistance to fluoroquinolones	ARO:3003939	Point mutations in Salmonella parC gene implicated in decreased susceptibility to fluoroquinolone antibiotics	antibiotic resistant gene variant or mutant;fluoroquinolone resistance gene	fluoroquinolone antibiotic	antibiotic target alteration	69.5	97.2	0	2756
gene2459	Chr1	SMVS	Salmonella serovars parE conferring resistance to fluoroquinolones	ARO:3003317	Point mutation in Salmonella serovars parE resulting in fluoroquinolones resistance	antibiotic resistant gene variant or mutant;fluoroquinolone resistance gene	fluoroquinolone antibiotic	antibiotic target alteration	79	100	2.5e-304	2681
gene2464	Chr1	SMVS	tolC	ARO:3000237	TolC is a protein subunit of many multidrug efflux complexes in Gram negative bacteria. It is an outer membrane efflux protein and is constitutively open. Regulation of efflux activity is often at its periplasmic entrance by other components of the efflux complex.	efflux pump conferring antibiotic resistance	aminocoumarin antibiotic;cephalosporin;cephamycin;fluoroquinolone antibiotic;glycylcycline;macrolide antibiotic;penam;phenicol antibiotic;rifamycin antibiotic;tetracycline antibiotic;triclosan	antibiotic efflux	46.2	99.1	1e-102	941
gene2495	Chr1	SMVS	tetS	ARO:3000192	Tet(S) is a ribosomal protection protein found in Gram-positive and Gram-negative strains. It is similar to tet(M) and tet(O).	antibiotic target protection protein;tetracycline resistance gene	tetracycline antibiotic	antibiotic target protection	24.9	83.7	8e-38	382
gene2503	Chr1	SMVS	CdeA	ARO:3003835	Clostridium difficile and Escherichia coli multidrug efflux transporter with antiporter function. Confers resistance to fluoroquinolones in E. coli and acriflavin in C.difficile.	efflux pump conferring antibiotic resistance	acridine dye;fluoroquinolone antibiotic	antibiotic efflux	27.6	92.2	5.2e-46	452
gene2519	Chr1	SMVS	vanRA	ARO:3002919	vanRA	glycopeptide resistance gene;gene conferring antibiotic resistance via molecular bypass;antibiotic resistance gene cluster, cassette, or operon	glycopeptide antibiotic	antibiotic target alteration	35.1	95.4	1.9e-34	350
gene2537	Chr1	SMVS	evgS	ARO:3000833	EvgS is a sensor protein that phosphorylates the regulatory protein EvgA.	efflux pump conferring antibiotic resistance;gene modulating antibiotic efflux	fluoroquinolone antibiotic;macrolide antibiotic;penam;tetracycline antibiotic	antibiotic efflux	32.6	27.2	8.3e-30	315
gene2544	Chr1	SMVS	tetB(P)	ARO:3000195	TetB(P) is a tetracycline ribosomal protection protein found on the same operon as tetA(P)	antibiotic target protection protein;tetracycline resistance gene	tetracycline antibiotic	antibiotic target protection	37.5	25	9.7e-24	261
gene2562	Chr1	SMVS	vanHB	ARO:3002943	vanHB is a vanH variant in the vanB gene cluster	glycopeptide resistance gene;gene conferring antibiotic resistance via molecular bypass;antibiotic resistance gene cluster, cassette, or operon	glycopeptide antibiotic	antibiotic target alteration	31.7	52.6	5.1e-24	262
gene2566	Chr1	SMVS	leuO	ARO:3003843	leuO	sulfonamide resistance gene;gene modulating antibiotic efflux	-	-	52.5	91	2.3e-80	747
gene2613	Chr1	SMVS	aminocoumarin resistant alaS	ARO:3003830	alanyl-tRNA synthetase conferring resistance to novobiocin in Escherichia coli	aminocoumarin resistance gene	-	-	67.1	100	0	3028
gene2664	Chr1	SMVS	emrE	ARO:3000264	EmrE is a small multidrug transporter that functions as a homodimer and that couples the efflux of small polyaromatic cations from the cell with the import of protons down an electrochemical gradient. EmrE is found in E. coli and P. aeruginosa.	efflux pump conferring antibiotic resistance	-	-	42.7	99.1	3e-19	216
gene2687	Chr1	SMVS	oleC	ARO:3003748	oleC is an ABC transporter isolated from Streptomyces antibioticus and is involved in oleandomycin secretion.	efflux pump conferring antibiotic resistance	-	-	29.3	90.2	6.8e-19	216
gene2692	Chr1	SMVS	drrA	ARO:3003944	Doxorubicin resistance ATP-binding protein DrrA (DrrA) is part of the drrAB efflux pump.	efflux pump conferring antibiotic resistance	-	-	28.7	72.3	2.2e-15	186
gene2721	Chr1	SMVS	oleC	ARO:3003748	oleC is an ABC transporter isolated from Streptomyces antibioticus and is involved in oleandomycin secretion.	efflux pump conferring antibiotic resistance	-	-	31.8	92.7	2.4e-18	211
gene2736	Chr1	SMVS	msbA	ARO:3003950	MsbA is a multidrug resistance transporter homolog from E. coli and belongs to a superfamily of transporters that contain an adenosine triphosphate (ATP) binding cassette (ABC) which is also called a nucleotide-binding domain (NBD). MsbA is a member of the MDR-ABC transporter group by sequence homology. MsbA transports lipid A	efflux pump conferring antibiotic resistance	nitroimidazole antibiotic	antibiotic efflux	28.9	88.1	6.6e-16	190
gene2743	Chr1	SMVS	vanTG	ARO:3002972	vanTG is a vanT variant found in the vanG gene cluster	glycopeptide resistance gene;gene conferring antibiotic resistance via molecular bypass;antibiotic resistance gene cluster, cassette, or operon	glycopeptide antibiotic	antibiotic target alteration	30.8	98.3	2.7e-45	445
gene2752	Chr1	SMVS	Escherichia coli EF-Tu mutants conferring resistance to Enacyloxin IIa	ARO:3003370	Sequence variants of Escherichia coli elongation factor Tu that confer resistance to Enacyloxin IIa	antibiotic resistant gene variant or mutant;elfamycin resistance gene	-	-	85.5	99.5	3.2e-201	1790
gene2753	Chr1	SMVS	tetT	ARO:3000193	Tet(T) is a ribosomal protection protein of streptococci. It is similar to Tet(Q).	antibiotic target protection protein;tetracycline resistance gene	tetracycline antibiotic	antibiotic target protection	27.9	96	3.3e-71	671
gene2755	Chr1	SMVS	Mycobacterium tuberculosis rpsL mutations conferring resistance to Streptomycin	ARO:3003395	Ribosomal protein S12 stabilizes the highly conserved	antibiotic resistant gene variant or mutant;aminoglycoside resistance gene	aminoglycoside antibiotic	antibiotic target alteration	69.9	99.2	2.1e-45	442
gene2797	Chr1	SMVS	Staphylococcus aureus rpoC conferring resistance to daptomycin	ARO:3003291	Point mutations that occurs in Staphylococcus aureus rpoC resulting in resistance to daptomycin	antibiotic resistant gene variant or mutant;lipopeptide antibiotic resistance gene	-	-	54.1	66.2	2.5e-296	2615
gene2798	Chr1	SMVS	Escherichia coli rpoB mutants conferring resistance to rifampicin	ARO:3003288	Point mutations that occurs in Escherichia coli rpoB resulting in resistance to rifampicin	rifampin resistance gene;antibiotic resistant gene variant or mutant	peptide antibiotic;rifamycin antibiotic	antibiotic target alteration;antibiotic target replacement	84.8	99.9	0	5924
gene2806	Chr1	SMVS	Escherichia coli EF-Tu mutants conferring resistance to Enacyloxin IIa	ARO:3003370	Sequence variants of Escherichia coli elongation factor Tu that confer resistance to Enacyloxin IIa	antibiotic resistant gene variant or mutant;elfamycin resistance gene	-	-	85.5	99.5	3.2e-201	1790
gene2827	Chr1	SMVS	cpxR	ARO:3000831	CpxR is a regulator that promotes acrD expression when phosphorylated by a cascade involving CpxA	efflux pump conferring antibiotic resistance;gene modulating antibiotic efflux	-	-	61.1	98.7	6.7e-74	690
gene2828	Chr1	SMVS	cpxA	ARO:3000830	CpxA is a membrane-localized sensor kinase that is activated by envelope stress. It starts a kinase cascade that activates CpxR	efflux pump conferring antibiotic resistance;gene modulating antibiotic efflux	aminocoumarin antibiotic;aminoglycoside antibiotic	antibiotic efflux	44.9	98.3	2.5e-96	886
gene2835	Chr1	SMVS	Enterococcus faecium liaR mutant conferring daptomycin resistance	ARO:3003078	liaR is a response regulator found in the liaFSR signal transduction pathway. Mutations confer daptomycin resistance.	peptide antibiotic resistance gene;antibiotic resistant gene variant or mutant;lipopeptide antibiotic resistance gene	peptide antibiotic	antibiotic target alteration	25.9	92.9	1.4e-14	178
gene2855	Chr1	SMVS	golS	ARO:3000504	GolS is a regulator activated by the presence of gold	efflux pump conferring antibiotic resistance;gene modulating antibiotic efflux	carbapenem;cephalosporin;cephamycin;monobactam;penam;penem;phenicol antibiotic	antibiotic efflux	35.6	90.4	1.8e-16	193
gene2886	Chr1	SMVS	fyuA	ARO:3003833	fyuA is a pesticin receptor that is found in E.coli. The fyuA gene encodes the outer membrane receptor for the siderophore yersiniabactin (Ybt) and the hemR gene.	tetracycline resistance gene;aminoglycoside resistance gene	-	-	30.1	25.8	2.8e-08	128
gene2904	Chr1	SMVS	macB	ARO:3000535	MacB is an ATP-binding cassette (ABC) transporter that exports macrolides with 14- or 15- membered lactones. It forms an antibiotic efflux complex with MacA and TolC.	efflux pump conferring antibiotic resistance	macrolide antibiotic	antibiotic efflux	32	87.5	3.8e-29	304
gene2981	Chr1	SMVS	PmrC	ARO:3003576	PmrC mediates the modification of Lipid A by the addition of 4-amino-4-deoxy-L-arabinose (L-Ara4N) and phosphoethanolamine	polymyxin resistance gene;gene altering cell wall charge conferring antibiotic resistance	peptide antibiotic	antibiotic target alteration	35.5	97.7	8.3e-110	1003
gene2986	Chr1	SMVS	macB	ARO:3000535	MacB is an ATP-binding cassette (ABC) transporter that exports macrolides with 14- or 15- membered lactones. It forms an antibiotic efflux complex with MacA and TolC.	efflux pump conferring antibiotic resistance	macrolide antibiotic	antibiotic efflux	31.2	40.2	3.6e-23	256
gene2994	Chr1	SMVS	Klebsiella pneumoniae ramR mutants	ARO:3003380	RamR is a repressor that regulates RamA expression. Mutations lead to the upregulation of AcrAB	efflux pump conferring antibiotic resistance;antibiotic resistant gene variant or mutant;gene modulating antibiotic efflux	cephalosporin;fluoroquinolone antibiotic;glycylcycline;penam;phenicol antibiotic;rifamycin antibiotic;tetracycline antibiotic;triclosan	antibiotic efflux;antibiotic target alteration	38.5	48.7	9.8e-10	136
gene2995	Chr1	SMVS	mexV	ARO:3003030	MexV is the membrane fusion protein of the MexVW-OprM multidrug efflux complex.	efflux pump conferring antibiotic resistance	acridine dye;fluoroquinolone antibiotic;macrolide antibiotic;phenicol antibiotic;tetracycline antibiotic	antibiotic efflux	37.4	97.5	7.1e-62	588
gene2996	Chr1	SMVS	mexW	ARO:3003031	MexW is the RND-type membrane protein of the efflux complex MexVW-OprM.	efflux pump conferring antibiotic resistance	acridine dye;fluoroquinolone antibiotic;macrolide antibiotic;phenicol antibiotic;tetracycline antibiotic	antibiotic efflux	48.8	97	1.7e-270	2391
gene3033	Chr1	SMVS	mexT	ARO:3000814	MexT is a LysR-type transcriptional activator that positively regulates the expression of MexEF-OprN and OprD.	efflux pump conferring antibiotic resistance;gene modulating antibiotic efflux	diaminopyrimidine antibiotic;fluoroquinolone antibiotic;phenicol antibiotic	antibiotic efflux	30.2	97.4	6.4e-35	355
gene3075	Chr1	SMVS	Mycobacterium tuberculosis gidB mutation conferring resistance to streptomycin	ARO:3003470	Specific mutations that occurs on Mycobacterium tuberculosis gidB causing it to be streptomycin resistant	antibiotic target modifying enzyme;antibiotic resistant gene variant or mutant;aminoglycoside resistance gene	aminoglycoside antibiotic	antibiotic target alteration	31.8	71.4	1.1e-17	205
gene3082	Chr1	SMVS	macB	ARO:3000535	MacB is an ATP-binding cassette (ABC) transporter that exports macrolides with 14- or 15- membered lactones. It forms an antibiotic efflux complex with MacA and TolC.	efflux pump conferring antibiotic resistance	macrolide antibiotic	antibiotic efflux	39.1	95.1	2e-36	367
gene3095	Chr2	SMVS	sul2	ARO:3000412	Sul2 is a sulfonamide resistant dihydropteroate synthase of Gram-negative bacteria	antibiotic target replacement protein;sulfonamide resistance gene	sulfonamide antibiotic;sulfone antibiotic	antibiotic target replacement	100	100	6.4e-148	1329
gene3096	Chr2	SMVS	APH(3'')-Ib	ARO:3002639	APH(3'')-Ib is an aminoglycoside phosphotransferase encoded by plasmids	antibiotic inactivation enzyme;aminoglycoside resistance gene	aminoglycoside antibiotic	antibiotic inactivation	99.6	100	6e-159	1424
gene3097	Chr2	SMVS	APH(6)-Id	ARO:3002660	APH(6)-Id is an aminoglycoside phosphotransferase encoded by plasmids	antibiotic inactivation enzyme;aminoglycoside resistance gene	aminoglycoside antibiotic	antibiotic inactivation	99.6	100	1.1e-160	1439
gene3116	Chr2	SMVS	tetR	ARO:3003479	TetR is the repressor of the tetracycline resistance element, its N-terminal region forms a helix-turn-helix structure and binds DNA. Binding of tetracycline to TetR reduces the repressor affinity for the tetracycline resistance gene (tetA) promoter operator sites. Mutations arise within tetR results in lower affinity for tetracyclin	efflux pump conferring antibiotic resistance;antibiotic resistant gene variant or mutant;gene modulating antibiotic efflux	glycylcycline;tetracycline antibiotic	antibiotic efflux;antibiotic target alteration	64.3	99	8e-74	689
gene3117	Chr2	SMVS	tet31	ARO:3000476	Tet31 is a tetracycline efflux pump found in Aeromonas salmonicida	efflux pump conferring antibiotic resistance	tetracycline antibiotic	antibiotic efflux	99.5	100	3.8e-221	1962
gene3119	Chr2	SMVS	sul2	ARO:3000412	Sul2 is a sulfonamide resistant dihydropteroate synthase of Gram-negative bacteria	antibiotic target replacement protein;sulfonamide resistance gene	sulfonamide antibiotic;sulfone antibiotic	antibiotic target replacement	100	100	6.4e-148	1329
