# Supplementary material for: Complete genome analysis of a virulent Vibrio scophthalmi strain VSc190401 isolated from diseased marine fish half-smooth tongue sole, Cynoglossus semilaevis
Source: BMC Microbiol. 2020 Nov 11;20:341. doi: 10.1186/s12866-020-02028-7 (PMC7661262; doi:10.1186/s12866-020-02028-7)
Supplement: Supplementary file 9 — Additional file 9: Table S7. The PHI genes annotation information. [file 12866_2020_2028_MOESM9_ESM.xls]

## Sheet: 病原基因预测详情表
Gene ID	Location	Hit Gene Name	Gene Function	PHI ID	Pathogen Species	Host Species	Host classification	Mutant Phenotype	Disease	Identity(%)	Coverage(%)	Evalue	Score
gene0006	Chr1	HspL	Functions as a VirB8 chaperone to promote T4SS-mediated DNA transfer	PHI:2657	Agrobacterium tumefaciens	Solanum tuberosum (related: potato)	Eudicots	reduced virulence	Crown gall disease	56.8	93.8	6e-40	400
gene0016	Chr1	MoIlv1	Threonine deaminase	PHI:3257	Magnaporthe oryzae	Oryza sativa (related: rice)	Monocots	reduced virulence	Rice blast	51	97.5	4.7e-135	1225
gene0017	Chr1	edd	6-Phosphogluconate dehydratase	PHI:6698	Vibrio cholerae	Oryctolagus cuniculus (related: rabbit);Mus musculus (related: house mouse)	Rabbits & hares;Rodents	reduced virulence	Cholera	28.4	95.8	1.3e-43	437
gene0020	Chr1	MoIlv2	Acetolactate synthases	PHI:3975	Magnaporthe oryzae	Hordeum vulgare (related: barley);Oryza sativa (related: rice)	Monocots	loss of pathogenicity	Rice blast	40.8	99.3	1.7e-114	1048
gene0032	Chr1	rsmB	Modulates plant cell wall–degrading enzymes	PHI:2694	Pectobacterium atrosepticum	Solanum tuberosum (related: potato)	Eudicots	reduced virulence;loss of pathogenicity	Rotting of tubers;blackleg disease of the plant stem	58	99.3	1.5e-139	1263
gene0033	Chr1	FMT	formyl methionyl transferase	PHI:3999	Staphylococcus aureus	Mus musculus (related: house mouse)	Rodents	reduced virulence	Skin infections;respiratory diseases;food poisoning	39.3	94.3	1e-60	582
gene0039	Chr1	ADE2	Phosphoribosylaminoimidazole carboxylase	PHI:14	Cryptococcus neoformans	Oryctolagus cuniculus (related: rabbit);Caenorhabditis elegans (related: roundworm)	Nematodes;Rabbits & hares	reduced virulence;loss of pathogenicity	Cryptococcosis	32.6	92.6	5.4e-48	473
gene0040	Chr1	ADE2	Phosphoribosylaminoimidazole carboxylase	PHI:501	Saccharomyces cerevisiae	Mus musculus (related: house mouse)	Rodents	reduced virulence	No data found	55.1	98.1	8.7e-40	399
gene0054	Chr1	DipA	phosphodiesterases	PHI:3042	Pseudomonas aeruginosa	Mus musculus (related: house mouse)	Rodents	reduced virulence	Septicemia	34.4	52.6	3.3e-69	659
gene0055	Chr1	LuxO	Quorum-sensing regulator	PHI:708	Vibrio cholerae	Mus musculus (related: house mouse)	Rodents	reduced virulence	Cholera	39.2	97.9	1.3e-83	781
gene0056	Chr1	BOS1	Histidine Kinase	PHI:550	Botrytis cinerea	Phaseolus vulgaris (related: string bean);Solanum lycopersicum (related: tomato)	Eudicots	reduced virulence	Grey mould	27.1	67.6	3e-13	173
gene0065	Chr1	PCK1	Phosphoenolpyruvate carboxykinase	PHI:424	Cryptococcus neoformans	Mus musculus (related: house mouse)	Rodents	reduced virulence	Cryptococcosis	43.8	91	5.1e-116	1061
gene0069	Chr1	gspD	Type II secretion (T2S) system that is responsible for secretion of LipA	PHI:6493	Acinetobacter baumannii	Mus musculus (related: house mouse)	Rodents	reduced virulence	Nosocomial infections	34.2	93.5	2.9e-92	857
gene0070	Chr1	pilT	Twitching motility	PHI:6363	Pantoea ananatis	Allium cepa (related: onion)	Monocots	reduced virulence	No data found	42.2	34.2	1.3e-25	281
gene0082	Chr1	envZ	Regulators of systemic infection	PHI:2686	Salmonella enterica	Mus musculus (related: house mouse)	Rodents	reduced virulence	Food poisoning	48.4	98.8	2.1e-112	1029
gene0083	Chr1	ompR	Regulators of systemic infection	PHI:2685	Salmonella enterica	Mus musculus (related: house mouse)	Rodents	reduced virulence	Food poisoning	83.3	100	2.5e-115	1052
gene0100	Chr1	pnp	polynucleotide phosphorylase, an exoribonuclease involved in RNA processing and degradation	PHI:3878	Salmonella enterica	Sus scrofa (related: pig)	Even-toed ungulates	reduced virulence	Food poisoning	40	11	3.5e-09	141
gene0107	Chr1	HEX1	beta-hexosaminidase	PHI:4987	Candida albicans	Mus musculus (related: house mouse)	Rodents	reduced virulence	Disseminated candidiasis	29.6	29.2	1e-20	241
gene0109	Chr1	Mfd	DNA repair	PHI:6483	Bacillus cereus	Mus musculus (related: house mouse)	Rodents	loss of pathogenicity	nausea;Diarrhea;vomiting	33.3	67.5	2.2e-63	608
gene0111	Chr1	relA	Bi-functional protein with (p)ppGpp synthetase and hydrolase domains	PHI:6720	Streptococcus suis	Mus musculus (related: house mouse)	Rodents	reduced virulence	Streptococcal toxic shock syndrome	39.1	99.4	1.3e-148	1343
gene0120	Chr1	URA5	orotidine monophosphate pyrophosphorylase	PHI:687	Cryptococcus neoformans	Mus musculus (related: house mouse)	Rodents	reduced virulence	Cryptococcosis	51	96.7	1.1e-53	520
gene0122	Chr1	PA3242	acyltransferases	PHI:3787	Pseudomonas aeruginosa	Tenebrio molitor (related: yellow mealworm)	Beetles	increased virulence (hypervirulence)	Infections	37.1	93.7	8.5e-55	531
gene0125	Chr1	tsr	Methyl-accepting chemotaxis protein	PHI:6981	Salmonella enterica	Homo sapiens (related: human)	Primates	reduced virulence	Salmonellosis	25	68.2	4.9e-29	311
gene0126	Chr1	radC	DNA repair	PHI:4701	Streptococcus pneumoniae	Mus musculus (related: house mouse)	Rodents	reduced virulence	Pneumococcal pneumonia	34.4	79	2.4e-34	354
gene0129	Chr1	PtdA	PEA transferases	PHI:4911	Haemophilus ducreyi	Homo sapiens (related: human)	Primates	unaffected pathogenicity	Chancroid	30.7	93.9	2.3e-57	555
gene0131	Chr1	Rv2924c	Formamidopyrimidine-DNA-glycosylase	PHI:3627	Mycobacterium tuberculosis	Mus musculus (related: house mouse)	Rodents	unaffected pathogenicity	Tuberculosis	31.6	99.6	4e-37	378
gene0144	Chr1	UGD1	UDP-glucose dehydrogenase	PHI:387	Cryptococcus neoformans	Mus musculus (related: house mouse)	Rodents	loss of pathogenicity	Cryptococcosis	22.6	93.6	6.4e-20	231
gene0147	Chr1	TcGALE	UDP-glucose 4 -epimerase is encoded by the TcGALE gene	PHI:2589	Trypanosoma cruzi	Lethal pathogen phenotype	Lethal pathogen phenotype	lethal	Chagas disease	25.2	58.2	1.9e-13	175
gene0150	Chr1	gigX3	3-oxoacyl-ACP synthase	PHI:6955	Xanthomonas oryzae	Oryza sativa (related: rice)	Monocots	increased virulence (hypervirulence)	Bacterial leaf blight	34.3	99	2.6e-42	423
gene0152	Chr1	fabG2	3-ketoacyl-acyl carrier protein reductase	PHI:5272	Ralstonia solanacearum	Solanum lycopersicum (related: tomato)	Eudicots	reduced virulence	Bacterial wilt	32.1	97.6	1.8e-20	234
gene0155	Chr1	pchD	Iron siderophore;Pyochelin biosynthesis protein	PHI:6938;PHI:6989	Pseudomonas aeruginosa	Mus musculus (related: house mouse)	Rodents	loss of pathogenicity;reduced virulence;increased virulence (hypervirulence)	Pneumonia;Opportunistic infections	28.5	57.9	4.7e-22	250
gene0166	Chr1	gumD	no data found	PHI:2937	Xylella fastidiosa	Vitis vinifera (related: wine grape)	Eudicots	loss of pathogenicity	Pierce's disease	36.5	85	1.1e-28	304
gene0169	Chr1	wbtA	no data found	PHI:4729	Francisella tularensis	Mus musculus (related: house mouse)	Rodents	reduced virulence	Tularemia	42.9	75.2	6.5e-94	871
gene0178	Chr1	GroEL	folding of newly synthesized proteins, preventing misfolding and aggregation	PHI:3085	Porphyromonas gingivalis	Rattus (related: rat)	Rodents	increased virulence (hypervirulence)	Periodontitis	60.6	98.9	5.6e-179	1604
gene0179	Chr1	DgcP	Diguanylate cyclase	PHI:4663	Pseudomonas aeruginosa	Mus musculus (related: house mouse)	Rodents	reduced virulence	Nosocomial infections	35.9	35.5	4.1e-21	242
gene0184	Chr1	CBL1	Cystathionine beta-lyase	PHI:443	Fusarium graminearum	Zea mays (related: maize);Triticum aestivum (related: bread wheat)	Monocots	reduced virulence	Fusarium ear blight	35.6	94.1	2.6e-61	588
gene0185	Chr1	metJ	Repressor of the methionine biosynthesis regulon	PHI:2695	Pectobacterium atrosepticum	Solanum tuberosum (related: potato)	Eudicots	reduced virulence	Rotting of tubers;blackleg disease of the plant stem	79.8	99	7e-46	450
gene0193	Chr1	ClpX	Part of proteolytic complex	PHI:3004	Staphylococcus aureus	Mus musculus (related: house mouse)	Rodents	reduced virulence	Skin infections;respiratory diseases;food poisoning	47.3	23.9	1.5e-20	237
gene0197	Chr1	frdA	Fumarate reductase	PHI:2960	Edwardsiella ictaluri	Ictalurus punctatus (related: channel catfish)	Bony fishes	reduced virulence	Enteric septicemia	71.8	99	3.2e-260	2305
gene0203	Chr1	AphA	Virulence activator	PHI:711	Vibrio cholerae	Mus musculus (related: house mouse)	Rodents	reduced virulence	Cholera	85.5	100	2e-85	793
gene0206	Chr1	MoARG5,6	Arginine biosynthesis	PHI:5233	Magnaporthe oryzae	Hordeum vulgare (related: barley)	Monocots	loss of pathogenicity	Rice blast	29.1	97.9	1.4e-31	331
gene0207	Chr1	argB	Acetylglutamate kinase	PHI:2633	Staphylococcus aureus	Mus musculus (related: house mouse)	Rodents	unaffected pathogenicity	Community-associated and nosocomial infections	30.7	95.8	1.5e-20	235
gene0208	Chr1	MoARG1	Arginine biosynthesis	PHI:5232	Magnaporthe oryzae	Hordeum vulgare (related: barley)	Monocots	loss of pathogenicity	Rice blast	41	98	4.5e-77	724
gene0209	Chr1	argGH	Arginine Synthesis	PHI:4922	Streptococcus pneumoniae	Mus musculus (related: house mouse)	Rodents	reduced virulence	Pneumococcal pneumonia	45.7	98.7	4.1e-111	1018
gene0214	Chr1	SoxR	activate gene expression in response to oxidative stress	PHI:3092	Pantoea stewartii	Zea mays (related: maize)	Monocots	reduced virulence	Stewart's wilt	62.1	98.3	1.2e-106	978
gene0220	Chr1	PilQ	The ligands for TNF-a and IL-8 in a glycan-dependent manner, and their del-etion results in decreased virulence and increased survival in a mouse model	PHI:3827	Neisseria meningitidis	Mus musculus (related: house mouse)	Rodents	reduced virulence	No data found	33.3	98.5	2.7e-77	727
gene0222	Chr1	aroB	3-dehydroquinate synthase	PHI:4250	Burkholderia glumae	Oryza sativa (related: rice)	Monocots	reduced virulence	Panicle blight	49.7	97	2.7e-92	855
gene0229	Chr1	argD	argDgene encodes a predicted N-acetylornithine aminotransferase enzyme	PHI:3126	Erwinia amylovora	Pyrus communis (related: pear);Malus domestica (related: apple)	Eudicots	reduced virulence;loss of pathogenicity	Fire blight	58.4	99.3	2.3e-145	1313
gene0233	Chr1	crp	Regulators of systemic infection	PHI:2684	Salmonella enterica	Mus musculus (related: house mouse)	Rodents	reduced virulence	Food poisoning	95.7	100	5.4e-114	1040
gene0244	Chr1	purA	Pathogenicity island	PHI:2625	Salmonella enterica	Mus musculus (related: house mouse)	Rodents	reduced virulence	Food poisoning	75.6	100	6.8e-196	1749
gene0247	Chr1	ClaSSD1	Regulation of cell wall assembly	PHI:862	Colletotrichum lagenaria	Cucumis sativus (related: cucumber)	Eudicots	loss of pathogenicity	Anthracnose	25.2	57.3	3.9e-27	296
gene0253	Chr1	GzOB009	transcription factor	PHI:1569	Fusarium graminearum	Triticum (related: wheat)	Monocots	lethal	Fusarium ear blight	48	97.4	6e-65	618
gene0270	Chr1	secY	Protein translocase subunit SecY	PHI:5257	Listeria monocytogenes	Mus musculus (related: house mouse)	Rodents	increased virulence (hypervirulence)	Listeriosis	42.3	94.6	4.2e-84	785
gene0283	Chr1	cpdB	2′,3′-Cyclic phosphodiesterase	PHI:7020	Escherichia coli	Gallus gallus (related: chicken)	Birds	reduced virulence	Colibacillosis	65.5	97.2	3.7e-262	2322
gene0285	Chr1	raxP (cysD)	Sulfate adenylyltransferase (ATP) required for Ax21 activity	PHI:1138	Xanthomonas oryzae	Oryza sativa (related: rice)	Monocots	increased virulence (hypervirulence)	Bacterial blight	68.4	98.3	1.4e-118	1081
gene0316	Chr1	ptsN	Part of the pyruvate - tricarboxylic acid cycle node	PHI:3133	Yersinia pseudotuberculosis	Mus musculus (related: house mouse)	Rodents	reduced virulence	Gut-associated diseases;enteritis;diarrhoea;colitis	56.7	97.5	3e-32	333
gene0317	Chr1	yhbH	a novel ribosome-associated modulation protein	PHI:3674;PHI:3680	Erwinia amylovora	Pyrus communis (related: pear);Malus domestica (related: apple)	Eudicots	loss of pathogenicity	Fire blight disease	63.2	100	1.5e-31	326
gene0318	Chr1	rpoN	a nitrogen limitation sigma factor;Sigma factor, regulating essential virulence gene expression	PHI:2906;PHI:3673;PHI:3679	Erwinia amylovora	Pyrus communis (related: pear);Malus domestica (related: apple)	Eudicots	loss of pathogenicity	Fire blight;Fire blight disease	59.8	100	1.6e-161	1453
gene0319	Chr1	StpC	Cysteine protease	PHI:6324	Staphylococcus aureus	Gallus gallus (related: chicken)	Birds	unaffected pathogenicity	Skin infections;respiratory diseases;food poisoning	30.2	92.9	1.4e-25	278
gene0332	Chr1	mrLPAAT1	Lysophosphatidate acyltransferase	PHI:6380	Metarhizium robertsii	Bombyx mori (related: domestic silkworm);Tenebrio molitor (related: yellow mealworm)	Moths;Beetles	reduced virulence	No data found	29.3	97.5	8e-21	237
gene0339	Chr1	cheM	Methyl-accepting chemotaxis protein	PHI:6983	Salmonella enterica	Homo sapiens (related: human)	Primates	reduced virulence	Salmonellosis	29.6	66.5	3.2e-25	278
gene0356	Chr1	pilT	Twitching motility	PHI:6363	Pantoea ananatis	Allium cepa (related: onion)	Monocots	reduced virulence	No data found	47.3	95.9	6.3e-80	748
gene0357	Chr1	pilT	Twitching motility	PHI:6363	Pantoea ananatis	Allium cepa (related: onion)	Monocots	reduced virulence	No data found	38.9	89.1	3.5e-60	578
gene0358	Chr1	FVEG_12521	fusaric acid biosynthesis	PHI:3389	Fusarium verticillioides	Zea mays (related: maize)	Monocots	unaffected pathogenicity	Ear and stalk rot of maize	28	85.3	1.3e-35	367
gene0362	Chr1	galU	Uridine triphosphate (UTP)-glucose-1-phosphate uridylyltransferase	PHI:3112	Xanthomonas campestris	Brassica oleracea (no common name found)	Eudicots	loss of pathogenicity	Black rot disease	48.9	90.7	2.4e-72	682
gene0364	Chr1	SSBX	Single-stranded DNA-binding protein	PHI:2737	Xanthomonas oryzae	Oryza sativa (related: rice)	Monocots	reduced virulence	Leaf blight	49.7	98.9	1.7e-31	328
gene0370	Chr1	T3SS	Tool for translocating pathogen effectors to monocot cells	PHI:2754	Burkholderia glumae	Oryza sativa (related: rice)	Monocots	effector (plant avirulence determinant)	Panicle blight	25.4	73.2	7.3e-17	205
gene0373	Chr1	pilT	Twitching motility	PHI:6363	Pantoea ananatis	Allium cepa (related: onion)	Monocots	reduced virulence	No data found	35.9	32.2	6.3e-24	267
gene0387	Chr1	RNase E	endoribonucleases	PHI:3723	Salmonella enterica	Galleria mellonella (related: greater wax moth)	Moths	reduced virulence	Food poisoning	34.9	94.1	4.5e-71	673
gene0391	Chr1	arcA	Part of the arginine deiminase system	PHI:3473	Streptococcus pneumoniae	Mus musculus (related: house mouse)	Rodents	reduced virulence	Pneumococcal pneumonia	38	99.3	6.6e-76	714
gene0399	Chr1	mdh	Malate dehydrogenase	PHI:2959	Edwardsiella ictaluri	Ictalurus punctatus (related: channel catfish)	Bony fishes	reduced virulence	Enteric septicemia	71.3	99.7	1.1e-120	1099
gene0410	Chr1	RsmA	Posttranscriptional regulator	PHI:2735	Pectobacterium wasabiae	Nicotiana tabacum (related: common tobacco);Solanum tuberosum (related: potato)	Eudicots	increased virulence (hypervirulence)	Soft rot	65.9	98.1	3.6e-99	913
gene0418	Chr1	argF	Ornithine carbamoyltransferase	PHI:2634	Staphylococcus aureus	Mus musculus (related: house mouse)	Rodents	unaffected pathogenicity	Community-associated and nosocomial infections	64.5	98.8	6.3e-125	1136
gene0437	Chr1	pdhR	Part of the pyruvate - tricarboxylic acid cycle node	PHI:3135	Yersinia pseudotuberculosis	Mus musculus (related: house mouse)	Rodents	reduced virulence	Gut-associated diseases;enteritis;diarrhoea;colitis	68.9	100	2e-91	846
gene0440	Chr1	LpdA	Effector (plant avirulence determinant)	PHI:6520	Legionella pneumophila	Mus musculus (related: house mouse)	Rodents	effector (plant avirulence determinant)	Legionellosis or legionnaires's disease	61.9	99.6	7.3e-167	1499
gene0441	Chr1	smcR;SmcR	quorum sensing regulator;major QS regulator	PHI:3055;PHI:4114	Vibrio vulnificus	Tenebrio molitor (related: yellow mealworm);Mus musculus (related: house mouse)	Rodents;Beetles	reduced virulence	Septicemia;Fatal septicemia	80.8	99.5	2.9e-87	809
gene0442	Chr1	XhpT	Response regulator involved in surface attachment, cell–cell aggregation, exopolysaccharide production and virulence	PHI:2936	Xylella fastidiosa	Vitis vinifera (related: wine grape)	Eudicots	reduced virulence	Pierce's disease	24.6	95.9	7.1e-08	124
gene0443	Chr1	Can1	Carbonic Anhydrase	PHI:673	Cryptococcus neoformans	Mus musculus (related: house mouse)	Rodents	unaffected pathogenicity	Cryptococcosis	38.3	85.6	1.7e-30	320
gene0445	Chr1	potA	ABC transporter ATP-binding protein - spermidine/putrescine transport	PHI:6319	Streptococcus pneumoniae	Mus musculus (related: house mouse)	Rodents	reduced virulence	Pneumococcal pneumonia	33	65.1	2.5e-27	294
gene0447	Chr1	Pbl1	Pantothenate- beta -alanine ligase	PHI:2257	Parastagonospora nodorum	Triticum (related: wheat)	Monocots	unaffected pathogenicity	Glume blotch	34.1	88.7	1.8e-38	390
gene0453	Chr1	DksA	Response Regulator	PHI:6508	Salmonella enterica	Mus musculus (related: house mouse)	Rodents	reduced virulence	Salmonellosis	81.9	97.3	1.7e-66	629
gene0455	Chr1	GzOB019	transcription factor	PHI:1579	Fusarium graminearum	Triticum (related: wheat)	Monocots	unaffected pathogenicity	Fusarium ear blight	32.9	54.6	1.1e-58	568
gene0463	Chr1	RavR	bifunctional enzyme involved in c-di-GMP synthesis and degradation	PHI:3108	Xanthomonas campestris	Brassica oleracea (no common name found)	Eudicots	reduced virulence	Black rot disease	45.5	99.1	5e-54	523
gene0464	Chr1	ColS	no data found	PHI:2446	Xanthomonas oryzae	Oryza sativa (related: rice)	Monocots	reduced virulence	Bacterial blight of rice	27.1	61.6	2.2e-15	192
gene0471	Chr1	potA	ABC transporter ATP-binding protein - spermidine/putrescine transport	PHI:6319	Streptococcus pneumoniae	Mus musculus (related: house mouse)	Rodents	reduced virulence	Pneumococcal pneumonia	37.5	95	1.9e-55	537
gene0474	Chr1	xanA	Phosphoglucomutase	PHI:6722	Xanthomonas citri	Citrus aurantiifolia (related: lime)	Eudicots	reduced virulence	Citrus canker	25	93.8	9.1e-21	239
gene0479	Chr1	pstB	phosphate metabolism	PHI:3412	Xanthomonas citri	Citrus limonia (related: mandarin lime);Citrus sinensis (related: sweet orange)	Eudicots	loss of pathogenicity	Citrus canker	30.3	69.2	1.3e-21	245
gene0480	Chr1	pstB	phosphate metabolism	PHI:3412	Xanthomonas citri	Citrus limonia (related: mandarin lime);Citrus sinensis (related: sweet orange)	Eudicots	loss of pathogenicity	Citrus canker	30.6	75.2	8.9e-23	255
gene0484	Chr1	ChiS	two-component sensor histidine kinase	PHI:6655	Vibrio cholerae	Oryctolagus cuniculus (related: rabbit);Mus musculus (related: house mouse)	Rabbits & hares;Rodents	reduced virulence	Cholera	74.7	82.2	5.1e-84	782
gene0486	Chr1	stoS	sensor histidine kinase	PHI:6115	Xanthomonas oryzae	Oryza sativa (related: rice)	Monocots	unaffected pathogenicity	Bacterial leaf blight	33.7	44.6	3.8e-47	469
gene0492	Chr1	MacA	ABC-Type Efﬂux Pump	PHI:3929	Salmonella enterica	Mus musculus (related: house mouse)	Rodents	reduced virulence	Food poisoning;enteritis	23.9	67.3	4.3e-10	146
gene0493	Chr1	AcrD	a resistance-nodulation-cell division (RND) transporter	PHI:4043	Erwinia amylovora	Pyrus communis (related: pear);Malus domestica (related: apple)	Eudicots	unaffected pathogenicity	Fire blight disease	23.1	95.5	5e-51	503
gene0498	Chr1	OmpU	Outer membrane protein	PHI:707	Vibrio cholerae	Mus musculus (related: house mouse)	Rodents	unaffected pathogenicity	Cholera	63.2	100	5.4e-119	1085
gene0503	Chr1	GzOB006	transcription factor	PHI:1566	Fusarium graminearum	Triticum (related: wheat)	Monocots	lethal	Fusarium ear blight	39.9	38.5	5.3e-51	501
gene0511	Chr1	PspK	Pneumococcal surface protein K	PHI:6281	Streptococcus pneumoniae	Chinchilla lanigera (related: long-tailed chinchilla)	Rodents	reduced virulence	Otitis media	38.5	23.1	1.4e-09	145
gene0518	Chr1	dgcB	Diguanylate cyclase	PHI:4633	Burkholderia glumae	Allium cepa (related: onion)	Monocots	reduced virulence	Bacterial panicle blight of rice	42.2	30.9	1.5e-36	376
gene0519	Chr1	barA	no data found	PHI:562	Salmonella enterica	Mus musculus (related: house mouse)	Rodents	unaffected pathogenicity	Gastroenteritis	28.3	55.4	7.7e-41	414
gene0526	Chr1	invA	Invasion and establishment of infection	PHI:4915	Brucella melitensis	Mus musculus (related: house mouse)	Rodents	reduced virulence	Brucellosis	37.9	69.6	8.9e-24	262
gene0547	Chr1	nhaR	Transcriptional activator protein	PHI:3267	Escherichia coli	Mus musculus (related: house mouse)	Rodents	reduced virulence	Infections	62.1	99.6	9.2e-101	927
gene0559	Chr1	NagZ	b-lactamase induction	PHI:3282	Xanthomonas campestris	Brassica oleracea (no common name found)	Eudicots	reduced virulence	Black rot disease	47.3	82.7	3.5e-67	638
gene0560	Chr1	AlgR	Global regulator	PHI:6994	Pseudomonas aeruginosa	Mus musculus (related: house mouse)	Rodents	reduced virulence	Opportunistic infections	31.3	95.5	1.2e-21	244
gene0564	Chr1	ypo2062	putative DNA binding protein	PHI:4185	Yersinia pestis	Mus musculus (related: house mouse)	Rodents	reduced virulence	Bubonic plague	44.3	39	2.3e-22	251
gene0566	Chr1	MacB	ABC-Type Efﬂux Pump	PHI:3928	Salmonella enterica	Mus musculus (related: house mouse)	Rodents	reduced virulence	Food poisoning;enteritis	28	32.1	6.3e-13	172
gene0570	Chr1	MorA	Global/motility Regulator	PHI:4684	Pseudomonas aeruginosa	Homo sapiens (related: human)	Primates	increased virulence (hypervirulence)	Infections	32.1	58.1	7.5e-65	621
gene0573	Chr1	yfiA	no data found	PHI:3675;PHI:3681	Erwinia amylovora	Pyrus communis (related: pear);Malus domestica (related: apple)	Eudicots	unaffected pathogenicity	Fire blight disease	54.6	89.8	8.5e-23	251
gene0578	Chr1	T6SS2	Type VI secretion systems (T6SSs) effectors	PHI:4559	Escherichia coli	Anas platyrhynchos (related: mallard)	Birds	effector (plant avirulence determinant)	Meningitis	36.5	81.3	1e-110	1017
gene0589	Chr1	IscR	Type III secretion system	PHI:3043	Yersinia pseudotuberculosis	Mus musculus (related: house mouse)	Rodents	reduced virulence	Gastrointestinal disease yersiniosis	78	85.2	1.9e-55	534
gene0590	Chr1	nifS	Nitrogen fixation protein	PHI:4210	Mycoplasma agalactiae	Ovis aries (related: sheep)	Even-toed ungulates	loss of pathogenicity	Agalactia syndrome	30.3	56.9	3.2e-14	182
gene0591	Chr1	iscU	Fe–S cluster sensor	PHI:6892	Salmonella enterica	Mus musculus (related: house mouse)	Rodents	reduced virulence	Salmonellosis	86.5	100	7.8e-60	571
gene0594	Chr1	LHS1	Endoplasmic Reticulum Chaperone	PHI:2058	Magnaporthe oryzae	Oryza sativa (related: rice)	Monocots	reduced virulence	Rice blast	25.2	61.1	2.6e-23	262
gene0598	Chr1	Ndk	Host-responsive regulator/Nucleoside diphosphate kinase	PHI:6438	Pseudomonas aeruginosa	Mus musculus (related: house mouse)	Rodents	increased virulence (hypervirulence)	Nosocomial infections	66.7	100	4.3e-51	496
gene0607	Chr1	BbCyp8	Cyclophilin	PHI:6208	Beauveria bassiana	Galleria mellonella (related: greater wax moth)	Moths	unaffected pathogenicity	White muscardine disease	35.2	86.2	3.2e-14	179
gene0619	Chr1	DipA	phosphodiesterases	PHI:3042	Pseudomonas aeruginosa	Mus musculus (related: house mouse)	Rodents	reduced virulence	Septicemia	29.9	38.4	7.4e-11	153
gene0634	Chr1	nrdR	regulator	PHI:3464	Streptococcus pyogenes	Mus musculus (related: house mouse)	Rodents	unaffected pathogenicity;reduced virulence	Toxic shock syndrome	46.9	98.7	9.3e-36	364
gene0655	Chr1	PA3646	acyltransferases	PHI:3784	Pseudomonas aeruginosa	Tenebrio molitor (related: yellow mealworm)	Beetles	reduced virulence	Infections	46.6	98.3	8.3e-80	747
gene0666	Chr1	ipx10	Effector	PHI:2975	Pseudomonas syringae	Arabidopsis thaliana (related: thale cress);Solanum lycopersicum (related: tomato)	Eudicots	effector (plant avirulence determinant)	Bacterial speck of tomato	40.3	54.7	2e-56	547
gene0681	Chr1	potA	ABC transporter ATP-binding protein - spermidine/putrescine transport	PHI:6319	Streptococcus pneumoniae	Mus musculus (related: house mouse)	Rodents	reduced virulence	Pneumococcal pneumonia	35.1	76.5	1.2e-38	392
gene0686	Chr1	glyA	Serine h ydroxymethyltra nsferase	PHI:2962	Edwardsiella ictaluri	Ictalurus punctatus (related: channel catfish)	Bony fishes	reduced virulence	Enteric septicemia	78.4	100	7.2e-195	1740
gene0688	Chr1	lipA	Lipase	PHI:6492	Acinetobacter baumannii	Mus musculus (related: house mouse)	Rodents	reduced virulence	Nosocomial infections	59.6	98.8	3.8e-111	1017
gene0693	Chr1	PA4485	Cell envelope protein	PHI:5448	Pseudomonas aeruginosa	Mus musculus (related: house mouse);Galleria mellonella (related: greater wax moth)	Moths;Rodents	unaffected pathogenicity	Nosocomial infections	51.1	33.8	1.6e-20	235
gene0702	Chr1	PA3984	acyltransferases	PHI:3782	Pseudomonas aeruginosa	Tenebrio molitor (related: yellow mealworm)	Beetles	reduced virulence	Infections	38.8	94.8	8.4e-89	826
gene0704	Chr1	YbeY	essential endoribonuclease	PHI:3059	Vibrio cholerae	Mus musculus (related: house mouse)	Rodents	loss of pathogenicity	Cholera	79.2	100	2.5e-68	645
gene0707	Chr1	ubiI	Aerobic ubiquinone-8 synthase	PHI:7028	Escherichia coli	Mus musculus (related: house mouse)	Rodents	reduced virulence	Urinary tract infections	38.3	99.7	5.6e-69	654
gene0708	Chr1	glcA	Glucose uptake protein	PHI:6308	Staphylococcus aureus	Mus musculus (related: house mouse)	Rodents	reduced virulence	Skin infections;respiratory diseases;food poisoning	43.1	92.9	7e-32	331
gene0733	Chr1	ToxR	Controls expression of CT and TCP;Cholera toxin transcriptional activator	PHI:701;PHI:6217	Vibrio cholerae	Mus musculus (related: house mouse)	Rodents	reduced virulence	Cholera	52.7	100	9.5e-77	720
gene0734	Chr1	htpG	heat shock protein 90 chaperone	PHI:6472	Escherichia coli	Rattus rattus (related: black rat);Mus musculus (related: house mouse)	Rodents	reduced virulence	Diarrhea	69	98.3	5.3e-250	2217
gene0736	Chr1	hemH	no data found	PHI:4734	Francisella tularensis	Mus musculus (related: house mouse)	Rodents	unaffected pathogenicity	Tularemia	40.6	98.7	6.7e-68	644
gene0739	Chr1	copA	Copper homeostasis	PHI:5275	Vibrio tasmaniensis	Crassostrea gigas (related: pacific oyster)	Bivalves	reduced virulence	No data found	58.5	99.8	1.4e-280	2482
gene0744	Chr1	OmpA1	putative ompa family outer membrane protein precursor	PHI:3937	Xanthomonas albilineans	Saccharum officinarum (related: sugarcane)	Monocots	reduced virulence	Leaf scald disease	42.6	31.6	7.9e-16	195
gene0746	Chr1	glcA	Glucose uptake protein	PHI:6308	Staphylococcus aureus	Mus musculus (related: house mouse)	Rodents	reduced virulence	Skin infections;respiratory diseases;food poisoning	40.8	97	1.2e-87	816
gene0747	Chr1	qseC	Sensor protein QseC bacterial adrenergic receptor	PHI:3709	Pectobacterium carotovorum	Brassica rapa (related: field mustard)	Eudicots	reduced virulence	Soft rot disease	26.1	55.2	3.1e-17	208
gene0748	Chr1	PhoP	Two-component system response regulatory required for Ax21 (synonym: AvrXa21)activity	PHI:1144	Xanthomonas oryzae	Oryza sativa (related: rice)	Monocots	reduced virulence	Bacterial blight	39	98.2	7.9e-39	392
gene0756	Chr1	rcsC11	Sensor protein	PHI:3011	Salmonella enterica	Mus musculus (related: house mouse)	Rodents	unaffected pathogenicity;reduced virulence;increased virulence (hypervirulence)	Food poisoning	29.7	36	1.4e-06	115
gene0761	Chr1	fliC	Flagellar motility	PHI:4650	Xanthomonas oryzae	Oryza sativa (related: rice)	Monocots	unaffected pathogenicity	Rice bacterial blight	39.4	85.1	7.3e-27	289
gene0771	Chr1	fliC	Flagellar motility	PHI:3220;PHI:4649	Xanthomonas oryzae	Oryza sativa (related: rice)	Monocots	unaffected pathogenicity	Bacterial leaf blight;Rice bacterial blight	42.9	98.9	3.3e-69	656
gene0772	Chr1	fliC	Flagellar motility	PHI:3220;PHI:4649	Xanthomonas oryzae	Oryza sativa (related: rice)	Monocots	unaffected pathogenicity	Bacterial leaf blight;Rice bacterial blight	43.2	99.7	1.2e-66	634
gene0791	Chr1	FTT0673p/prsAp	ribose phosphate pyrophosphokinase	PHI:4732	Francisella tularensis	Mus musculus (related: house mouse)	Rodents	unaffected pathogenicity	Tularemia	55.7	99	1.1e-97	901
gene0795	Chr1	MntE	Manganese Homeostasis	PHI:4652	Streptococcus pyogenes	Mus musculus (related: house mouse)	Rodents	unaffected pathogenicity	Infections	48.2	98.1	1.4e-90	840
gene0810	Chr1	tsr	Methyl-accepting chemotaxis protein	PHI:6981	Salmonella enterica	Homo sapiens (related: human)	Primates	reduced virulence	Salmonellosis	29.4	56.2	4.6e-28	303
gene0837	Chr1	GOX1	Glyoxalase	PHI:414	Parastagonospora nodorum	Triticum aestivum (related: bread wheat)	Monocots	unaffected pathogenicity	Glume blotch	32.2	91.3	2e-16	197
gene0850	Chr1	LuxO	Quorum-sensing regulator	PHI:708	Vibrio cholerae	Mus musculus (related: house mouse)	Rodents	reduced virulence	Cholera	85.9	99.3	1.1e-222	1980
gene0859	Chr1	matE	MATE (multidrug and toxic compound extrusion) family transporter gene	PHI:5031	Pseudomonas syringae	Solanum lycopersicum (related: tomato)	Eudicots	reduced virulence	Bacterial speck of tomato	32.2	88.9	1.3e-59	574
gene0860	Chr1	copA	Copper homeostasis	PHI:5275	Vibrio tasmaniensis	Crassostrea gigas (related: pacific oyster)	Bivalves	reduced virulence	No data found	29.2	99	1.8e-70	669
gene0877	Chr1	BCAL2200	Protein tyrosine phosphatases	PHI:5297	Burkholderia cenocepacia	Galleria mellonella (related: greater wax moth)	Moths	reduced virulence	Cystic fibrosis-like conditions	46.3	96.6	9.6e-33	338
gene0880	Chr1	SOD2	Superoxide dismutase	PHI:410	Cryptococcus neoformans	Mus musculus (related: house mouse)	Rodents	loss of pathogenicity	Cryptococcosis	38.4	93.8	4.7e-32	333
gene0885	Chr1	Clr3	Histone Deacetylase	PHI:5036	Ustilago maydis	Zea mays (related: maize)	Monocots	reduced virulence	Smut disease	27.9	56.4	2.4e-14	182
gene0886	Chr1	MorA	Global/motility Regulator	PHI:4684	Pseudomonas aeruginosa	Homo sapiens (related: human)	Primates	increased virulence (hypervirulence)	Infections	34.9	31.9	4.5e-21	242
gene0889	Chr1	CBL1	Cystathionine beta-lyase	PHI:443	Fusarium graminearum	Zea mays (related: maize);Triticum aestivum (related: bread wheat)	Monocots	reduced virulence	Fusarium ear blight	33.7	99.2	2.1e-55	537
gene0903	Chr1	arcD	arginine deiminase system	PHI:4180	Streptococcus pneumoniae	Mus musculus (related: house mouse)	Rodents	reduced virulence	Pneumococcal pneumonia	41.9	98.9	2.3e-96	891
gene0925	Chr1	aphB	AphB and OhrR monitor redox-potential changes and respond with different kinetics	PHI:5548	Vibrio cholerae	Mus musculus (related: house mouse)	Rodents	reduced virulence	Cholera	24.2	89.8	2.3e-28	303
gene0944	Chr1	chbC	PTS chitobiose transporter subunit IIA	PHI:6529	Borrelia burgdorferi	Mus musculus (related: house mouse)	Rodents	unaffected pathogenicity	Lyme disease	33.1	93.1	7e-55	533
gene0958	Chr1	kdgR	virulence negative regulators	PHI:4175	Dickeya solani	Solanum tuberosum (related: potato)	Eudicots	unaffected pathogenicity	Soft rot	67.2	96.2	7.9e-91	841
gene0959	Chr1	fabG1	3-ketoacyl-acyl carrier protein reductase	PHI:5271	Ralstonia solanacearum	Solanum lycopersicum (related: tomato)	Eudicots	lethal	Bacterial wilt	36.9	95.7	4.9e-37	377
gene0962	Chr1	eda	2-Keto-3-deoxy-6-phosphogluconate aldolase	PHI:6699	Vibrio cholerae	Oryctolagus cuniculus (related: rabbit);Mus musculus (related: house mouse)	Rabbits & hares;Rodents	reduced virulence	Cholera	71.5	96.6	7e-82	763
gene0980	Chr1	potA	ABC transporter ATP-binding protein - spermidine/putrescine transport	PHI:6319	Streptococcus pneumoniae	Mus musculus (related: house mouse)	Rodents	reduced virulence	Pneumococcal pneumonia	31.1	75.8	4.3e-18	214
gene0981	Chr1	niuD	ABC transporter	PHI:6849	Helicobacter pylori	Mus musculus (related: house mouse)	Rodents	reduced virulence	Gastric infections	36.7	82.3	2e-44	442
gene0989	Chr1	hupA	receptor;hemin receptor	PHI:3432;PHI:3650	Vibrio vulnificus	Anguilla anguilla (related: european eel)	Bony fishes	loss of pathogenicity	Vibriosis	51.3	100	4.5e-197	1761
gene0990	Chr1	luxO	Quorum sensing	PHI:4100	Vibrio harveyi	Artemia (related: brine shrimps)	Crustaceans	reduced virulence	Cholera	38	88.1	3.7e-72	682
gene0991	Chr1	BfiS	Sensor kinase	PHI:6998	Pseudomonas aeruginosa	Mus musculus (related: house mouse)	Rodents	increased virulence (hypervirulence)	Opportunistic infections	30.7	40.2	3.1e-21	244
gene0993	Chr1	clpP	ATP-dependent Clp protease proteolytic subunit	PHI:6213	Pseudomonas aeruginosa	Mus musculus (related: house mouse)	Rodents	reduced virulence	Nosocomial infections	80.6	93.6	6.4e-88	815
gene0994	Chr1	ClpX	Part of proteolytic complex	PHI:3004	Staphylococcus aureus	Mus musculus (related: house mouse)	Rodents	reduced virulence	Skin infections;respiratory diseases;food poisoning	60	93.9	3.5e-136	1234
gene0995	Chr1	SrrAB	Bacterial two component system, SrrAB, which is known to help S. aureussurvive in low oxygen	PHI:5466	Staphylococcus aureus	Mus musculus (related: house mouse)	Rodents	reduced virulence	Osteomyelitis	69.1	99.5	0	2722
gene0996	Chr1	hupA	Nucleoid-associated protein, is a basic DNA-binding protein involved in gene regulation	PHI:3074	Edwardsiella tarda	Danio rerio (related: zebrafish)	Bony fishes	reduced virulence	Hemorrhagic septicemia	58	97.8	3.5e-22	245
gene0997	Chr1	PrsA2	Foldase	PHI:6137	Listeria monocytogenes	Mus musculus (related: house mouse)	Rodents	reduced virulence	Listeriosis	33.5	35.2	2.3e-16	202
gene1001	Chr1	pnp	polynucleotide phosphorylase, an exoribonuclease involved in RNA processing and degradation	PHI:3878	Salmonella enterica	Sus scrofa (related: pig)	Even-toed ungulates	reduced virulence	Food poisoning	30.4	20.5	2.8e-08	132
gene1002	Chr1	himD	Regulators of systemic infection	PHI:2673	Salmonella enterica	Mus musculus (related: house mouse)	Rodents	reduced virulence	Food poisoning	82.6	98.9	1e-40	405
gene1007	Chr1	SoxR	activate gene expression in response to oxidative stress	PHI:3092	Pantoea stewartii	Zea mays (related: maize)	Monocots	reduced virulence	Stewart's wilt	26.1	87	3.3e-22	250
gene1011	Chr1	pstB	phosphate metabolism	PHI:3412	Xanthomonas citri	Citrus limonia (related: mandarin lime);Citrus sinensis (related: sweet orange)	Eudicots	loss of pathogenicity	Citrus canker	29.8	78.8	1.5e-17	209
gene1016	Chr1	rarA	Holliday junction DNA helicase	PHI:6447	Klebsiella pneumoniae	Caenorhabditis elegans (related: roundworm)	Nematodes	reduced virulence	Pneumonia	73.6	99.6	2.2e-189	1693
gene1018	Chr1	sagB	Streptolysin S biosynthesis protein	PHI:3436	Streptococcus pyogenes	Mus musculus (related: house mouse)	Rodents	unaffected pathogenicity	Skin lesions	34.2	98.9	3e-28	300
gene1028	Chr1	yeaZ	Resuscitation-promoting factor	PHI:6870	Vibrio harveyi	Danio rerio (related: zebrafish)	Bony fishes	reduced virulence	Luminous vibriosis	71.7	100	2.3e-94	871
gene1032	Chr1	asbc	Bacillibactin siderophore	PHI:4080	Bacillus cereus	Galleria mellonella (related: greater wax moth)	Moths	unaffected pathogenicity;reduced virulence	vomitting;Diarrhea	24.6	60.3	8.8e-18	214
gene1036	Chr1	PLD2	Phospholipases D	PHI:5093	Acinetobacter baumannii	Galleria mellonella (related: greater wax moth)	Moths	reduced virulence	Nosocomial infections	32.1	97.9	2.6e-80	753
gene1038	Chr1	RNase E	endoribonucleases	PHI:3723	Salmonella enterica	Galleria mellonella (related: greater wax moth)	Moths	reduced virulence	Food poisoning	54	99.8	8.2e-256	2269
gene1045	Chr1	OpS1	PKS oosporein synthase 1	PHI:5037	Beauveria bassiana	Galleria mellonella (related: greater wax moth)	Moths	reduced virulence	White muscardine disease	30.1	73.6	1.3e-15	193
gene1046	Chr1	fabG1	3-ketoacyl-acyl carrier protein reductase	PHI:5271	Ralstonia solanacearum	Solanum lycopersicum (related: tomato)	Eudicots	lethal	Bacterial wilt	64.3	98.4	1.6e-80	752
gene1048	Chr1	KSA1;PKS9	Polyketide synthase	PHI:724;PHI:730	Fusarium graminearum	Triticum (related: wheat)	Monocots	unaffected pathogenicity	Fusarium ear blight	47.5	99	3.4e-104	958
gene1054	Chr1	glcA	Glucose uptake protein	PHI:6308	Staphylococcus aureus	Mus musculus (related: house mouse)	Rodents	reduced virulence	Skin infections;respiratory diseases;food poisoning	46	98.9	1.8e-112	1030
gene1064	Chr1	fabG1	3-ketoacyl-acyl carrier protein reductase	PHI:5271	Ralstonia solanacearum	Solanum lycopersicum (related: tomato)	Eudicots	lethal	Bacterial wilt	29.7	93.1	2.9e-18	215
gene1066	Chr1	FbaA	Fructose-bisphosphate aldolase	PHI:6903	Staphylococcus aureus	Galleria mellonella (related: greater wax moth)	Moths	reduced virulence	White muscardine disease	40.2	99.6	3e-59	569
gene1075	Chr1	CspV	Cold shock protein	PHI:6372	Vibrio cholerae	Daphnia magna (no common name found)	Crustaceans	unaffected pathogenicity	Cholera	78.6	100	1.7e-27	290
gene1089	Chr1	glcA	Glucose uptake protein	PHI:6308	Staphylococcus aureus	Mus musculus (related: house mouse)	Rodents	reduced virulence	Skin infections;respiratory diseases;food poisoning	37.3	99.6	1.2e-81	764
gene1101	Chr1	GzWing006	transcription factor	PHI:1634	Fusarium graminearum	Triticum (related: wheat)	Monocots	unaffected pathogenicity	Fusarium ear blight	35.7	99	8.7e-14	173
gene1103	Chr1	rpfR	RpfFBc/RpfR system is involved in sensing and responding to DSF signals	PHI:5504	Cronobacter turicensis	Danio rerio (related: zebrafish)	Bony fishes	unaffected pathogenicity	Deaths in neonates	32.2	20.8	1e-12	171
gene1106	Chr1	YghJ	Secreted metalloprotease and surface associated lipoprotein	PHI:7003	Escherichia coli	Mus musculus (related: house mouse)	Rodents	unaffected pathogenicity	Urinary tract infections	37.4	99	3e-236	2101
gene1110	Chr1	bpdA	cyclic-di-GMP-specific phosphodiesterase	PHI:3645	Brucella melitensis	Mus musculus (related: house mouse)	Rodents	loss of pathogenicity	Ovine brucellosis	32.4	40.1	7.3e-28	301
gene1111	Chr1	ssrA	Type III secretion;Regulators of systemic infection	PHI:553;PHI:2676	Salmonella enterica	Mus musculus (related: house mouse)	Rodents	reduced virulence	Food poisoning;Gastroenteritis	28.1	35.9	5.1e-36	374
gene1113	Chr1	Sch1	Short-Chain Dehydrogenase	PHI:2247	Parastagonospora nodorum	Triticum (related: wheat)	Monocots	unaffected pathogenicity	Glume blotch	32.4	74.5	1.5e-16	200
gene1118	Chr1	potA	ABC transporter ATP-binding protein - spermidine/putrescine transport	PHI:6319	Streptococcus pneumoniae	Mus musculus (related: house mouse)	Rodents	reduced virulence	Pneumococcal pneumonia	29.7	70.9	8.2e-21	238
gene1119	Chr1	potA	ABC transporter ATP-binding protein - spermidine/putrescine transport	PHI:6319	Streptococcus pneumoniae	Mus musculus (related: house mouse)	Rodents	reduced virulence	Pneumococcal pneumonia	32	67.3	1.6e-27	296
gene1121	Chr1	HDF2	ClassII Histone Deacetylase	PHI:1169;PHI:1172	Fusarium graminearum	Triticum (related: wheat)	Monocots	reduced virulence	Fusarium ear blight	31	62.8	2.7e-22	251
gene1123	Chr1	VgrG	Type VI secretion systems (T6SSs) effectors	PHI:4560	Escherichia coli	Anas platyrhynchos (related: mallard)	Birds	effector (plant avirulence determinant)	Meningitis	37.6	91.3	3.9e-113	1037
gene1138	Chr1	oqxB	Multidrug efflux pump	PHI:6449	Klebsiella pneumoniae	Caenorhabditis elegans (related: roundworm)	Nematodes	reduced virulence	Pneumonia	22.3	100	8e-46	458
gene1140	Chr1	eutD	Phosphate acetyltransferase	PHI:6516	Mycoplasma agalactiae	Ovis aries (related: sheep)	Even-toed ungulates	reduced virulence	Contagious agalactia	37.1	43.1	2e-43	436
gene1145	Chr1	lrp	Global Transcription Factor	PHI:6497	Xenorhabdus nematophila	Manduca sexta (related: tobacco hornworm)	Moths	reduced virulence	No data found	90.9	100	7.2e-82	762
gene1149	Chr1	gntR	Regulatory molecule	PHI:6702	Vibrio cholerae	Oryctolagus cuniculus (related: rabbit);Mus musculus (related: house mouse)	Rabbits & hares;Rodents	reduced virulence	Cholera	84.9	99.6	5.4e-138	1248
gene1150	Chr1	FHB1	Flavohemoglobin	PHI:667	Cryptococcus neoformans	Mus musculus (related: house mouse)	Rodents	unaffected pathogenicity;reduced virulence	Cryptococcosis	25.9	69.6	3.9e-16	198
gene1152	Chr1	luxO	Quorum sensing	PHI:4100	Vibrio harveyi	Artemia (related: brine shrimps)	Crustaceans	reduced virulence	Cholera	49.6	43.2	3.9e-57	553
gene1154	Chr1	cheM	Methyl-accepting chemotaxis protein	PHI:6983	Salmonella enterica	Homo sapiens (related: human)	Primates	reduced virulence	Salmonellosis	23.2	73.5	1.2e-26	291
gene1162	Chr1	Rv0392c	Possible dehydrogenase	PHI:3629	Mycobacterium tuberculosis	Mus musculus (related: house mouse)	Rodents	unaffected pathogenicity	Tuberculosis	27.2	92.5	5.2e-31	327
gene1165	Chr1	Mfd	DNA repair	PHI:6483	Bacillus cereus	Mus musculus (related: house mouse)	Rodents	loss of pathogenicity	nausea;Diarrhea;vomiting	46.2	57	1.3e-172	1552
gene1168	Chr1	MacB	ABC-Type Efﬂux Pump	PHI:3928	Salmonella enterica	Mus musculus (related: house mouse)	Rodents	reduced virulence	Food poisoning;enteritis	40.8	97.8	1.4e-46	459
gene1173	Chr1	ybtQ	ATP Binding Cassette Protein	PHI:6913	Escherichia coli	Mus musculus (related: house mouse)	Rodents	reduced virulence	Urinary tract infection	31.4	82.7	2e-54	530
gene1187	Chr1	MacB	ABC-Type Efﬂux Pump	PHI:3928	Salmonella enterica	Mus musculus (related: house mouse)	Rodents	reduced virulence	Food poisoning;enteritis	36.4	87.5	2.3e-34	354
gene1191	Chr1	AlgR	Global regulator	PHI:6994	Pseudomonas aeruginosa	Mus musculus (related: house mouse)	Rodents	reduced virulence	Opportunistic infections	31.7	88.9	7.3e-26	281
gene1196	Chr1	MacB	ABC-Type Efﬂux Pump	PHI:3928	Salmonella enterica	Mus musculus (related: house mouse)	Rodents	reduced virulence	Food poisoning;enteritis	43.9	91.8	8.4e-44	435
gene1216	Chr1	GzOB019	transcription factor	PHI:1579	Fusarium graminearum	Triticum (related: wheat)	Monocots	unaffected pathogenicity	Fusarium ear blight	36.6	50	4.4e-110	1013
gene1220	Chr1	TRPS	Tryptophan synthase	PHI:2517	Aspergillus fumigatus	Lethal pathogen phenotype	Lethal pathogen phenotype	lethal	Invasive pulmonary aspergillosis	30.6	89.9	2.9e-32	336
gene1221	Chr1	TRPS	Tryptophan synthase	PHI:2517	Aspergillus fumigatus	Lethal pathogen phenotype	Lethal pathogen phenotype	lethal	Invasive pulmonary aspergillosis	55	95.7	2.8e-116	1062
gene1230	Chr1	barA	no data found	PHI:562	Salmonella enterica	Mus musculus (related: house mouse)	Rodents	unaffected pathogenicity	Gastroenteritis	33.1	37.1	9.1e-85	796
gene1231	Chr1	VC1348	c-di-GMPphosphodiesterases	PHI:3230	Vibrio cholerae	Mus musculus (related: house mouse)	Rodents	unaffected pathogenicity;reduced virulence	Cholera	53.7	96.8	2.8e-105	967
gene1232	Chr1	zmpR	Putative response regulator	PHI:3008	Streptococcus pneumoniae	Mus musculus (related: house mouse)	Rodents	unaffected pathogenicity	Pneumonia;otitis media;septicaemia;meningitis	31.4	22.8	8.4e-12	162
gene1257	Chr1	CshA	RNA Helicase	PHI:6510	Listeria monocytogenes	Mus musculus (related: house mouse);Homo sapiens (related: human)	Primates;Rodents	unaffected pathogenicity	Listeriosis	37.7	88.1	1.7e-74	702
gene1263	Chr1	MoSSADH	Succinate-semialdehyde dehydrogenase	PHI:2145	Magnaporthe oryzae	Hordeum vulgare (related: barley);Oryza sativa (related: rice)	Monocots	loss of pathogenicity	Rice blast	44.2	93.3	3.8e-113	1036
gene1264	Chr1	lrp	Global Transcription Factor	PHI:6497	Xenorhabdus nematophila	Manduca sexta (related: tobacco hornworm)	Moths	reduced virulence	No data found	36.2	87.6	9.3e-24	261
gene1266	Chr1	ybtQ	ATP Binding Cassette Protein	PHI:6913	Escherichia coli	Mus musculus (related: house mouse)	Rodents	reduced virulence	Urinary tract infection	27.8	83.4	4.2e-44	441
gene1267	Chr1	ybtQ	ATP Binding Cassette Protein	PHI:6913	Escherichia coli	Mus musculus (related: house mouse)	Rodents	reduced virulence	Urinary tract infection	27	83.4	1.2e-33	351
gene1268	Chr1	Trr1	Thioredoxin reductase	PHI:6470	Beauveria bassiana	Galleria mellonella (related: greater wax moth)	Moths	unaffected pathogenicity	White muscardine disease	47.1	97.2	8.3e-74	695
gene1272	Chr1	DgcP	Diguanylate cyclase	PHI:4663	Pseudomonas aeruginosa	Mus musculus (related: house mouse)	Rodents	reduced virulence	Nosocomial infections	36.8	42.4	1.2e-22	255
gene1276	Chr1	GzOB019	transcription factor	PHI:1579	Fusarium graminearum	Triticum (related: wheat)	Monocots	unaffected pathogenicity	Fusarium ear blight	32.6	56.5	8.9e-53	517
gene1279	Chr1	PsAAT3	Aspartate aminotransferase	PHI:6261	Phytophthora sojae	Glycine max (related: soybean)	Eudicots	reduced virulence	Soybean stem and root rot	41.7	99	6e-90	835
gene1282	Chr1	GzOB046	transcription factor	PHI:1605	Fusarium graminearum	Triticum (related: wheat)	Monocots	unaffected pathogenicity	Fusarium ear blight	37.4	94.4	8.9e-77	722
gene1283	Chr1	CAC1	Adenylate cyclase	PHI:241	Cryptococcus neoformans	Oryctolagus cuniculus (related: rabbit);Mus musculus (related: house mouse)	Rabbits & hares;Rodents	loss of pathogenicity	Cryptococcosis	27.8	43.2	3.1e-10	148
gene1284	Chr1	mcpC	Methyl-accepting chemotaxis protein	PHI:6984	Salmonella enterica	Homo sapiens (related: human)	Primates	reduced virulence	Salmonellosis	29.2	62.5	1.3e-23	264
gene1291	Chr1	rcsC11	Sensor protein	PHI:3011	Salmonella enterica	Mus musculus (related: house mouse)	Rodents	unaffected pathogenicity;reduced virulence;increased virulence (hypervirulence)	Food poisoning	33.9	49	4.5e-46	458
gene1297	Chr1	TyrR	regulator of aromatic amino acid metabolism	PHI:4563	Yersinia pestis	Mus musculus (related: house mouse)	Rodents	reduced virulence	Plague	54	99.4	1.4e-155	1402
gene1316	Chr1	hrpx	Regulatory gene;part of the HrpX/HrpY Two-Component System	PHI:2473	Pantoea stewartii	Zea mays (related: maize)	Monocots	reduced virulence	Stewart's bacterial wilt and leaf blight	32	49.4	2.6e-25	278
gene1317	Chr1	degU	Orphan response regulator	PHI:4690	Listeria monocytogenes	Mus musculus (related: house mouse)	Rodents	reduced virulence	Listeriosis	32.6	97.2	4.2e-34	351
gene1320	Chr1	chbC	PTS chitobiose transporter subunit IIA	PHI:6529	Borrelia burgdorferi	Mus musculus (related: house mouse)	Rodents	unaffected pathogenicity	Lyme disease	38	94.8	3.3e-81	760
gene1322	Chr1	CcpA	global transcriptional regulator of carbon catabolite repression	PHI:4564	Enterococcus faecium	Rattus (related: rat)	Rodents	reduced virulence	Endocarditis	27.1	87.7	3.8e-29	310
gene1325	Chr1	MorA	Global/motility Regulator	PHI:4684	Pseudomonas aeruginosa	Homo sapiens (related: human)	Primates	increased virulence (hypervirulence)	Infections	37.9	69.7	4.6e-78	734
gene1336	Chr1	PhoP	Two-component system response regulatory required for Ax21 (synonym: AvrXa21)activity	PHI:1144	Xanthomonas oryzae	Oryza sativa (related: rice)	Monocots	reduced virulence	Bacterial blight	47.5	98.2	1.4e-53	519
gene1344	Chr1	MorA	Global/motility Regulator	PHI:4684	Pseudomonas aeruginosa	Homo sapiens (related: human)	Primates	increased virulence (hypervirulence)	Infections	32.5	28.9	4e-31	330
gene1347	Chr1	potA	ABC transporter ATP-binding protein - spermidine/putrescine transport	PHI:6319	Streptococcus pneumoniae	Mus musculus (related: house mouse)	Rodents	reduced virulence	Pneumococcal pneumonia	32.3	91.6	3.6e-22	248
gene1350	Chr1	nhaA	Antiporter gene	PHI:3266	Escherichia coli	Mus musculus (related: house mouse)	Rodents	reduced virulence	Infections	58.8	96.4	2.5e-117	1071
gene1352	Chr1	AbuO	outer membrane protein	PHI:4996	Acinetobacter baumannii	Caenorhabditis elegans (related: roundworm)	Nematodes	reduced virulence	Nosocomial infections	23.7	84.9	9.4e-20	230
gene1354	Chr1	argD	argDgene encodes a predicted N-acetylornithine aminotransferase enzyme	PHI:3126	Erwinia amylovora	Pyrus communis (related: pear);Malus domestica (related: apple)	Eudicots	reduced virulence;loss of pathogenicity	Fire blight	31.7	40.9	1.7e-45	455
gene1366	Chr1	GyrA	DNA gyrase (bacterial topoisomerase II)	PHI:849	Burkholderia glumae	Oryza sativa (related: rice)	Monocots	chemistry target: resistance to chemical;chemistry target: sensitivity to chemical	Bacterial grain rot	61.9	95	6.2e-305	2692
gene1369	Chr1	tcp	Methyl-accepting chemotaxis protein	PHI:6980	Salmonella enterica	Homo sapiens (related: human)	Primates	reduced virulence	Salmonellosis	28.4	59	1.8e-24	272
gene1378	Chr1	CpxR	response regulator (CpxR)-sensor kinase	PHI:4523	Escherichia coli	Mus musculus (related: house mouse)	Rodents	reduced virulence	Urinary tract infections	41.8	98.6	3.7e-41	412
gene1379	Chr1	TceSR	two-component regulatory system	PHI:4834	Brucella melitensis	Mus musculus (related: house mouse)	Rodents	reduced virulence	Ovine brucellosis	26.8	67	2.5e-23	261
gene1380	Chr1	fiuA	ferrichrome receptor	PHI:6373	Pseudomonas aeruginosa	Mus musculus (related: house mouse)	Rodents	reduced virulence	Infections	24.7	92.9	1.1e-38	395
gene1385	Chr1	tonB	siderophores synthesis	PHI:6651	Klebsiella pneumoniae	Mus musculus (related: house mouse)	Rodents	unaffected pathogenicity;reduced virulence	Pneumonia	30.8	69.4	4.9e-11	152
gene1390	Chr1	potA	ABC transporter ATP-binding protein - spermidine/putrescine transport	PHI:6319	Streptococcus pneumoniae	Mus musculus (related: house mouse)	Rodents	reduced virulence	Pneumococcal pneumonia	38.2	96.7	2.3e-39	397
gene1392	Chr1	DgcP	Diguanylate cyclase	PHI:4663	Pseudomonas aeruginosa	Mus musculus (related: house mouse)	Rodents	reduced virulence	Nosocomial infections	38.1	90.6	5.2e-17	202
gene1395	Chr1	MorA	Global/motility Regulator	PHI:4684	Pseudomonas aeruginosa	Homo sapiens (related: human)	Primates	increased virulence (hypervirulence)	Infections	34.6	52.3	1.7e-75	713
gene1398	Chr1	DgcP	Diguanylate cyclase	PHI:4663	Pseudomonas aeruginosa	Mus musculus (related: house mouse)	Rodents	reduced virulence	Nosocomial infections	33.5	34.2	8.3e-16	196
gene1401	Chr1	gumD	no data found	PHI:2937	Xylella fastidiosa	Vitis vinifera (related: wine grape)	Eudicots	loss of pathogenicity	Pierce's disease	38.3	91.5	2e-28	302
gene1406	Chr1	GzZC087	transcription factor	PHI:1772	Fusarium graminearum	Triticum (related: wheat)	Monocots	reduced virulence	Fusarium ear blight	40.7	47.5	3.5e-13	171
gene1413	Chr1	LuxO	Quorum-sensing regulator	PHI:708	Vibrio cholerae	Mus musculus (related: house mouse)	Rodents	reduced virulence	Cholera	50.8	96.7	3.4e-135	1226
gene1414	Chr1	mhk1	Group III histidine kinase	PHI:2323	Metarhizium robertsii	Tenebrio molitor (related: yellow mealworm)	Beetles	reduced virulence	No data found	32.1	51.8	2.4e-50	496
gene1417	Chr1	OmpA1	putative ompa family outer membrane protein precursor	PHI:3937	Xanthomonas albilineans	Saccharum officinarum (related: sugarcane)	Monocots	reduced virulence	Leaf scald disease	39.4	26.6	2e-09	139
gene1420	Chr1	rpiRC	effector protein	PHI:6876	Staphylococcus aureus	Mus musculus (related: house mouse)	Rodents	effector (plant avirulence determinant)	Pneumonia	22	96.8	1.2e-15	193
gene1431	Chr1	RovM	LysR-Type Transcriptional Regulator	PHI:5089	Yersinia pestis	Xenopsylla cheopis (related: oriental rat flea)	Fleas	reduced virulence	Bubonic plague	27.4	88.1	2.9e-09	138
gene1432	Chr1	purA	Pathogenicity island	PHI:2625	Salmonella enterica	Mus musculus (related: house mouse)	Rodents	reduced virulence	Food poisoning	36.3	99.8	2.9e-71	674
gene1449	Chr1	tsr	Methyl-accepting chemotaxis protein	PHI:6981	Salmonella enterica	Homo sapiens (related: human)	Primates	reduced virulence	Salmonellosis	26	51.3	3.8e-20	235
gene1456	Chr1	pstB	phosphate metabolism	PHI:3412	Xanthomonas citri	Citrus limonia (related: mandarin lime);Citrus sinensis (related: sweet orange)	Eudicots	loss of pathogenicity	Citrus canker	31.3	90.5	8.4e-17	202
gene1459	Chr1	luxO	Quorum sensing	PHI:4100	Vibrio harveyi	Artemia (related: brine shrimps)	Crustaceans	reduced virulence	Cholera	35.6	95	3.6e-73	691
gene1460	Chr1	CbrA	Sensor Kinase	PHI:3440	Pseudomonas aeruginosa	Mus musculus (related: house mouse);Rattus (related: rat);Dictyostelium discoideum (related: amoeba)	Cellular slime molds;Rodents	unaffected pathogenicity;reduced virulence	Opportunistic infections	32.3	36.4	5.4e-22	251
gene1468	Chr1	tsr	Methyl-accepting chemotaxis protein	PHI:6981	Salmonella enterica	Homo sapiens (related: human)	Primates	reduced virulence	Salmonellosis	28.3	58.3	6.3e-25	276
gene1476	Chr1	ttrB	tetrathionate reductase	PHI:604	Salmonella enterica	Mus musculus (related: house mouse)	Rodents	unaffected pathogenicity	Gastroenteritis	31.8	81.7	2.8e-19	223
gene1480	Chr1	cob	nicotinamide adenine dinucleotide (NAD + )-dependent deacetylase	PHI:5572	Salmonella enterica	Mus musculus (related: house mouse)	Rodents	unaffected pathogenicity	Salmonellosis	66.2	93.4	1.1e-91	848
gene1485	Chr1	potA	ABC transporter ATP-binding protein - spermidine/putrescine transport	PHI:6319	Streptococcus pneumoniae	Mus musculus (related: house mouse)	Rodents	reduced virulence	Pneumococcal pneumonia	51	76	6.5e-78	731
gene1491	Chr1	FNR	global regulator	PHI:4876	Escherichia coli	Mus musculus (related: house mouse)	Rodents	reduced virulence	Infections	88.1	98	7.2e-118	1074
gene1494	Chr1	copA	Copper homeostasis	PHI:5275	Vibrio tasmaniensis	Crassostrea gigas (related: pacific oyster)	Bivalves	reduced virulence	No data found	31.4	90.3	3.4e-89	831
gene1508	Chr1	Ace	CTXF morphogenesis	PHI:706	Vibrio cholerae	Oryctolagus cuniculus (related: rabbit)	Rabbits & hares	reduced virulence	Cholera	55.3	100	5e-27	287
gene1517	Chr1	rmf3	no data found	PHI:3676;PHI:3682	Erwinia amylovora	Pyrus communis (related: pear);Malus domestica (related: apple)	Eudicots	unaffected pathogenicity	Fire blight disease	70.6	89.5	6.3e-17	198
gene1519	Chr1	potA	ABC transporter ATP-binding protein - spermidine/putrescine transport	PHI:6319	Streptococcus pneumoniae	Mus musculus (related: house mouse)	Rodents	reduced virulence	Pneumococcal pneumonia	25	37.5	4.6e-15	191
gene1527	Chr1	prc	Tail-specific protease	PHI:5547	Xanthomonas campestris	Brassica oleracea (no common name found)	Eudicots	reduced virulence	Black rot of crucifers	42	99.8	8.4e-137	1241
gene1530	Chr1	ybtP	ATP Binding Cassette Protein	PHI:6912	Escherichia coli	Mus musculus (related: house mouse)	Rodents	reduced virulence	Urinary tract infection	30.8	79.8	3.3e-52	511
gene1538	Chr1	XC_3703	Cyclic di-GMP Effectors	PHI:3259	Xanthomonas campestris	Raphanus sativus (related: radish)	Eudicots	effector (plant avirulence determinant);reduced virulence	Black rot disease	54.7	100	5e-43	427
gene1543	Chr1	potA	ABC transporter ATP-binding protein - spermidine/putrescine transport	PHI:6319	Streptococcus pneumoniae	Mus musculus (related: house mouse)	Rodents	reduced virulence	Pneumococcal pneumonia	33.2	95.6	9.4e-33	340
gene1547	Chr1	trg	Methyl-accepting chemotaxis protein	PHI:6982	Salmonella enterica	Homo sapiens (related: human)	Primates	reduced virulence	Salmonellosis	28.7	61.2	1.3e-19	229
gene1549	Chr1	RpA	Extracellular protease	PHI:5011	Ralstonia pickettii	Homo sapiens (related: human)	Primates	reduced virulence	Pseudobacteremia or asymptomatic colonization of patients	33.6	18.5	1.4e-07	127
gene1550	Chr1	RtxA	Functional Type 1 Secretion System	PHI:4977	Legionella pneumophila	Acanthamoeba castellanii (no common name found)	Eukaryotes	reduced virulence	Legionellosis or legionnaires's disease	41.1	8.2	5.4e-11	158
gene1551	Chr1	AbuO	outer membrane protein	PHI:4996	Acinetobacter baumannii	Caenorhabditis elegans (related: roundworm)	Nematodes	reduced virulence	Nosocomial infections	23.3	88.5	3.5e-19	225
gene1557	Chr1	tcp	Methyl-accepting chemotaxis protein	PHI:6980	Salmonella enterica	Homo sapiens (related: human)	Primates	reduced virulence	Salmonellosis	30.8	68.1	1.9e-30	323
gene1560	Chr1	VCA0895	c-di-GMPphosphodiesterases	PHI:3231	Vibrio cholerae	Mus musculus (related: house mouse)	Rodents	unaffected pathogenicity;reduced virulence	Cholera	53.8	97	1.9e-32	335
gene1561	Chr1	VCA0895	c-di-GMPphosphodiesterases	PHI:3231	Vibrio cholerae	Mus musculus (related: house mouse)	Rodents	unaffected pathogenicity;reduced virulence	Cholera	46.3	26.9	4.1e-48	477
gene1596	Chr1	VC1348	c-di-GMPphosphodiesterases	PHI:3230	Vibrio cholerae	Mus musculus (related: house mouse)	Rodents	unaffected pathogenicity;reduced virulence	Cholera	37.6	31.3	1.2e-24	272
gene1604	Chr1	relV	CT production	PHI:4168	Vibrio cholerae	Mus musculus (related: house mouse)	Rodents	reduced virulence	Cholera	70.7	100	4.4e-94	869
gene1613	Chr1	MacB	ABC-Type Efﬂux Pump	PHI:3928	Salmonella enterica	Mus musculus (related: house mouse)	Rodents	reduced virulence	Food poisoning;enteritis	38.4	89.1	1.9e-33	346
gene1617	Chr1	aer	Methyl-accepting chemotaxis protein	PHI:6979	Salmonella enterica	Homo sapiens (related: human)	Primates	reduced virulence	Salmonellosis	28.3	90.3	9.2e-43	429
gene1638	Chr1	hmgA	homogentisate-1,2-dioxygenase	PHI:4020	Vibrio campbellii	Penaeus monodon (related: black tiger shrimp)	Crustaceans	reduced virulence	Luminescent vibriosis	79.9	99.5	3.7e-190	1699
gene1644	Chr1	adeB	RND MDR efflux system	PHI:6264	Acinetobacter baumannii	Galleria mellonella (related: greater wax moth)	Moths	unaffected pathogenicity;reduced virulence	Nosocomial infections	22.9	98.1	1.7e-67	645
gene1658	Chr1	MSY1	Methionine synthase	PHI:442	Fusarium graminearum	Zea mays (related: maize);Triticum aestivum (related: bread wheat)	Monocots	reduced virulence	Fusarium ear blight	46.9	99.2	9.7e-198	1767
gene1665	Chr1	CbrA	Sensor Kinase	PHI:3440	Pseudomonas aeruginosa	Mus musculus (related: house mouse);Rattus (related: rat);Dictyostelium discoideum (related: amoeba)	Cellular slime molds;Rodents	unaffected pathogenicity;reduced virulence	Opportunistic infections	29.7	24	6.2e-12	164
gene1679	Chr1	ChiB	Chitinase	PHI:6538	Listeria monocytogenes	Mus musculus (related: house mouse);Dictyostelium discoideum (related: amoeba)	Rodents;Eukaryotes	reduced virulence	Listeriosis	26.3	78.2	2e-41	419
gene1680	Chr1	tsr	Methyl-accepting chemotaxis protein	PHI:6981	Salmonella enterica	Homo sapiens (related: human)	Primates	reduced virulence	Salmonellosis	30	70.2	1.5e-30	324
gene1694	Chr1	DipA	phosphodiesterases	PHI:3042	Pseudomonas aeruginosa	Mus musculus (related: house mouse)	Rodents	reduced virulence	Septicemia	32.2	54.8	9.2e-14	177
gene1710	Chr1	CdpR	Transcriptional regulator	PHI:6211	Pseudomonas aeruginosa	Mus musculus (related: house mouse)	Rodents	increased virulence (hypervirulence)	Nosocomial infections	39.4	21	2.3e-10	148
gene1722	Chr1	Rv2963	Copper-Responsive RicR Regulon	PHI:4067	Mycobacterium tuberculosis	Mus musculus (related: house mouse)	Rodents	unaffected pathogenicity	Tuberculosis	36.4	39.7	1.9e-28	305
gene1724	Chr1	HspL	Functions as a VirB8 chaperone to promote T4SS-mediated DNA transfer	PHI:2657	Agrobacterium tumefaciens	Solanum tuberosum (related: potato)	Eudicots	reduced virulence	Crown gall disease	56	99.3	1.7e-39	396
gene1726	Chr1	dnaJ	no data found	PHI:4733	Francisella tularensis	Mus musculus (related: house mouse)	Rodents	unaffected pathogenicity	Tularemia	38.8	99	1.9e-40	407
gene1727	Chr1	Pot13p	3-ketoacyl-CoA thiolases	PHI:3689	Candida albicans	Gallus gallus (related: chicken)	Birds	unaffected pathogenicity	Disseminated candidiasis	33.5	98.3	1.2e-58	565
gene1728	Chr1	fabG1	3-ketoacyl-acyl carrier protein reductase	PHI:5271	Ralstonia solanacearum	Solanum lycopersicum (related: tomato)	Eudicots	lethal	Bacterial wilt	43.7	98.8	4.1e-49	481
gene1741	Chr1	YraS	Heat sensitive alkyl sulphatase	PHI:3268	Yersinia ruckeri	Oncorhynchus mykiss (related: rainbow trout)	Bony fishes	unaffected pathogenicity	Enteric redmouth disease	45.7	97.5	1.2e-164	1481
gene1794	Chr1	Sdh1	encodes succinic semialdehyde dehydrogenase	PHI:3914	Parastagonospora nodorum	Triticum aestivum (related: bread wheat)	Monocots	reduced virulence	Stagonospora nodorum blotch	31	94.2	5e-62	595
gene1801	Chr1	CshA	RNA Helicase	PHI:6510	Listeria monocytogenes	Mus musculus (related: house mouse);Homo sapiens (related: human)	Primates;Rodents	unaffected pathogenicity	Listeriosis	40.3	85.7	4.6e-72	681
gene1803	Chr1	BdlA	chemotaxis transducer protein	PHI:3041	Pseudomonas aeruginosa	Arabidopsis thaliana (related: thale cress);Mus musculus (related: house mouse)	Eudicots;Rodents	reduced virulence;loss of pathogenicity	Septicemia	30.5	48	1.4e-15	193
gene1810	Chr1	pdhR	Part of the pyruvate - tricarboxylic acid cycle node	PHI:3135	Yersinia pseudotuberculosis	Mus musculus (related: house mouse)	Rodents	reduced virulence	Gut-associated diseases;enteritis;diarrhoea;colitis	41.5	26.3	5.3e-06	109
gene1811	Chr1	tcp	Methyl-accepting chemotaxis protein	PHI:6980	Salmonella enterica	Homo sapiens (related: human)	Primates	reduced virulence	Salmonellosis	26.2	54.3	2.9e-20	236
gene1812	Chr1	sagB	Streptolysin S biosynthesis protein	PHI:3436	Streptococcus pyogenes	Mus musculus (related: house mouse)	Rodents	unaffected pathogenicity	Skin lesions	52.7	81.9	6.1e-54	522
gene1815	Chr1	lhnR	Tobacco hypersensitive responses, grape necrosis	PHI:3491	Agrobacterium vitis	Vitis vinifera (related: wine grape)	Eudicots	reduced virulence	No data found	30	78.3	8.5e-15	186
gene1833	Chr1	VgrG	Type VI secretion systems (T6SSs) effectors	PHI:4560	Escherichia coli	Anas platyrhynchos (related: mallard)	Birds	effector (plant avirulence determinant)	Meningitis	38.8	89.5	5.3e-118	1079
gene1837	Chr1	dgcB	Diguanylate cyclase	PHI:4633	Burkholderia glumae	Allium cepa (related: onion)	Monocots	reduced virulence	Bacterial panicle blight of rice	37.7	50.4	1.4e-24	271
gene1842	Chr1	GdpX1	GdpX1 inhibits virulence in rice and T3SS-related gene transcription	PHI:6109	Xanthomonas oryzae	Oryza sativa (related: rice)	Monocots	reduced virulence;increased virulence (hypervirulence)	Bacterial leaf blight	34.9	38.5	5.7e-21	241
gene1850	Chr1	sirA	no data found	PHI:560	Salmonella enterica	Mus musculus (related: house mouse)	Rodents	reduced virulence	Gastroenteritis	75.7	100	2.1e-77	724
gene1854	Chr1	DipA	phosphodiesterases	PHI:3042	Pseudomonas aeruginosa	Mus musculus (related: house mouse)	Rodents	reduced virulence	Septicemia	32.9	34.8	4.5e-29	312
gene1856	Chr1	XC_2359	Elongation factor P	PHI:3953	Xanthomonas campestris	Raphanus sativus (related: radish)	Eudicots	reduced virulence	Black rot disease	40.3	98.9	9.6e-38	382
gene1858	Chr1	hupA	Nucleoid-associated protein, is a basic DNA-binding protein involved in gene regulation	PHI:3074	Edwardsiella tarda	Danio rerio (related: zebrafish)	Bony fishes	reduced virulence	Hemorrhagic septicemia	37.8	91.8	4.7e-12	158
gene1859	Chr1	FOS1	Histidine Kinase	PHI:253	Aspergillus fumigatus	Mus musculus (related: house mouse)	Rodents	reduced virulence	Aspergillosis	29	29.1	4.4e-18	218
gene1871	Chr1	potA	ABC transporter ATP-binding protein - spermidine/putrescine transport	PHI:6319	Streptococcus pneumoniae	Mus musculus (related: house mouse)	Rodents	reduced virulence	Pneumococcal pneumonia	31.6	85.1	1.6e-23	260
gene1877	Chr1	tcp	Methyl-accepting chemotaxis protein	PHI:6980	Salmonella enterica	Homo sapiens (related: human)	Primates	reduced virulence	Salmonellosis	29.5	68	2.4e-30	322
gene1882	Chr1	oqxB	Multidrug efflux pump	PHI:6449	Klebsiella pneumoniae	Caenorhabditis elegans (related: roundworm)	Nematodes	reduced virulence	Pneumonia	22.5	96	3.5e-49	487
gene1884	Chr1	MacA	ABC-Type Efﬂux Pump	PHI:3929	Salmonella enterica	Mus musculus (related: house mouse)	Rodents	reduced virulence	Food poisoning;enteritis	25.3	75.8	2e-09	140
gene1889	Chr1	fleQ	Flagellar motility	PHI:3219	Xanthomonas oryzae	Oryza sativa (related: rice)	Monocots	unaffected pathogenicity	Bacterial leaf blight	44.6	69.4	2.7e-51	501
gene1894	Chr1	potA	ABC transporter ATP-binding protein - spermidine/putrescine transport	PHI:6319	Streptococcus pneumoniae	Mus musculus (related: house mouse)	Rodents	reduced virulence	Pneumococcal pneumonia	30.3	87.4	2.6e-25	276
gene1897	Chr1	cheM	Methyl-accepting chemotaxis protein	PHI:6983	Salmonella enterica	Homo sapiens (related: human)	Primates	reduced virulence	Salmonellosis	30.6	54.7	3.9e-30	321
gene1902	Chr1	PTH3	Imidazole glycerol phosphate dehydrogenase	PHI:121	Magnaporthe oryzae	Oryza sativa (related: rice)	Monocots	loss of pathogenicity	Rice blast	48.5	45.4	3e-40	406
gene1905	Chr1	prt	OAg biosynthesis	PHI:5109	Salmonella enterica	Mus musculus (related: house mouse)	Rodents	reduced virulence	Colitis	68.5	100	2.2e-113	1036
gene1907	Chr1	hns	Histone-like nucleoid structuring protein	PHI:6219	Vibrio cholerae	Mus musculus (related: house mouse)	Rodents	unaffected pathogenicity	Cholera	79.3	100	1.7e-52	508
gene1929	Chr1	argD	argDgene encodes a predicted N-acetylornithine aminotransferase enzyme	PHI:3126	Erwinia amylovora	Pyrus communis (related: pear);Malus domestica (related: apple)	Eudicots	reduced virulence;loss of pathogenicity	Fire blight	34.1	76.2	3e-39	398
gene1940	Chr1	MacB	ABC-Type Efﬂux Pump	PHI:3928	Salmonella enterica	Mus musculus (related: house mouse)	Rodents	reduced virulence	Food poisoning;enteritis	25.5	40.4	4.2e-12	165
gene1948	Chr1	glcV	Resistance to a Wall teichoic acid (WTA)-binding bacteriophage	PHI:6142	Listeria monocytogenes	Mus musculus (related: house mouse)	Rodents	reduced virulence	Listeriosis	38	89.8	4e-55	534
gene1949	Chr1	DetR	A cytoplasmic signaling component of the TCS	PHI:5062	Xanthomonas oryzae	Oryza sativa (related: rice)	Monocots	reduced virulence	Bacterial leaf blight	47.5	96.9	3.3e-53	516
gene1950	Chr1	ColS	no data found	PHI:2446	Xanthomonas oryzae	Oryza sativa (related: rice)	Monocots	reduced virulence	Bacterial blight of rice	28.4	63.5	4.8e-21	241
gene1954	Chr1	AlHK1	Group III two-component Histidine Kinase	PHI:2482	Alternaria longipes	Nicotiana tabacum (related: common tobacco)	Eudicots	increased virulence (hypervirulence)	Brown spot	36.7	39.4	6e-49	484
gene1958	Chr1	VgrG	Type VI secretion systems (T6SSs) effectors	PHI:4560	Escherichia coli	Anas platyrhynchos (related: mallard)	Birds	effector (plant avirulence determinant)	Meningitis	37.4	89	9.3e-110	1008
gene1976	Chr1	barA	no data found	PHI:562	Salmonella enterica	Mus musculus (related: house mouse)	Rodents	unaffected pathogenicity	Gastroenteritis	30.6	49.1	2.9e-51	504
gene1982	Chr1	TolB	Periplasmic component of the Tol-Pal system, a multi-protein complex present in almost all Gram-negative bacteria which connects the cytoplasmic (or inner) membrane with the outer membrane.	PHI:3137	Pseudomonas aeruginosa	Galleria mellonella (related: greater wax moth)	Moths	reduced virulence	Infections	41.1	98.2	2.2e-93	865
gene1983	Chr1	TolA	Periplasm spanning protein	PHI:3472	Escherichia coli	Galleria mellonella (related: greater wax moth)	Moths	reduced virulence	Infections	28.9	98.9	1.2e-07	125
gene1990	Chr1	rarA	Holliday junction DNA helicase	PHI:6447	Klebsiella pneumoniae	Caenorhabditis elegans (related: roundworm)	Nematodes	reduced virulence	Pneumonia	24.2	68.6	1.5e-09	141
gene2006	Chr1	clpV−5	T6SS5 Effector	PHI:5335	Burkholderia pseudomallei	Mus musculus (related: house mouse)	Rodents	effector (plant avirulence determinant)	Melioidosis	37.2	57.8	2.6e-65	625
gene2007	Chr1	clpS/clpA	Adapter protein	PHI:6212	Pseudomonas aeruginosa	Mus musculus (related: house mouse)	Rodents	reduced virulence	Nosocomial infections	64.6	98.8	1.2e-26	283
gene2008	Chr1	CspV	Cold shock protein	PHI:6372	Vibrio cholerae	Daphnia magna (no common name found)	Crustaceans	unaffected pathogenicity	Cholera	52.3	89	8.9e-16	189
gene2026	Chr1	arcA	Aerobic respiration control protein	PHI:6532	Escherichia coli	Anas platyrhynchos (related: mallard)	Birds	reduced virulence	Meningitis	44	98.7	3.4e-56	542
gene2034	Chr1	glgC	Glucose-1-phosphate adenylyltransferase	PHI:6731	Mycobacterium tuberculosis	Mus musculus (related: house mouse)	Rodents	reduced virulence	Tuberculosis	43.8	98.3	7.9e-106	972
gene2037	Chr1	aroA	Pathogenicity island;Carboxyvinyltransferase	PHI:2624;PHI:6460	Salmonella enterica	Mus musculus (related: house mouse)	Rodents	reduced virulence	Salmonellosis;Food poisoning	73.7	99.8	5e-183	1638
gene2052	Chr1	GAPDH	Glyceraldehyde-3-phosphate dehydrogenase	PHI:6904	Staphylococcus aureus	Galleria mellonella (related: greater wax moth)	Moths	reduced virulence	White muscardine disease	48.4	100	7.2e-81	756
gene2066	Chr1	glcA	Glucose uptake protein	PHI:6308	Staphylococcus aureus	Mus musculus (related: house mouse)	Rodents	reduced virulence	Skin infections;respiratory diseases;food poisoning	32.6	96.7	8.5e-63	602
gene2076	Chr1	sreS	histidine kinase-response regulator hybrid protein	PHI:6118	Xanthomonas oryzae	Oryza sativa (related: rice)	Monocots	unaffected pathogenicity	Bacterial leaf blight	28.9	35.4	5.3e-08	128
gene2077	Chr1	aphB	AphB and OhrR monitor redox-potential changes and respond with different kinetics	PHI:5548	Vibrio cholerae	Mus musculus (related: house mouse)	Rodents	reduced virulence	Cholera	81.9	99.6	1.2e-126	1150
gene2080	Chr1	MoAcat2	Acetyl-CoA acetyltransferas	PHI:5083	Magnaporthe oryzae	Hordeum vulgare (related: barley);Oryza sativa (related: rice)	Monocots	reduced virulence	Rice blast	28.2	96.6	5.8e-38	387
gene2085	Chr1	vacJ	virulence related outer membrane lipoprotein	PHI:6900	Glaesserella parasuis	Mus musculus (related: house mouse)	Rodents	reduced virulence	Glasser's disease	42.6	91.7	4.3e-49	481
gene2094	Chr1	MacB	ABC-Type Efﬂux Pump	PHI:3928	Salmonella enterica	Mus musculus (related: house mouse)	Rodents	reduced virulence	Food poisoning;enteritis	28.3	88.8	1.5e-15	191
gene2098	Chr1	Rv3213c	Possible role in chromosome segregation	PHI:3628	Mycobacterium tuberculosis	Mus musculus (related: house mouse)	Rodents	increased virulence (hypervirulence)	Tuberculosis	37.4	95	2.4e-39	397
gene2099	Chr1	cheB	Chemotaxis	PHI:6461	Salmonella enterica	Mus musculus (related: house mouse)	Rodents	reduced virulence	Salmonellosis	38.3	98.7	7e-56	541
gene2100	Chr1	cheA	Chemotaxis protein	PHI:6535	Escherichia coli	Anas platyrhynchos (related: mallard)	Birds	unaffected pathogenicity;reduced virulence	Meningitis	38.8	58.5	3.5e-72	684
gene2103	Chr1	RpoS	RpoS Regulates Essential Virulence Factors	PHI:2637	Borrelia burgdorferi	Mus musculus (related: house mouse)	Rodents	reduced virulence	Lyme disease	22.6	94.3	2.7e-08	129
gene2106	Chr1	ascV	Inner membrane protein of socket/cup of T3SS	PHI:6829	Aeromonas salmonicida	Oncorhynchus mykiss (related: rainbow trout)	Bony fishes	reduced virulence	Furunculosis	34.8	95.4	7.5e-104	957
gene2114	Chr1	feoB	Ferrous iron transport protein	PHI:6941	Pseudomonas aeruginosa	Mus musculus (related: house mouse)	Rodents	increased virulence (hypervirulence);loss of pathogenicity	Pneumonia	42.3	97.6	4.3e-65	620
gene2115	Chr1	feoB	Ferrous iron transport protein	PHI:6941	Pseudomonas aeruginosa	Mus musculus (related: house mouse)	Rodents	increased virulence (hypervirulence);loss of pathogenicity	Pneumonia	43.1	98.1	6.2e-90	835
gene2119	Chr1	potA	ABC transporter ATP-binding protein - spermidine/putrescine transport	PHI:6319	Streptococcus pneumoniae	Mus musculus (related: house mouse)	Rodents	reduced virulence	Pneumococcal pneumonia	25.3	81.7	4e-18	214
gene2120	Chr1	znuB	zinc transporter;Zinc transporter	PHI:5013	Yersinia pseudotuberculosis	Mus musculus (related: house mouse)	Rodents	reduced virulence	Gut-associated diseases, such as diarrhoea, enteritis and colitis	60.2	95.6	1.6e-73	692
gene2121	Chr1	ADE4	Amidophosphoribosyltransferase	PHI:502	Saccharomyces cerevisiae	Mus musculus (related: house mouse)	Rodents	reduced virulence	No data found	49.6	99	1.3e-129	1178
gene2130	Chr1	KSA1;PKS9	Polyketide synthase	PHI:724;PHI:730	Fusarium graminearum	Triticum (related: wheat)	Monocots	unaffected pathogenicity	Fusarium ear blight	36	99.5	3e-65	622
gene2144	Chr1	sctU	Type 3 Secretion System Cluster 3	PHI:4470	Burkholderia pseudomallei	Mus musculus (related: house mouse)	Rodents	reduced virulence	Melioidosis	34	90.4	4.4e-34	353
gene2147	Chr1	yscR	no data found	PHI:627	Salmonella enterica	Mus musculus (related: house mouse)	Rodents	reduced virulence	Gastroenteritis	40	70.9	3.7e-33	344
gene2150	Chr1	fliM	Flagellar motor switch protein	PHI:6194	Leptospira interrogans	Cricetinae (related: hamsters)	Rodents	reduced virulence	Leptospirosis	25.5	91.4	1.7e-32	339
gene2154	Chr1	Flil	Flagellin	PHI:6995	Pseudomonas aeruginosa	Mus musculus (related: house mouse)	Rodents	reduced virulence	Opportunistic infections	58.4	98.9	1.2e-139	1264
gene2159	Chr1	luxO	Quorum sensing	PHI:4100	Vibrio harveyi	Artemia (related: brine shrimps)	Crustaceans	reduced virulence	Cholera	33.7	95.9	2.1e-65	624
gene2160	Chr1	RegM	encoding a sensory transduction protein kinase	PHI:4524	Brucella melitensis	Mus musculus (related: house mouse)	Rodents	unaffected pathogenicity	Infertility;abortions	25.8	65.4	7.2e-15	187
gene2161	Chr1	fleQ	Flagellar motility	PHI:3219	Xanthomonas oryzae	Oryza sativa (related: rice)	Monocots	unaffected pathogenicity	Bacterial leaf blight	48.1	99.2	9.5e-114	1041
gene2164	Chr1	fliD	Flagellar filament capping protein	PHI:6733	Escherichia coli	Caenorhabditis elegans (related: roundworm)	Nematodes	unaffected pathogenicity	Urinary tract infection	31	27.8	7.5e-16	198
gene2166	Chr1	fliC	Flagellar motility	PHI:3220;PHI:4649	Xanthomonas oryzae	Oryza sativa (related: rice)	Monocots	unaffected pathogenicity	Bacterial leaf blight;Rice bacterial blight	41.6	99.7	3.6e-68	647
gene2167	Chr1	fliC	Flagellar motility	PHI:3220;PHI:4649	Xanthomonas oryzae	Oryza sativa (related: rice)	Monocots	unaffected pathogenicity	Bacterial leaf blight;Rice bacterial blight	42.1	99.7	1.2e-66	634
gene2168	Chr1	fliC	Flagellar motility	PHI:3220;PHI:4649	Xanthomonas oryzae	Oryza sativa (related: rice)	Monocots	unaffected pathogenicity	Bacterial leaf blight;Rice bacterial blight	42.2	99.7	8e-68	644
gene2175	Chr1	ttrB	tetrathionate reductase	PHI:604	Salmonella enterica	Mus musculus (related: house mouse)	Rodents	unaffected pathogenicity	Gastroenteritis	37.8	95.2	1.3e-36	373
gene2190	Chr1	MorA	Global/motility Regulator	PHI:4684	Pseudomonas aeruginosa	Homo sapiens (related: human)	Primates	increased virulence (hypervirulence)	Infections	24.7	44.5	8.6e-12	162
gene2214	Chr1	frdA	Fumarate reductase	PHI:2960	Edwardsiella ictaluri	Ictalurus punctatus (related: channel catfish)	Bony fishes	reduced virulence	Enteric septicemia	40.9	98.6	8e-115	1051
gene2226	Chr1	Fur	global ferric uptake regulator	PHI:4887	Escherichia coli	Mus musculus (related: house mouse)	Rodents	unaffected pathogenicity;reduced virulence	Urinary tract infections	77.7	100	1.7e-66	629
gene2227	Chr1	GUS1	Glutamate-tRNA sythetase	PHI:2521	Aspergillus fumigatus	Lethal pathogen phenotype	Lethal pathogen phenotype	lethal	Invasive pulmonary aspergillosis	35.2	91.2	4.6e-80	751
gene2228	Chr1	glcB	Glucose uptake protein	PHI:6309	Staphylococcus aureus	Mus musculus (related: house mouse)	Rodents	reduced virulence	Skin infections;respiratory diseases;food poisoning	41.6	46.9	1.5e-45	453
gene2232	Chr1	AsnB	Asparagine synthetase	PHI:2964	Xanthomonas oryzae	Oryza sativa (related: rice)	Monocots	reduced virulence	Leaf blight	60.8	99.8	3.9e-196	1752
gene2233	Chr1	Ptr2	Di/tripeptide transport	PHI:2266	Parastagonospora nodorum	Triticum (related: wheat)	Monocots	unaffected pathogenicity	Glume blotch	25	33.5	8.4e-11	153
gene2240	Chr1	ADE5	Phosphoribosylamine-glycine ligase	PHI:744	Fusarium graminearum	Hordeum vulgare (related: barley)	Monocots	reduced virulence	Fusarium ear blight	49.6	98	1.6e-91	848
gene2257	Chr1	DnaJ	Heat shock protein. PI3K and JNK signalling pathway	PHI:6986	Streptococcus pneumoniae	Mus musculus (related: house mouse)	Rodents	reduced virulence	Pneumococcal pneumonia	49.1	99	9.8e-90	833
gene2268	Chr1	smpB	trans -translation is a bacterial translational control system that directs the modiﬁcation and degradation of proteins,	PHI:4218	Escherichia coli	Gallus gallus (related: chicken)	Birds	reduced virulence	Avian colibacillosis	65.8	98.1	4.6e-57	548
gene2300	Chr1	tsr	Methyl-accepting chemotaxis protein	PHI:6981	Salmonella enterica	Homo sapiens (related: human)	Primates	reduced virulence	Salmonellosis	27.5	58.5	1.6e-22	255
gene2303	Chr1	glcA	Glucose uptake protein	PHI:6308	Staphylococcus aureus	Mus musculus (related: house mouse)	Rodents	reduced virulence	Skin infections;respiratory diseases;food poisoning	47.3	95.2	9.8e-122	1110
gene2305	Chr1	FVEG_12529	fusaric acid biosynthesis	PHI:3385	Fusarium verticillioides	Zea mays (related: maize)	Monocots	unaffected pathogenicity	Ear and stalk rot of maize	51.1	99.1	2.4e-121	1106
gene2310	Chr1	gua1	GMP synthase	PHI:6871	Cryptococcus neoformans	Mus musculus (related: house mouse);Caenorhabditis elegans (related: roundworm)	Nematodes;Rodents	loss of pathogenicity	Fungal meningitis	49.2	99.6	1.8e-150	1358
gene2311	Chr1	IMPDH	Inosine-5'-monophosphate dehydrogenase	PHI:4071	Streptococcus suis	Sus scrofa (related: pig)	Even-toed ungulates	reduced virulence	Meningitis	54.4	99	2.6e-143	1296
gene2315	Chr1	feoB	Ferrous iron transport protein	PHI:6941	Pseudomonas aeruginosa	Mus musculus (related: house mouse)	Rodents	increased virulence (hypervirulence);loss of pathogenicity	Pneumonia	28.7	23.5	3e-06	114
gene2336	Chr1	AcrB	Multidrug efflux pump	PHI:2469	Erwinia amylovora	Malus domestica (related: apple)	Eudicots	reduced virulence	Fire blight	30	95.8	8.3e-123	1122
gene2337	Chr1	adeI	Multidrug efflux protein	PHI:6386	Acinetobacter baumannii	Mus musculus (related: house mouse)	Rodents	unaffected pathogenicity	bloodstream infections;Pneumonia	25.3	97.8	1.8e-21	244
gene2346	Chr1	pstB	phosphate metabolism	PHI:3412	Xanthomonas citri	Citrus limonia (related: mandarin lime);Citrus sinensis (related: sweet orange)	Eudicots	loss of pathogenicity	Citrus canker	53.7	99.3	4.7e-78	731
gene2351	Chr1	tcrY	Two-Component Regulatory Systems	PHI:3616	Mycobacterium tuberculosis	Mus musculus (related: house mouse)	Rodents	increased virulence (hypervirulence)	Tuberculosis	31.7	51	1.1e-20	238
gene2352	Chr1	SrrAB	Bacterial two component system, SrrAB, which is known to help S. aureussurvive in low oxygen	PHI:5466	Staphylococcus aureus	Mus musculus (related: house mouse)	Rodents	reduced virulence	Osteomyelitis	39.9	100	8.3e-44	435
gene2354	Chr1	hp0169	Putative collagenase	PHI:6964	Helicobacter pylori	Homo sapiens (related: human)	Primates	reduced virulence	Gastric infections	45.7	42.5	1.6e-46	461
gene2364	Chr1	tcp	Methyl-accepting chemotaxis protein	PHI:6980	Salmonella enterica	Homo sapiens (related: human)	Primates	reduced virulence	Salmonellosis	26.7	72.8	2.1e-28	306
gene2366	Chr1	ICL1	Isocitrate lyase	PHI:477	Candida albicans	Mus musculus (related: house mouse)	Rodents	reduced virulence	Candidiasis	40.3	58.9	5.4e-44	439
gene2367	Chr1	Mls1;MLS1	Malate synthase	PHI:365;PHI:2267	Parastagonospora nodorum	Triticum (related: wheat)	Monocots	loss of pathogenicity	Glume blotch	49.5	93.9	1.6e-138	1255
gene2369	Chr1	OxyR	oxidative stress response regulator	PHI:3714	Escherichia coli	Mus musculus (related: house mouse)	Rodents	reduced virulence	Urinary tract infections	36.6	97	1.4e-43	434
gene2370	Chr1	MoRga6	Rho GTPase activating proteins	PHI:3066	Magnaporthe oryzae	Hordeum vulgare (related: barley);Oryza sativa (related: rice)	Monocots	unaffected pathogenicity	Rice blast	45.4	95.5	9.3e-47	460
gene2384	Chr1	tadA	Regulation of the Flp/Tad Pilus	PHI:3843	Pectobacterium atrosepticum	Solanum tuberosum (related: potato)	Eudicots	reduced virulence	Soft rot of the potato	51.4	90.8	2.7e-112	1028
gene2390	Chr1	rcpA	Regulation of the Flp/Tad Pilus	PHI:3840	Pectobacterium atrosepticum	Solanum tuberosum (related: potato)	Eudicots	reduced virulence	Soft rot of the potato	29.6	86.1	2e-47	469
gene2396	Chr1	cifA	Nonribosomal peptide synthethase-encoding gene responsible for cichofactin biosynthesis	PHI:2934	Pseudomonas cichorii	Lactuca sativa (related: garden lettuce)	Eudicots	reduced virulence	Lettuce midrib rot	27.1	35.3	1.2e-11	161
gene2397	Chr1	ccpE	Regulates virulence determinant biosynthesis and pathogenesis	PHI:5242	Staphylococcus aureus	Mus musculus (related: house mouse)	Rodents	increased virulence (hypervirulence)	Skin infections;respiratory diseases;food poisoning	24.2	43.2	1.8e-06	114
gene2415	Chr1	ANP1	encode alpha -(1–6)-mannosyl-transferases	PHI:3793	Candida glabrata	Mus musculus (related: house mouse)	Rodents	increased virulence (hypervirulence)	Disseminated candidiasis	45	96.5	3.1e-64	612
gene2417	Chr1	gbpA	Mucin-Binding Protein	PHI:5560	Vibrio vulnificus	Mus musculus (related: house mouse)	Rodents	reduced virulence	Vibriosis	68.1	99.8	8.4e-203	1809
gene2420	Chr1	GzC2H048	transcription factor	PHI:1385	Fusarium graminearum	Triticum (related: wheat)	Monocots	unaffected pathogenicity	Fusarium ear blight	25.2	21.9	9.1e-16	199
gene2424	Chr1	secA	Iron utilization	PHI:5240	Acinetobacter baumannii	Galleria mellonella (related: greater wax moth)	Moths	reduced virulence	Nosocomial infections	58.2	99.9	9.2e-304	2682
gene2426	Chr1	wcbS	Capsule	PHI:5346	Burkholderia pseudomallei	Mus musculus (related: house mouse)	Rodents	reduced virulence	Melioidosis	31.9	93.2	6.3e-36	368
gene2439	Chr1	rsmH	Ribosomal RNA small subunit methyltransferase H	PHI:4961	Staphylococcus aureus	Bombyx mori (related: domestic silkworm)	Moths	reduced virulence	Skin infections;respiratory diseases;food poisoning	40.8	98.7	1e-60	582
gene2441	Chr1	rsmI	Ribosomal RNA small subunit methyltransferase I	PHI:4960	Staphylococcus aureus	Bombyx mori (related: domestic silkworm)	Moths	reduced virulence	Skin infections;respiratory diseases;food poisoning	43	92.7	1.5e-50	494
gene2450	Chr1	ubiquinol oxidase	complex III cytochrome bc1	PHI:835	Zymoseptoria tritici	Triticum (related: wheat)	Monocots	chemistry target: resistance to chemical	Septoria leaf blotch	41.4	93.3	1.6e-77	728
gene2456	Chr1	HtrA	Protease	PHI:6358	Glaesserella parasuis	Mus musculus (related: house mouse)	Rodents	reduced virulence	Glasser's disease	59.1	99.8	2.2e-141	1279
gene2457	Chr1	HtrA	Protease	PHI:6358	Glaesserella parasuis	Mus musculus (related: house mouse)	Rodents	reduced virulence	Glasser's disease	42.3	79.4	6.8e-53	515
gene2458	Chr1	GyrA	DNA gyrase (bacterial topoisomerase II)	PHI:849	Burkholderia glumae	Oryza sativa (related: rice)	Monocots	chemistry target: resistance to chemical;chemistry target: sensitivity to chemical	Bacterial grain rot	33.2	93.6	5.1e-106	976
gene2464	Chr1	AbuO	outer membrane protein	PHI:4996	Acinetobacter baumannii	Caenorhabditis elegans (related: roundworm)	Nematodes	reduced virulence	Nosocomial infections	25.5	98.2	1.6e-32	340
gene2465	Chr1	luxO	Quorum sensing	PHI:4100	Vibrio harveyi	Artemia (related: brine shrimps)	Crustaceans	reduced virulence	Cholera	30.8	77.9	1.2e-41	419
gene2490	Chr1	GzOB034	transcription factor	PHI:1594	Fusarium graminearum	Triticum (related: wheat)	Monocots	unaffected pathogenicity	Fusarium ear blight	38.6	97.1	5.7e-93	862
gene2491	Chr1	MntE	Manganese Homeostasis	PHI:4652	Streptococcus pyogenes	Mus musculus (related: house mouse)	Rodents	unaffected pathogenicity	Infections	35.4	94.8	3.3e-43	431
gene2492	Chr1	brnQ1	BCAA transporter	PHI:6629	Staphylococcus aureus	Mus musculus (related: house mouse)	Rodents	unaffected pathogenicity;reduced virulence	Skin infections;respiratory diseases;food poisoning	37.2	97.9	1.1e-65	626
gene2494	Chr1	CshA	RNA Helicase	PHI:6510	Listeria monocytogenes	Mus musculus (related: house mouse);Homo sapiens (related: human)	Primates;Rodents	unaffected pathogenicity	Listeriosis	35	91.3	3.5e-61	587
gene2500	Chr1	MorA	Global/motility Regulator	PHI:4684	Pseudomonas aeruginosa	Homo sapiens (related: human)	Primates	increased virulence (hypervirulence)	Infections	35	76.6	1.6e-87	816
gene2506	Chr1	pnp	polynucleotide phosphorylase, an exoribonuclease involved in RNA processing and degradation	PHI:3878	Salmonella enterica	Sus scrofa (related: pig)	Even-toed ungulates	reduced virulence	Food poisoning	75.5	99.2	1.4e-302	2671
gene2519	Chr1	arcA	Aerobic respiration control protein	PHI:6532	Escherichia coli	Anas platyrhynchos (related: mallard)	Birds	reduced virulence	Meningitis	86.6	100	2.4e-118	1078
gene2521	Chr1	rfaE	Part of cluster invloved in lipooligosaccharide synthesis	PHI:3147	Glaesserella parasuis	Sus scrofa (related: pig)	Even-toed ungulates	reduced virulence	Glasser's disease	64.7	98.1	2e-172	1547
gene2523	Chr1	mcpB	Methyl-accepting chemotaxis protein	PHI:6985	Salmonella enterica	Homo sapiens (related: human)	Primates	reduced virulence	Salmonellosis	29.5	85.2	7.8e-32	334
gene2527	Chr1	PHO84	Phosphate Acquisition and Storage	PHI:3457	Cryptococcus neoformans	Mus musculus (related: house mouse)	Rodents	reduced virulence	Cryptococcosis	34	48	8.1e-29	308
gene2535	Chr1	relA	CT production	PHI:4166	Vibrio cholerae	Mus musculus (related: house mouse)	Rodents	unaffected pathogenicity;reduced virulence	Cholera	86.1	100	0	3307
gene2537	Chr1	barA	no data found	PHI:562	Salmonella enterica	Mus musculus (related: house mouse)	Rodents	unaffected pathogenicity	Gastroenteritis	51.8	99.5	1.4e-251	2232
gene2542	Chr1	RNase III	endoribonucleases	PHI:3724	Salmonella enterica	Galleria mellonella (related: greater wax moth)	Moths	reduced virulence	Food poisoning	71.2	97.8	4.4e-90	834
gene2548	Chr1	RpoE	RNA polymerase sigma-E factor	PHI:5238	Proteus mirabilis	Mus musculus (related: house mouse)	Rodents	reduced virulence	Urinary tract infections	76.4	99.5	1.9e-81	759
gene2556	Chr1	ubiI	Aerobic ubiquinone-8 synthase	PHI:7028	Escherichia coli	Mus musculus (related: house mouse)	Rodents	reduced virulence	Urinary tract infections	53.7	97.1	1.8e-118	1081
gene2557	Chr1	ubiI	Aerobic ubiquinone-8 synthase	PHI:7028	Escherichia coli	Mus musculus (related: house mouse)	Rodents	reduced virulence	Urinary tract infections	31.6	99.2	1.5e-48	478
gene2564	Chr1	MoIlv2	Acetolactate synthases	PHI:3975	Magnaporthe oryzae	Hordeum vulgare (related: barley);Oryza sativa (related: rice)	Monocots	loss of pathogenicity	Rice blast	41.5	97.2	6.1e-120	1095
gene2565	Chr1	cifA	Nonribosomal peptide synthethase-encoding gene responsible for cichofactin biosynthesis	PHI:2934	Pseudomonas cichorii	Lactuca sativa (related: garden lettuce)	Eudicots	reduced virulence	Lettuce midrib rot	22.5	34.7	7.1e-10	146
gene2569	Chr1	MoLYS20	regulators of G-protein (GTP-binding protein) signaling (RGS) proteins/homocitrate synthase	PHI:3234	Magnaporthe oryzae	Oryza sativa (related: rice)	Monocots	reduced virulence	Rice blast	26.9	72.6	1.5e-29	315
gene2570	Chr1	LEU2	beta-isopropyl-malate dehydrogenase	PHI:504	Saccharomyces cerevisiae	Mus musculus (related: house mouse)	Rodents	reduced virulence	No data found	47.1	97.5	4.5e-76	715
gene2581	Chr1	VC2340	c-di-GMPphosphodiesterases	PHI:3229	Vibrio cholerae	Mus musculus (related: house mouse)	Rodents	unaffected pathogenicity;reduced virulence	Cholera	28.2	40.2	5.1e-15	189
gene2583	Chr1	fruR	Regulators of systemic infection	PHI:2672	Salmonella enterica	Mus musculus (related: house mouse)	Rodents	reduced virulence	Food poisoning	21.2	91	1.7e-13	175
gene2586	Chr1	chbA	Phosphotransferase enzyme II	PHI:6528	Borrelia burgdorferi	Mus musculus (related: house mouse)	Rodents	unaffected pathogenicity	Lyme disease	28.3	95.8	1.8e-08	127
gene2587	Chr1	chbC	PTS chitobiose transporter subunit IIA	PHI:6529	Borrelia burgdorferi	Mus musculus (related: house mouse)	Rodents	unaffected pathogenicity	Lyme disease	37.6	95.7	1.5e-89	832
gene2589	Chr1	tsr	Methyl-accepting chemotaxis protein	PHI:6981	Salmonella enterica	Homo sapiens (related: human)	Primates	reduced virulence	Salmonellosis	26.7	72.3	3.6e-26	286
gene2594	Chr1	LuxS	controller in the Quorum sensing	PHI:3731	Escherichia coli	Gallus gallus (related: chicken)	Birds	reduced virulence	cellulitis;Colibacillosis;swollen head syndrome	73.1	99.4	2.7e-71	671
gene2596	Chr1	gshF	Glutathione biosynthesis	PHI:3652	Listeria monocytogenes	Mus musculus (related: house mouse)	Rodents	reduced virulence;loss of pathogenicity	Listeriosis	30.3	91	2e-53	521
gene2599	Chr1	PKS4 (ZEA1)	Zearalenone synthesis	PHI:714	Fusarium graminearum	Hordeum vulgare (related: barley);Triticum (related: wheat)	Monocots	unaffected pathogenicity	Fusarium ear blight	28.1	77.8	2.8e-13	173
gene2601	Chr1	GzC2H048	transcription factor	PHI:1385	Fusarium graminearum	Triticum (related: wheat)	Monocots	unaffected pathogenicity	Fusarium ear blight	49	24.5	2.3e-37	383
gene2611	Chr1	CsrA	Small RNA-binding protein involved in the regulation of a wide range of cellular processes.	PHI:5061	Vibrio cholerae	Mus musculus (related: house mouse)	Rodents	reduced virulence	Diarrheal diseases	93.8	100	3.1e-28	296
gene2612	Chr1	FVEG_12521	fusaric acid biosynthesis	PHI:3389	Fusarium verticillioides	Zea mays (related: maize)	Monocots	unaffected pathogenicity	Ear and stalk rot of maize	33.7	25.3	1.4e-09	142
gene2614	Chr1	recA	DNA recombination and repair	PHI:4702	Streptococcus pneumoniae	Mus musculus (related: house mouse)	Rodents	reduced virulence	Pneumococcal pneumonia	61.3	92.2	2.5e-108	993
gene2617	Chr1	pilA	Twitching motility	PHI:6362	Pantoea ananatis	Allium cepa (related: onion)	Monocots	reduced virulence	No data found	34.1	88.2	1.2e-11	156
gene2618	Chr1	pilT	Twitching motility	PHI:6363	Pantoea ananatis	Allium cepa (related: onion)	Monocots	reduced virulence	No data found	39.7	25.2	2.9e-21	244
gene2620	Chr1	VcpD	Required for philus assembly and CT secretion	PHI:702	Vibrio cholerae	Mus musculus (related: house mouse)	Rodents	reduced virulence	Cholera	70.1	99.7	2e-119	1088
gene2631	Chr1	rpoS	Regulators of systemic infection	PHI:2683	Salmonella enterica	Mus musculus (related: house mouse)	Rodents	reduced virulence	Food poisoning	77.1	95.1	1.4e-129	1176
gene2633	Chr1	pimt	Protein isoaspartate methyl transferase	PHI:6187	Salmonella enterica	Mus musculus (related: house mouse)	Rodents	reduced virulence	Salmonellosis	61.1	100	1e-72	684
gene2649	Chr1	rpoS	regulation of stress and starvation response	PHI:3336	Erwinia amylovora	Pyrus communis (related: pear);Eriobotrya japonica (related: loquat)	Eudicots	unaffected pathogenicity;reduced virulence	Fire blight	41.3	40	1.5e-50	497
gene2665	Chr1	gnoA	S-nitrosoglutathione reductase	PHI:3277	Aspergillus fumigatus	Mus musculus (related: house mouse)	Rodents	unaffected pathogenicity	Invasive pulmonary aspergillosis	62.4	96.6	1.8e-136	1236
gene2668	Chr1	aphB	AphB and OhrR monitor redox-potential changes and respond with different kinetics	PHI:5548	Vibrio cholerae	Mus musculus (related: house mouse)	Rodents	reduced virulence	Cholera	31.9	97.3	1e-38	392
gene2671	Chr1	tofI	Produce toxoflavin	PHI:2665	Burkholderia glumae	Oryza sativa (related: rice)	Monocots	unaffected pathogenicity;reduced virulence	Panicle blight	40.9	90.4	5.1e-31	324
gene2673	Chr1	RhlR;rhlR	QSS regulatory protein;Acyl-homoserine-lactone-dependent quorum sensing system	PHI:6748;PHI:6996	Pseudomonas aeruginosa	Mus musculus (related: house mouse)	Rodents	reduced virulence	Urinary tract infection;Opportunistic infections	36.4	93.8	1.3e-31	330
gene2687	Chr1	potA	ABC transporter ATP-binding protein - spermidine/putrescine transport	PHI:6319	Streptococcus pneumoniae	Mus musculus (related: house mouse)	Rodents	reduced virulence	Pneumococcal pneumonia	30	94.5	1.8e-18	217
gene2692	Chr1	potA	ABC transporter ATP-binding protein - spermidine/putrescine transport	PHI:6319	Streptococcus pneumoniae	Mus musculus (related: house mouse)	Rodents	reduced virulence	Pneumococcal pneumonia	26.6	74.5	4.1e-13	171
gene2693	Chr1	niuD	ABC transporter	PHI:6849	Helicobacter pylori	Mus musculus (related: house mouse)	Rodents	reduced virulence	Gastric infections	35.1	78.4	1.2e-41	418
gene2698	Chr1	GFA1	Glutamine-fructose-6-phosphate aminotransferase	PHI:2513	Aspergillus fumigatus	Lethal pathogen phenotype;Mus musculus (related: house mouse)	Lethal pathogen phenotype;Rodents	lethal;loss of pathogenicity	Invasive pulmonary aspergillosis	35.2	76.4	8.9e-69	654
gene2699	Chr1	fruR	Fructose metabolism	PHI:6503	Streptococcus pyogenes	Mus musculus (related: house mouse)	Rodents	unaffected pathogenicity	Infections	35.8	78.3	2.9e-21	241
gene2700	Chr1	pykF	Part of the pyruvate - tricarboxylic acid cycle node	PHI:3134	Yersinia pseudotuberculosis	Mus musculus (related: house mouse)	Rodents	reduced virulence	Gut-associated diseases;enteritis;diarrhoea;colitis	77.9	100	3.2e-199	1778
gene2708	Chr1	GAPDH	Glyceraldehyde-3-phosphate dehydrogenase	PHI:6904	Staphylococcus aureus	Galleria mellonella (related: greater wax moth)	Moths	reduced virulence	White muscardine disease	38.8	97.4	5.2e-58	559
gene2711	Chr1	MGG_00383	Hypothetical protein	PHI:877	Magnaporthe oryzae	Oryza sativa (related: rice)	Monocots	reduced virulence	Rice blast	55	95.1	3.7e-113	1035
gene2721	Chr1	potA	ABC transporter ATP-binding protein - spermidine/putrescine transport	PHI:6319	Streptococcus pneumoniae	Mus musculus (related: house mouse)	Rodents	reduced virulence	Pneumococcal pneumonia	35.8	93.2	8.3e-31	323
gene2736	Chr1	ybtQ	ATP Binding Cassette Protein	PHI:6913	Escherichia coli	Mus musculus (related: house mouse)	Rodents	reduced virulence	Urinary tract infection	28.6	86	9.2e-14	176
gene2755	Chr1	GzOB039	transcription factor	PHI:1599	Fusarium graminearum	Triticum (related: wheat)	Monocots	unaffected pathogenicity	Fusarium ear blight	57.6	98.4	1.6e-33	344
gene2760	Chr1	FkpA	virulence factor	PHI:4583	Cronobacter turicensis	Homo sapiens (related: human)	Primates	reduced virulence	bacteremia;Meningitis	44.6	100	2.1e-54	527
gene2761	Chr1	Gib2	Scaffolding Protein Promoting cAMP Signaling	PHI:4182	Cryptococcus neoformans	Mus musculus (related: house mouse)	Rodents	reduced virulence	Meningoencephalitis	22.8	71.7	2.1e-08	131
gene2767	Chr1	Hfq	RNA binding protein that modulates gene expression post-transcription	PHI:704	Vibrio cholerae	Mus musculus (related: house mouse)	Rodents	reduced virulence	Cholera	95.4	100	9.4e-41	405
gene2768	Chr1	cptRNA-ipt	tRNA dimethylallyltransferase	PHI:6266	Claviceps purpurea	Secale cereale (related: rye)	Monocots	reduced virulence;loss of pathogenicity	Ergot	28.2	87.3	1.7e-26	287
gene2769	Chr1	GzssDB001	transcription factor	PHI:1616	Fusarium graminearum	Triticum (related: wheat)	Monocots	unaffected pathogenicity	Fusarium ear blight	27.7	62.7	2.3e-28	306
gene2785	Chr1	Orn	Oligoribonuclease	PHI:6274	Pseudomonas aeruginosa	Mus musculus (related: house mouse)	Rodents	reduced virulence	Opportunistic infections	69.4	93.9	1.6e-66	630
gene2791	Chr1	envC	Determinants for intrinsic CAMP resistance	PHI:5573	Salmonella enterica	Mus musculus (related: house mouse)	Rodents	reduced virulence	Salmonellosis	31.3	91.6	7.3e-37	377
gene2819	Chr1	EF-P	Elongation factor	PHI:6420	Salmonella enterica	Mus musculus (related: house mouse)	Rodents	increased virulence (hypervirulence)	Salmonellosis	72.3	100	4.9e-73	686
gene2827	Chr1	CpxR	response regulator (CpxR)-sensor kinase	PHI:4523	Escherichia coli	Mus musculus (related: house mouse)	Rodents	reduced virulence	Urinary tract infections	61.1	98.7	2.2e-73	690
gene2828	Chr1	TceSR	two-component regulatory system	PHI:4834	Brucella melitensis	Mus musculus (related: house mouse)	Rodents	reduced virulence	Ovine brucellosis	29	59.1	3.5e-25	277
gene2829	Chr1	SOD2	Superoxide dismutase	PHI:410	Cryptococcus neoformans	Mus musculus (related: house mouse)	Rodents	loss of pathogenicity	Cryptococcosis	39.7	94.1	1e-37	382
gene2835	Chr1	citB	Response regulator	PHI:5066	Xanthomonas oryzae	Oryza sativa (related: rice)	Monocots	reduced virulence	Bacterial leaf blight	28.4	96.7	3.2e-18	214
gene2840	Chr1	rcsC11	Sensor protein	PHI:3011	Salmonella enterica	Mus musculus (related: house mouse)	Rodents	unaffected pathogenicity;reduced virulence;increased virulence (hypervirulence)	Food poisoning	28.1	37.3	9.2e-25	276
gene2846	Chr1	HTS1	Cylic Peptide Synthase	PHI:12	Bipolaris zeicola	Zea mays (related: maize)	Monocots	loss of pathogenicity	Leaf spot	22	66.5	1.3e-09	144
gene2849	Chr1	GzC2H048	transcription factor	PHI:1385	Fusarium graminearum	Triticum (related: wheat)	Monocots	unaffected pathogenicity	Fusarium ear blight	44.5	93.5	4.8e-96	888
gene2854	Chr1	DgcP	Diguanylate cyclase	PHI:4663	Pseudomonas aeruginosa	Mus musculus (related: house mouse)	Rodents	reduced virulence	Nosocomial infections	35.7	53.3	2.4e-25	277
gene2857	Chr1	ADE5	Phosphoribosylamine-glycine ligase	PHI:744	Fusarium graminearum	Hordeum vulgare (related: barley)	Monocots	reduced virulence	Fusarium ear blight	45.1	99.5	1.4e-105	970
gene2860	Chr1	hupA	Nucleoid-associated protein, is a basic DNA-binding protein involved in gene regulation	PHI:3074	Edwardsiella tarda	Danio rerio (related: zebrafish)	Bony fishes	reduced virulence	Hemorrhagic septicemia	78.9	100	4e-34	348
gene2886	Chr1	BfeA (PD_1198)	Ferric enterobacyin receptor, BfeA	PHI:3660	Xylella fastidiosa	Vitis vinifera (related: wine grape)	Eudicots	increased virulence (hypervirulence)	Pierce's disease of grapes and citrus variegated chlorosis (cvc)	29.5	29.2	1e-09	145
gene2890	Chr1	LpdA	Effector (plant avirulence determinant)	PHI:6520	Legionella pneumophila	Mus musculus (related: house mouse)	Rodents	effector (plant avirulence determinant)	Legionellosis or legionnaires's disease	28	96.8	1.1e-45	454
gene2902	Chr1	rpoS	regulation of stress and starvation response	PHI:3336	Erwinia amylovora	Pyrus communis (related: pear);Eriobotrya japonica (related: loquat)	Eudicots	unaffected pathogenicity;reduced virulence	Fire blight	25.2	93.3	7.5e-18	212
gene2904	Chr1	MacB	ABC-Type Efﬂux Pump	PHI:3928	Salmonella enterica	Mus musculus (related: house mouse)	Rodents	reduced virulence	Food poisoning;enteritis	36	87.5	1.9e-32	337
gene2917	Chr1	GAPDH	Glyceraldehyde-3-phosphate dehydrogenase	PHI:6904	Staphylococcus aureus	Galleria mellonella (related: greater wax moth)	Moths	reduced virulence	White muscardine disease	39.9	99.1	1.9e-60	580
gene2934	Chr1	cyaA	Adenylate cyclase gene responsible for cAMP synthesis	PHI:2950	Pseudomonas syringae	Arabidopsis thaliana (related: thale cress);Nicotiana tabacum (related: common tobacco)	Eudicots	reduced virulence	Wildfire disease	30.8	91.1	1.7e-110	1015
gene2956	Chr1	esaN	Type III Secretion System	PHI:4613	Edwardsiella tarda	Trichogaster trichopterus (related: three spot gourami);Mus musculus (related: house mouse)	Rodents;Bony fishes	increased virulence (hypervirulence)	Hemorrhagic septicemia	31	49.4	9.6e-14	178
gene2957	Chr1	thioredoxin 1	Redox activity	PHI:2644	Salmonella enterica	Caenorhabditis elegans (related: roundworm)	Nematodes	reduced virulence	Food poisoning	78.7	100	5.9e-48	468
gene2958	Chr1	CshA	RNA Helicase	PHI:6510	Listeria monocytogenes	Mus musculus (related: house mouse);Homo sapiens (related: human)	Primates;Rodents	unaffected pathogenicity	Listeriosis	38.7	84.1	1.9e-73	693
gene2973	Chr1	Glr1	Glutathione recycling enzymes/ glutathione reductase	PHI:4904	Candida albicans	Mus musculus (related: house mouse);Galleria mellonella (related: greater wax moth)	Moths;Rodents	reduced virulence	Disseminated candidiasis	48.9	99.1	2.2e-120	1098
gene2978	Chr1	tcp	Methyl-accepting chemotaxis protein	PHI:6980	Salmonella enterica	Homo sapiens (related: human)	Primates	reduced virulence	Salmonellosis	26.3	57.6	5.8e-26	285
gene2981	Chr1	LptA	PEA transferases	PHI:4910	Haemophilus ducreyi	Homo sapiens (related: human)	Primates	unaffected pathogenicity	Chancroid	36.3	96.6	2.2e-98	909
gene2986	Chr1	potA	ABC transporter ATP-binding protein - spermidine/putrescine transport	PHI:6319	Streptococcus pneumoniae	Mus musculus (related: house mouse)	Rodents	reduced virulence	Pneumococcal pneumonia	34.3	37.2	7.8e-30	318
gene2996	Chr1	acrB	Acriflavine resistance protein	PHI:6451	Klebsiella pneumoniae	Caenorhabditis elegans (related: roundworm)	Nematodes	reduced virulence	Pneumonia	32.7	95.6	7.2e-135	1226
gene2997	Chr1	yqiC	Membrane fusogenic activity	PHI:6697	Salmonella enterica	Homo sapiens (related: human)	Primates	reduced virulence	Salmonellosis	62	95.2	2e-24	264
gene2999	Chr1	lhnR	Tobacco hypersensitive responses, grape necrosis	PHI:3491	Agrobacterium vitis	Vitis vinifera (related: wine grape)	Eudicots	reduced virulence	No data found	30.8	26.4	1.8e-06	114
gene3010	Chr1	tatC	virulence;Translocate folded proteins	PHI:2417	Vibrio cholerae	Mus musculus (related: house mouse)	Rodents	reduced virulence	Cholera	84.8	100	3.7e-114	1042
gene3011	Chr1	tatB	virulence;Translocate folded proteins	PHI:2416	Vibrio cholerae	Mus musculus (related: house mouse)	Rodents	reduced virulence	Cholera	68.7	100	4e-40	401
gene3012	Chr1	tatA	virulence;Translocate folded proteins	PHI:2415	Vibrio cholerae	Mus musculus (related: house mouse)	Rodents	reduced virulence	Cholera	79.3	100	1.6e-26	282
gene3018	Chr1	eda	2-Keto-3-deoxy-6-phosphogluconate aldolase	PHI:6699	Vibrio cholerae	Oryctolagus cuniculus (related: rabbit);Mus musculus (related: house mouse)	Rabbits & hares;Rodents	reduced virulence	Cholera	85.9	97.5	1.3e-96	890
gene3019	Chr1	gntU	Low-affinity permease	PHI:6700	Vibrio cholerae	Oryctolagus cuniculus (related: rabbit);Mus musculus (related: house mouse)	Rabbits & hares;Rodents	reduced virulence	Cholera	87.8	100	3.1e-215	1916
gene3020	Chr1	gntK	Thermo-resistant gluconate kinase	PHI:6701	Vibrio cholerae	Oryctolagus cuniculus (related: rabbit);Mus musculus (related: house mouse)	Rabbits & hares;Rodents	reduced virulence	Cholera	76.9	52.6	1.3e-36	372
gene3021	Chr1	edd	6-Phosphogluconate dehydratase	PHI:6698	Vibrio cholerae	Oryctolagus cuniculus (related: rabbit);Mus musculus (related: house mouse)	Rabbits & hares;Rodents	reduced virulence	Cholera	79.1	100	5.3e-284	2510
gene3029	Chr1	MorA	Global/motility Regulator	PHI:4684	Pseudomonas aeruginosa	Homo sapiens (related: human)	Primates	increased virulence (hypervirulence)	Infections	27.9	52.3	2.2e-54	532
gene3059	Chr1	Pot13p	3-ketoacyl-CoA thiolases	PHI:3689	Candida albicans	Gallus gallus (related: chicken)	Birds	unaffected pathogenicity	Disseminated candidiasis	35.7	97.7	7e-59	567
gene3067	Chr1	bscN	required for maximal disease severity and persistence in the swine lower respiratory tract	PHI:3411	Bordetella bronchiseptica	Sus scrofa (related: pig)	Even-toed ungulates	reduced virulence	Infectious bronchitis	26.6	80.3	4.2e-35	363
gene3074	Chr1	Rv3213c	Possible role in chromosome segregation	PHI:3628	Mycobacterium tuberculosis	Mus musculus (related: house mouse)	Rodents	increased virulence (hypervirulence)	Tuberculosis	40.2	96.9	2.5e-44	440
gene3082	Chr1	MacB	ABC-Type Efﬂux Pump	PHI:3928	Salmonella enterica	Mus musculus (related: house mouse)	Rodents	reduced virulence	Food poisoning;enteritis	36.7	91.8	9.2e-33	340
gene3168	Chr2	STE20a	Protein Kinase	PHI:679	Cryptococcus neoformans	Mus musculus (related: house mouse)	Rodents	lethal;unaffected pathogenicity	Cryptococcosis	28.9	79	1.3e-13	175
gene3187	Chr2	Mfd	DNA repair	PHI:6483	Bacillus cereus	Mus musculus (related: house mouse)	Rodents	loss of pathogenicity	nausea;Diarrhea;vomiting	26.5	66.2	1.1e-27	300
gene3218	Chr2	Rv3213c	Possible role in chromosome segregation	PHI:3628	Mycobacterium tuberculosis	Mus musculus (related: house mouse)	Rodents	increased virulence (hypervirulence)	Tuberculosis	27.8	43.2	8.4e-10	144
pA_gene0028	pA	tadA	Regulation of the Flp/Tad Pilus	PHI:3843	Pectobacterium atrosepticum	Solanum tuberosum (related: potato)	Eudicots	reduced virulence	Soft rot of the potato	37.5	92.3	6.7e-26	280
pB_gene0001	pB	Rv3213c	Possible role in chromosome segregation	PHI:3628	Mycobacterium tuberculosis	Mus musculus (related: house mouse)	Rodents	increased virulence (hypervirulence)	Tuberculosis	30.8	67.7	5.5e-20	230
pB_gene0009	pB	tadA	Regulation of the Flp/Tad Pilus	PHI:3843	Pectobacterium atrosepticum	Solanum tuberosum (related: potato)	Eudicots	reduced virulence	Soft rot of the potato	30	94.8	1.1e-27	297
